# Supplementary material for: Mutations in the floral regulator gene HUA2 restore flowering to the Arabidopsis trehalose 6-phosphate synthase1 (tps1) mutant
Source: Plant Physiol. 2025 Jun 5;198(2):kiaf225. doi: 10.1093/plphys/kiaf225 (PMC12198769; doi:10.1093/plphys/kiaf225)
Supplement: kiaf225_Supplementary_Data [file kiaf225_supplementary_data.zip]

Archive with 6 entries (6 files):
- Zeng_rev2_Supplementary_Table_S5.xlsx
- Zeng_rev2_Supplementary_Table_S6.xlsx
- Zeng_rev2_Supplementary_Table_S7.xlsx
- Zeng_rev2_Supplementary_Table_S9.xlsx
- Zeng_rev2_Supplementary_Material.pdf
- Zeng_rev2_Supplementary_Table_S4.xlsx
