# Supplementary material for: Mutations in the floral regulator gene HUA2 restore flowering to the Arabidopsis trehalose 6-phosphate synthase1 (tps1) mutant
Source: Plant Physiol. 2025 Jun 5;198(2):kiaf225. doi: 10.1093/plphys/kiaf225 (PMC12198769; doi:10.1093/plphys/kiaf225)
Supplement: kiaf225_Supplementary_Data [file kiaf225_supplementary_data.zip › Zeng_rev2_Supplementary_Table_S6.xlsx]

## Sheet: A
Table S6. Transcriptome analyses (RNA-seq) performed with 21-d-old tps1-2 GVG::TPS1 (±DEX) and hua2-4 tps1-2 GVG::TPS1(-DEX) plants.
	Content
A	Description
B	List of expression values for protein coding genes identified in tps1-2 GVG::TPS1 in response to dexamethasone application and loss of HUA2 function.
C	List of expression values for protein coding genes of TOR and SnRK1 target genes.

## Sheet: B
List of expression values for protein coding genes identified in tps1-2 GVG::TPS1 in response to dexamethasone application and loss of HUA2 function.
Genotype	tps1-2 GVG::TPS1 -DEX			tps1-2 GVG::TPS1+DEX			hua2-4 tps1-2 GVG::TPS1-DEX				tps1-2 GVG:TPS1 -DEX vs tps1-2 GVG:TPS1 +DEX				tps1-2 GVG:TPS1 - DEX vs hua2-4 tps1-2 GVG::TPS1 -DEX			Tair Locus identifier	Gene Model Description
	Expression values										p value	q value	Significant		p value	q value	Significant
Replicate	1	2	3	1	2	3	1	2	3		1	2	3		1	2	3
AT1G01010	0.238121	0.165757	0.904479	0.410895	0.635516	0.434895	0.459131	0.197144	1.22489		0.00165	0.00437847	yes		0.1743	0.426411	no	AT1G01010	NTL10	NULL
AT1G01020	1.04627	0.427185	1.20443	0.903919	0.155583	0.19763	0.683276	0.750586	0.371064		0.3384	0.432799	no		0.3327	0.610673	no	AT1G01020	ARV1	NULL
AT1G01030	0.193345	0.29445	0.124439	0.864526	0.854509	1.13488	0.330821	0.143441	0.575599		5e-05	0.000177274	yes		0.46535	0.723356	no	AT1G01030	NGA3	NGATHA3
AT1G04445	0	0	0	0	0	0	0	0	0		5e-05	0.000177274	yes		1	1	no	AT1G04445
AT1G04450	0	0	0	0.153684	0.227374	0.045153	0	0	0		1	1	no		1	1	no	AT1G04450	RIC3	ROP-interactive CRIB motif-containing protein 3
AT1G04470	0.015199	0	0	0.028221	0.031693	0	0.014503	0.043263	0.078306		1	1	no		1	1	no	AT1G04470
AT1G04500	0.031102	0.057768	0.216061	0.283263	0.207541	0.223848	0.178076	0.166379	0.053415		1	1	no		1	1	no	AT1G04500
AT1G04490	0.027547	0.063734	0.124119	0.040327	0.178643	0.007975	0	0.068139	0.088527		5e-05	0.000177274	yes		1	1	no	AT1G04490
AT1G04480	19.6887	14.357	26.7169	22.8904	25.3649	41.8196	22.9363	26.0886	48.929		0.019	0.0381448	yes		0.0014	0.0187043	yes	AT1G04480	uL14x	Ribosomal Protein uL14x
AT1G04560	0	0.07239	0	0	0	0	0	0	0		1	1	no		1	1	no	AT1G04560
AT1G04600	0	0	0	0	0	0	0	0	0		1	1	no		1	1	no	AT1G04600	XIA	myosin XI A
AT1G04645	0	0	0	0	0	0	0	0	0		1	1	no		1	1	no	AT1G04645
AT1G04670	0	0	0	0	0	0.058628	0	0	0		1	1	no		1	1	no	AT1G04670
AT1G04510	0.117173	0.068564	0.051138	0.080958	0.066345	0.046737	0.059091	0.051338	0.206793		0.8282	0.872786	no		0.2485	0.517617	no	AT1G04510	PUB59	Plant U-box 59
AT1G04520	4.76429	5.13554	4.16529	9.94486	9.07535	8.74448	5.59766	6.02005	5.30545		5e-05	0.000177274	yes		0.1876	0.442828	no	AT1G04520	PDLP2	plasmodesmata-located protein 2
AT1G04540	0	0	0	0	0	0	0	0	0		0.0017	0.00449692	yes		0.0472	0.194501	no	AT1G04540
AT1G04550	1.33441	1.25722	0.621039	0.257123	1.22387	0.843334	1.43809	2.26575	0.329844		5e-05	0.000177274	yes		0.1913	0.447485	no	AT1G04550	IAA12	indole-3-acetic acid inducible 12
AT1G04530	29.3923	28.722	20.8229	39.7817	41.0562	37.051	33.0756	34.2065	30.0089		0.004	0.00966457	yes		0.01365	0.0888916	no	AT1G04530	TPR4	tetratricopeptide repeat 4
AT1G04570	0.050776	0.531124	0.026781	0.132995	0.346626	0.163467	0.143645	0.147455	0.129334		5e-05	0.000177274	yes		0.00105	0.0151247	yes	AT1G04570
AT1G04580	0.009484	0	0	0.216186	0.076699	0.049785	0	0	0		1	1	no		1	1	no	AT1G04580	ATAO2	ALDEHYDE OXIDASE 2
AT1G04555	2.17209	0.49354	0.540105	2.36464	3.51361	1.51099	0.920229	1.58908	1.23893		0.0001	0.000338971	yes		0.36335	0.639673	no	AT1G04555
AT1G04590	0.21737	0.093589	0.031749	0.320982	0.184225	0.036262	2.6e-05	0.385607	0.034126		0.05285	0.0924274	no		0.0508	0.203564	no	AT1G04590
AT1G04620	1.95372	1.53028	0.776043	0.618673	1.11336	1.25289	1.86884	1.96006	3.94017		5e-05	0.000177274	yes		0.8296	0.933512	no	AT1G04620	HCAR	7-hydroxymethyl chlorophyll a (HMChl) reductase
AT1G04610	0	0	0	0.050766	0.030169	0	0	0	0		1	1	no		1	1	no	AT1G04610	YUC3	YUCCA 3
AT1G04635	0.069327	0.063644	0	0.409607	0.244032	0.267545	0.158237	0.348056	0.571752		0.47665	0.568159	no		0.10125	0.311147	no	AT1G04635	POP5	A. thaliana homolog of yeast POP5
AT1G04630	18.7857	16.8152	6.4442	19.4991	16.5277	10.7238	22.0194	24.0276	13.5885		0.54645	0.632432	no		0.00465	0.042825	yes	AT1G04630	MEE4	maternal effect embryo arrest 4
AT1G04625	0.946469	0.567578	1.19009	1.06731	0.898871	0	0	0	0		1	1	no		1	1	no	AT1G04625
AT1G04650	0.731076	0.666863	1.34958	0.482426	0.50266	0.275643	0.668943	0.328354	0.798963		5e-05	0.000177274	yes		0.72945	0.888502	no	AT1G04650	FLIP	FIDGETIN-LIKE-1 INTERACTING PROTEIN
AT1G04660	0	0	0	0	0	0	0	0	0		1	1	no		1	1	no	AT1G04660
AT1G04640	0.215936	0.43268	0.075982	0.36614	0.408145	0.308438	0.741669	1.1401	0.684455		0.0007	0.00202225	yes		0.02015	0.114422	no	AT1G04640	LIP2	lipoyltransferase 2
AT1G04680	5.39813	6.96328	3.39216	9.8109	9.61689	7.96065	14.8713	4.02656	13.966		5e-05	0.000177274	yes		5e-05	0.00141201	yes	AT1G04680	PLL26	NULL
AT1G05260	0	0.038608	0.12377	0.231452	0.043345	0	0	0.118338	0		1	1	no		1	1	no	AT1G05260	RCI3A	NULL
AT1G05310	0.033252	0.12641	0.078774	0.14083	0.045402	0.011514	0.046759	0.007764	0.038442		0.11515	0.17893	no		0.73995	0.892534	no	AT1G05310
AT1G05300	0.151974	0.097752	0.029671	0.098982	0.01013	0.024512	0.069524	0.292323	0.064119		0.0006	0.00175954	yes		0.4395	0.701599	no	AT1G05300	ZIP5	zinc transporter 5 precursor
AT1G05270	3.17892	2.66086	0.701776	4.31866	2.99056	2.44702	3.68143	3.61257	1.94193		0.0167	0.0341671	yes		0.26455	0.537255	no	AT1G05270	TRB1	NULL
AT1G05440	0.032915	0.122474	0.032665	0	0	0.10615	0	0.031231	0.113057		1	1	no		1	1	no	AT1G05440
AT1G05430	2.95671	2.28136	1.06691	3.89582	11.3932	2.76473	2.22293	3.87258	2.72292		0.68405	0.754008	no		0.2474	0.516388	no	AT1G05430
AT1G05450	0	0	0	0	0	0	0	0	0		1	1	no		1	1	no	AT1G05450
AT1G05460	0.047799	0.036928	0.07317	0.114502	0.137002	0.107861	0.140811	0.156361	0.066305		0.59705	0.677764	no		0.0252	0.132844	no	AT1G05460	SDE3	SILENCING DEFECTIVE
AT1G05490	0.011512	0.081041	0	0	0.034177	0.097628	0.01564	0	0.046913		1	1	no		1	1	no	AT1G05490	CLSY3	CLASSY3
AT1G05470	2.19642	2.13036	2.56447	0.642299	0.77901	0.777528	2.18702	1.91971	2.12413		5e-05	0.000177274	yes		0.3886	0.663227	no	AT1G05470	CVP2	COTYLEDON VASCULAR PATTERN 2
AT1G05500	2.31433	3.21285	23.0567	25.1519	24.1892	25.8483	20.4287	20.6082	21.3963		0.7697	0.825142	no		0.6608	0.84939	no	AT1G05500	SYTE	SYNAPTOTAGMIN HOMOLOG E
AT1G05330	0	0	0	0	0	0	0	0	0		1	1	no		1	1	no	AT1G05330
AT1G05340	2.22975	1.43789	0.583418	4.26252	4.78664	5.00243	1.34081	1.196	1.53901		5e-05	0.000177274	yes		0.64125	0.838865	no	AT1G05340	AthCYSTM1	Cysteine-Rich Transmembrane Module 1
AT1G05320	0.597322	0.854107	0.332927	1.61149	1.29096	0.822069	0.228282	0.519863	0.376456		0.9143	0.937794	no		0.02065	0.116301	no	AT1G05320	PICL	PICC-LIKE
AT1G05350	1.50403	2.40025	0.289946	1.92009	2.48962	1.04238	0.829432	1.30746	0.590665		5e-05	0.000177274	yes		0.31285	0.590051	no	AT1G05350
AT1G05360	5.38098	4.82192	2.07937	9.0043	8.65475	7.25048	6.00113	6.35592	7.32989		0.0151	0.0312402	yes		0.0471	0.194179	no	AT1G05360	KMS2	Killing Me Slowly 2
AT1G05370	0.256037	0.409892	0.421164	1.16627	0.326453	0.170614	0.226738	0.308319	0.320392		5e-05	0.000177274	yes		1	1	no	AT1G05370
AT1G05380	0.281956	0.201521	0.395784	0.151218	0.411205	0.268115	0.144961	0.185267	0.400419		0.064	0.108851	no		0.22985	0.49706	no	AT1G05380
AT1G05385	2.08316	2.23312	0.191738	2.74667	2.28975	0.611196	2.32146	2.43432	0.348828		0.0387	0.0706772	no		0.7688	0.907972	no	AT1G05385	Psb27-H1	NULL
AT1G05400	0.095117	0.556949	0.807994	0.07272	0.289106	0.353556	0.478466	0.067371	0.108462		0.2692	0.35826	no		0.5303	0.76808	no	AT1G05400
AT1G05420	0.004505	0.006178	0.006416	0	0.003755	0.002439	0.009398	0.005706	0		5e-05	0.000177274	yes		0.00055	0.00930161	yes	AT1G05420	OFP12	ovate family protein 12
AT1G05410	1.44893	1.68735	0.269164	2.11213	1.41478	1.36243	0.633716	3.50953	0.332801		0.0485	0.085986	no		0.10275	0.313654	no	AT1G05410
AT1G05530	0	0	0	0	0	0	0	0	0		1	1	no		1	1	no	AT1G05530	UGT75B2	UDP-glucosyl transferase 75B2
AT1G05550	0.079339	0.004373	0.314943	0.026458	0.372247	0.579892	0.264982	0.074104	0.289548		1	1	no		1	1	no	AT1G05550	AtDOA2	DUF295 Organellar A 2
AT1G05540	3.15883	2.43445	2.36641	2.75926	1.86834	1.68803	2.41941	2.30916	3.13454		0.4589	0.552321	no		0.00395	0.0383126	yes	AT1G05540	AtDOA1	DUF295 Organellar A 1
AT1G05510	0	0	0	0	0	0.091877	0	0	0		1	1	no		1	1	no	AT1G05510	OBAP1a	Oil Body-Associated Protein 1a
AT1G05520	1.84296	1.54336	2.39494	2.96738	3.09254	5.11815	2.73256	2.49497	3.33605		5e-05	0.000177274	yes		0.1083	0.3232	no	AT1G05520	AtSEC23B	NULL
AT1G05560	0.412225	0.519786	0.198781	0.550275	0.503854	0.523883	0.540426	0.661422	0.464277		0.77335	0.828284	no		0.1744	0.426597	no	AT1G05560	UGT75B1	UDP-glucosyltransferase 75B1
AT1G04684	0	0	0	0	0	0	0	0	0		1	1	no		1	1	no	AT1G04684
AT1G04830	0.570433	0.851536	1.58744	0.383073	1.03734	0.847979	0.941067	1.13028	2.00697		0.0297	0.0562057	no		0.1134	0.332645	no	AT1G04830
AT1G04890	0	0	0	0	0	0	0	0.023574	0		1	1	no		1	1	no	AT1G04890	MyoB15	MYOSIN BINDING PROTEIN15
AT1G04945	0.051223	0.021171	0.841701	0.646935	0.125234	0.091499	0.005823	0.040608	1.44174		0.34715	0.441845	no		0.9803	0.991696	no	AT1G04945
AT1G04990	6.98238	5.1	6.19257	38.9041	28.7726	30.9937	5.60447	8.16931	9.93858		5e-05	0.000177274	yes		0.9928	0.995718	no	AT1G04990	AtC3H3	NULL
AT1G05040	0	0	0	0	0	0	0	0	0		1	1	no		1	1	no	AT1G05040
AT1G05080	0	0	0	0	0	0	0	0	0		1	1	no		1	1	no	AT1G05080
AT1G05085	0	0	0	0	0	0	0	0	0		1	1	no		1	1	no	AT1G05085
AT1G05090	0	0	0	0	0	0	0	0	0		0.8728	0.90678	no		0.97215	0.988631	no	AT1G05090
AT1G05220	0.038793	0	0	0.011792	0	0	0.067804	0	0		1	1	no		1	1	no	AT1G05220
AT1G05240	0	0	0	0	0	0	0	0	0		1	1	no		1	1	no	AT1G05240	PRX01	NULL
AT1G04690	15.4523	18.1956	53.6306	122.998	42.7261	125.363	41.7682	43.6897	50.2706		5e-05	0.000177274	yes		0.1712	0.422004	no	AT1G04690	KV-BETA1	NULL
AT1G04700	0.412852	0.156149	0.173323	0.575027	0.337021	0.313914	0.134159	0.165594	0.155453		1	1	no		1	1	no	AT1G04700	RAF16	NULL
AT1G04730	1.14069	1.32144	1.08519	0.491843	0.685149	0.837218	1.65824	1.57594	1.95067		0.00055	0.00162558	yes		0.00195	0.0233634	yes	AT1G04730	CTF18	CHROMOSOME TRANSMISSION FIDELITY 18
AT1G04710	23.2385	3.01642	3.23835	1.50271	17.5693	6.66833	21.67	23.6049	19.8684		0.0004	0.00121797	yes		0.46985	0.727127	no	AT1G04710	PKT4	peroxisomal 3-ketoacyl-CoA thiolase 4
AT1G04750	8.51043	8.26367	5.64466	1.21078	2.6817	0.442717	8.12184	6.27195	7.46068		5e-05	0.000177274	yes		0.3331	0.610968	no	AT1G04750	VAMP7B	VESICLE-ASSOCIATED MEMBRANE PROTEIN 7B
AT1G04760	0.015564	0	0	0.095212	0	0.377781	0	0.079416	0		0.52665	0.614375	no		1	1	no	AT1G04760	VAMP726	vesicle-associated membrane protein 726
AT1G04770	2.82132	3.74675	0.299904	5.05602	4.00082	1.7016	3.22658	3.5248	1.28493		0.0071	0.0160959	yes		0.659	0.84854	no	AT1G04770	SDI2	Sulfur Deficiency Induced 2
AT1G04778	0.102087	0.180654	0	0.845737	0.335903	0.81756	0	0.066316	0		0.0001	0.000338971	yes		1	1	no	AT1G04778
AT1G04780	2.83978	3.24887	2.11942	7.62226	7.1453	7.09726	2.01087	2.37962	2.07022		5e-05	0.000177274	yes		0.1262	0.354988	no	AT1G04780
AT1G04790	7.21894	8.79193	7.32993	7.04683	6.08562	6.28649	7.44907	8.69982	9.8705		0.00135	0.00365175	yes		0.4561	0.715699	no	AT1G04790
AT1G04800	3.13368	2.6926	0	4.07949	3.86901	3.48911	2.75072	2.679	1.3697		0.00065	0.00189024	yes		0.02035	0.115192	no	AT1G04800
AT1G04820	28.7589	30.4371	12.6569	68.0179	67.5025	58.8666	28.5134	30.7209	20.7044		5e-05	0.000177274	yes		0.90555	0.96533	no	AT1G04820	TUA4	tubulin alpha-4 chain
AT1G04840	0.000496	0.007269	0	0	0	0.001811	0	0.001454	0		1	1	no		1	1	no	AT1G04840
AT1G04850	6.14472	5.93798	3.20331	8.87741	10.3542	8.35505	3.03164	6.20855	6.57032		5e-05	0.000177274	yes		0.54945	0.780823	no	AT1G04850
AT1G04860	1.60021	1.34267	1.91816	3.94904	1.08533	2.08096	1.36989	1.73962	2.64703		0.0494	0.0873297	no		0.87465	0.952896	no	AT1G04860	UBP2	ubiquitin-specific protease 2
AT1G04870	0.569389	1.64053	0.873085	0.109825	2.04797	0.429781	0.575494	1.03794	0.284711		0.0881	0.143083	no		0.5345	0.770107	no	AT1G04870	PRMT10	protein arginine methyltransferase 10
AT1G04810	1.33847	0.56896	0.309951	1.93076	1.56667	0.928729	0.381073	0.32228	0.415368		5e-05	0.000177274	yes		0.3871	0.662711	no	AT1G04810
AT1G04880	0.190024	0.205883	0	0.088211	0.033021	0.051498	0.120887	0.182122	0.430508		1	1	no		1	1	no	AT1G04880	HMGBD15	ARID-HMG DNA-binding protein 15
AT1G04910	13.5617	11.1245	11.4894	22.8977	22.2933	20.5059	9.64011	13.3618	9.18764		5e-05	0.000177274	yes		0.7369	0.89132	no	AT1G04910
AT1G04920	0.188305	0.168192	0.086271	0.289141	0.279468	0.253462	0.345189	0.171844	0.142545		1	1	no		1	1	no	AT1G04920	SPSB	sucrose phosphate synthase B
AT1G04900	0.257303	0.886289	2.03509	0.735392	0.45849	4.08478	0.411287	0.460627	1.47852		0.0533	0.0930643	no		0.99465	0.99654	no	AT1G04900
AT1G04930	0.305904	0.469543	0.743408	1.04464	0.512095	0.44541	0.082044	0.558943	1.18057		0.00235	0.0060036	yes		0.11485	0.335577	no	AT1G04930	LIN37A	LIN37 homolog A
AT1G04950	0.402904	0.708131	0.130637	1.07095	0.625663	0.259168	1.31579	0.730545	0.68029		0.6639	0.736646	no		0.7273	0.887092	no	AT1G04950	TAFII59	TATA BOX ASSOCIATED FACTOR II 59
AT1G04940	10.5209	12.9936	1.19606	8.57201	7.39818	5.24885	7.12299	10.5539	8.18101		5e-05	0.000177274	yes		0.1081	0.322927	no	AT1G04940	Tic20-I	translocon at the inner envelope membrane of chloroplasts 20-I
AT1G04960	0.779114	1.8701	0.677295	1.67441	2.63654	0.533115	2.6628	0.427952	1.0505		0.0189	0.0379647	yes		0.96855	0.987667	no	AT1G04960
AT1G04980	0.19657	0.321515	0.078799	1.43964	1.31185	2.00293	0.162086	0.217237	0.120179		5e-05	0.000177274	yes		0.44215	0.703505	no	AT1G04980	PDIL2-2	PDI-like 2-2
AT1G04985	12.7768	12.8731	7.71632	16.4439	14.5497	10.3506	12.6941	16.7414	8.54745		0.1113	0.174077	no		0.05535	0.21421	no	AT1G04985
AT1G04970	0.985041	1.13977	2.61511	1.15093	1.56691	1.65069	0.797076	1.1718	0.530177		0.00095	0.00266596	yes		0.55495	0.784202	no	AT1G04970	LBR-1	NULL
AT1G05010	17.4429	17.1905	2.56054	27.9136	36.0249	11.102	10.3597	11.228	5.50669		5e-05	0.000177274	yes		0.00125	0.0172815	yes	AT1G05010	EFE	ethylene-forming enzyme
AT1G05020	0	0.098163	0.024465	0	0	0.056125	0	0	0.05636		0.0451	0.0808363	no		0.1067	0.320566	no	AT1G05020	PICALM6	NULL
AT1G05030	0.322951	0.618049	0.521028	1.04856	0.763435	0.784704	1.19922	0.799559	0.769154		0.28185	0.371927	no		0.77845	0.911719	no	AT1G05030
AT1G05055	0.32472	0.358784	0.181349	1.16514	1.23387	8.01003	0.337039	1.03443	0.756659		0.22575	0.311309	no		0.2415	0.51023	no	AT1G05055	GTF2H2	general transcription factor II H2
AT1G05060	3.75498	3.71296	5.97817	3.46891	4.78829	17.9581	4.06352	12.4228	5.23811		0.85095	0.890653	no		0.6203	0.826547	no	AT1G05060
AT1G05065	0.043558	0.024276	0	0.018881	0.017157	0.007806	0.053692	0.024958	0.06085		0.8584	0.896517	no		0.85235	0.944483	no	AT1G05065	CLE20	CLAVATA3/ESR-RELATED 20
AT1G05000	0.220526	0.275042	0.693503	0.462122	0.137033	0.67408	1.58978	0.006976	0.214623		0.00115	0.00315942	yes		0.01705	0.102656	no	AT1G05000	PFA-DSP1	plant and fungi atypical dual-speci&#64257;city phosphatase 1
AT1G05070	6.4503	7.13228	7.59912	9.14407	7.17996	8.71357	6.71751	6.59803	6.79292		0.2558	0.343701	no		0.2679	0.54125	no	AT1G05070	ELMO2	NULL
AT1G05120	2.49821	5.44193	4.8145	6.23758	6.77179	6.37708	4.81506	4.90406	5.10369		0.2932	0.384019	no		0.40455	0.675358	no	AT1G05120	AtRAD16	NULL
AT1G05100	0	0	0	0.062572	0.046442	0.08462	0	0	0		0.00065	0.00189024	yes		0.01135	0.0782765	no	AT1G05100	MAPKKK18	mitogen-activated protein kinase kinase kinase 18
AT1G05136	0	0	0	0.004351	0	0	0	0	0		1	1	no		1	1	no	AT1G05136
AT1G05150	0.679495	0.56492	0.528572	0.962873	0.971343	0.727068	0.376427	0.464816	0.501614		0.4481	0.542189	no		0.3901	0.663883	no	AT1G05150
AT1G05160	1.90009	1.97031	1.03428	2.62925	7.45691	8.358	5.52414	5.14365	5.23718		0.0174	0.0354068	yes		0.66825	0.853687	no	AT1G05160	KAO1	ENT-KAURENOIC ACID OXYDASE 1
AT1G05170	0.459514	0.429174	0.039543	0.433767	0.55125	0.289236	0.428308	0.230559	0.272834		0.0034	0.00836728	yes		0.0938	0.296511	no	AT1G05170	CAGE1	NULL
AT1G05180	0.070405	0.052681	0.427624	0.094678	0.216822	0.080459	0.018736	1.42535	0.020871		0.10475	0.165362	no		0.5969	0.811544	no	AT1G05180	AXR1	AUXIN RESISTANT 1
AT1G05140	0.667871	0.767707	0.104317	0.600744	0.410794	0.3273	0.719726	0.874714	0.393096		5e-05	0.000177274	yes		0.59315	0.809105	no	AT1G05140
AT1G05190	162.548	174.057	20.6116	80.6567	80.3821	22.4744	206.523	201.053	54.8348		5e-05	0.000177274	yes		0.001	0.0145927	yes	AT1G05190	uL6c	Ribosomal Protein uL6c
AT1G05200	0.300522	0.037969	0.082947	0.253626	1.20944	0.094075	0.388731	0.168692	0.271464		0.05225	0.091543	no		0.78225	0.913656	no	AT1G05200	GLUR3	NULL
AT1G05210	0.602875	0.232429	0.218223	1.67322	1.65595	0.577687	0.617636	0.243876	0.733124		0.16615	0.242007	no		0.4456	0.706871	no	AT1G05210
AT1G05205	11.2758	9.88191	5.92482	15.7077	15.0226	12.3342	10.9454	17.18	4.03703		0.186	0.265344	no		0.2623	0.534954	no	AT1G05205
AT1G05230	0.025266	0.00107	0.000963	0.003017	0.001129	0.007555	0.003166	0.016851	0.001373		0.08305	0.136044	no		0.21645	0.480585	no	AT1G05230	HDG2	homeodomain GLABROUS 2
AT1G05570	0.093524	0.130002	0.346671	0.283223	0.285384	0.221933	1.36656	1.19328	1.48307		5e-05	0.000177274	yes		5e-05	0.00141201	yes	AT1G05570	GSL6	GLUCAN SYNTHASE-LIKE 6
AT1G05575	0	0	0	0	0.217687	0.133552	0.06257	0.024775	0		0.2255	0.311058	no		0.74085	0.893197	no	AT1G05575	HUP17	HYPOXIA RESPONSE UNKNOWN PROTEIN 17
AT1G05577	0	0	0	0.344263	0.309651	2.86152	0	0	0		5e-05	0.000177274	yes		1	1	no	AT1G05577	SOK1	SOSEKI1
AT1G05610	0.19611	0.063722	0	0.031852	0	0.045335	0.261907	0.260762	0.210158		1	1	no		1	1	no	AT1G05610	APS2	ADP-glucose pyrophosphorylase small subunit 2
AT1G05590	0.820948	0.525134	0.77599	0.753496	0.921663	0.840706	1.00228	0.67082	0.390337		0.01575	0.032443	yes		0.3242	0.601557	no	AT1G05590	HEXO2	beta-hexosaminidase 2
AT1G05600	0.012391	0.02087	0.042993	0.02578	0.019183	0.126611	0.01845	0.029977	0.017927		0.00065	0.00189024	yes		0.6955	0.869728	no	AT1G05600	EMB3101	EMBRYO DEFECTIVE 3101
AT1G01060	5.44893	2.83169	4.25231	0.395875	0.28133	0.237919	3.29331	2.68831	6.2685		5e-05	0.000177274	yes		0.89545	0.960862	no	AT1G01060	LHY1	LATE ELONGATED HYPOCOTYL 1
AT1G01073	0	0	0	0	0	0	0	0	0		1	1	no		1	1	no	AT1G01073
AT1G01110	0.310256	0	0.017992	0.379523	0.088281	0.005178	0.129522	0.187157	0.338915		1	1	no		1	1	no	AT1G01110	IQD18	IQ-domain 18
AT1G01115	0	0	0	0	0	0	0	0	0		1	1	no		1	1	no	AT1G01115
AT1G01130	0	0	0	0	0	0	0	0	0		0.4817	0.572721	no		0.4715	0.728734	no	AT1G01130
AT1G01150	0	0	0	0	0	0	0	0	0		1	1	no		1	1	no	AT1G01150
AT1G01190	0	0	0	0	0	0	0	0	0		1	1	no		1	1	no	AT1G01190	CYP78A8	cytochrome P450, family 78, subfamily A, polypeptide 8
AT1G01280	0	0	0	0	0	0	0	0	0		1	1	no		1	1	no	AT1G01280	CYP703A2	cytochrome P450, family 703, subfamily A, polypeptide 2
AT1G01305	0	0	0	0	0	0	0	0	0		1	1	no		1	1	no	AT1G01305
AT1G01310	0	0	0.003404	0	0	0	0	0	0.051244		1	1	no		1	1	no	AT1G01310
AT1G01355	0	0	0	0	0	0	0	0	0		1	1	no		1	1	no	AT1G01355
AT1G01380	0.937936	0.780844	1.04676	0	0.456967	0.063208	0.587014	0.841524	0.456312		0.02165	0.0426205	yes		0.14635	0.387119	no	AT1G01380	ETC1	ENHANCER OF TRY AND CPC 1
AT1G01400	0	0	0	0	0	0	0	0	0		1	1	no		1	1	no	AT1G01400
AT1G01410	0	0	0	0	0	0	0	0	0		1	1	no		1	1	no	AT1G01410	PUM22	pumilio 22
AT1G01453	0	0	0	0	0.001251	0.01044	0	0	0		1	1	no		1	1	no	AT1G01453
AT1G01460	0	0	0	0	0	0	0	0	0		1	1	no		1	1	no	AT1G01460	PIPK11	NULL
AT1G01471	0	0	0	0	0	0	0	0	0		1	1	no		1	1	no	AT1G01471
AT1G01480	0	0.048621	0	0.291566	0.654869	0.255396	0	0.024839	0		1	1	no		1	1	no	AT1G01480	AT-ACC2	NULL
AT1G01530	0	0.06207	0	0	0	0	0	0	0		1	1	no		1	1	no	AT1G01530	AGL28	AGAMOUS-like 28
AT1G01590	0	0	0	0	0	0	0	0	0		1	1	no		1	1	no	AT1G01590	FRO1	ferric reduction oxidase 1
AT1G01640	0.959932	0.107588	0.023018	0.771736	0.260557	0.079771	0.241126	0.207997	0.46672		0.0554	0.0962298	no		0.18865	0.444075	no	AT1G01640
AT1G01660	0	0	0	0	0	0	0	0	0		1	1	no		1	1	no	AT1G01660	PUB55	NULL
AT1G01695	0	0	0	0	0	0	0	0	0		1	1	no		1	1	no	AT1G01695	TRM33	TON1 Recruiting Motif 33
AT1G01700	0	0	0	0	0	0	0	0.441595	0.485829		0.19695	0.278274	no		0.90295	0.963938	no	AT1G01700	ROPGEF2	ROP (rho of plants) guanine nucleotide exchange factor 2
AT1G01800	0.106686	0.56495	0.001918	8.05862	0.015966	0.012286	0.042684	8.85284	0.031222		0.266	0.355052	no		0.2866	0.562131	no	AT1G01800
AT1G01880	0.163509	0.303928	0.449812	0.257865	0.353736	0.104221	0.21626	0.309542	0.082262		1	1	no		1	1	no	AT1G01880	GEN1	ortholog of HsGEN1
AT1G01910	0.000595	0.899274	1.24177	0.050118	1.22666	0.927868	0.070563	0.957426	3.2839		0.0072	0.0162926	yes		0.94535	0.979425	no	AT1G01910	GET3a	Guided Entry of Tail-anchored protein 3a
AT1G01950	0.095349	0.268955	0.523117	0.295733	0.12045	0.237564	0.116951	0.339099	0.071506		0.277	0.366814	no		0.78985	0.917251	no	AT1G01950	AtKINUb	Arabidopsis thaliana KINESIN Ungrouped clade, gene B
AT1G01980	0	0	0	0	0	0	0	0	0		1	1	no		1	1	no	AT1G01980	OGOX4	oligogalacturonide oxidase 4
AT1G02010	3.63075	5.01774	0.858552	4.26494	4.03159	1.96113	4.26821	4.64851	2.73119		0.0218	0.0428654	yes		0.23405	0.502146	no	AT1G02010	SEC1A	secretory 1A
AT1G02065	0	0	0	0	0	0	0	0	0		1	1	no		1	1	no	AT1G02065	SPL8	squamosa promoter binding protein-like 8
AT1G02070	0	0	0	0	0	0	0	0	0.166525		1	1	no		1	1	no	AT1G02070
AT1G02074	0	0	0	0	0	0	0	0	0		1	1	no		1	1	no	AT1G02074
AT1G02145	0.802214	0.248328	0.002274	0.402619	0.737048	0.91204	0.375948	0.343669	0.414525		0.22565	0.311241	no		0.0393	0.174541	no	AT1G02145	SBI2	NULL
AT1G02190	0	0	0.229541	0.171794	0.192928	0.169245	0	0.021947	0.059585		1	1	no		1	1	no	AT1G02190	CER1-L1	ECERIFERUM1-like1
AT1G02210	0	0	0	0	0	0	0	0	0		1	1	no		1	1	no	AT1G02210
AT1G02250	0	0	0	0	0	0	0	0	0		1	1	no		1	1	no	AT1G02250	NAC005	NAC domain containing protein 5
AT1G02320	0	0	0	0	0	0	0	0	0		1	1	no		1	1	no	AT1G02320
AT1G02350	0	0	0	0	0	0	0	0	0		1	1	no		1	1	no	AT1G02350
AT1G02391	0	0	0	0	0	0	0	0	0		1	1	no		1	1	no	AT1G02391
AT1G02440	0	0	0	0	0	0	0	0	0		1	1	no		1	1	no	AT1G02440	ATARFD1A	ADP-ribosylation factor D1A
AT1G02490	0	0	0	0	0	0	0	0	0		1	1	no		1	1	no	AT1G02490
AT1G02510	0	0	0	0	0	0	0	0	0		1	1	no		1	1	no	AT1G02510	TPK4	NULL
AT1G02540	0	0	0	0	0	0	0	0	0		1	1	no		1	1	no	AT1G02540
AT1G02570	0	0	0	0	0	0	0	0	0		1	1	no		1	1	no	AT1G02570
AT1G02575	0	0	0	0	0	0	0	0	0		1	1	no		1	1	no	AT1G02575
AT1G02590	0	0	0	0	0	0	0	0	0		1	1	no		1	1	no	AT1G02590
AT1G02620	0	0	0	0	0.020609	0	0	0.08676	0		1	1	no		1	1	no	AT1G02620
AT1G02630	0	0	0	0	0	0	0	0	0		1	1	no		1	1	no	AT1G02630
AT1G02670	0	0	0	0	0	0	0	0	0		1	1	no		1	1	no	AT1G02670	AtRAD16b	NULL
AT1G02750	3.03066	2.8109	0.659821	4.77397	3.39562	1.29095	2.09189	1.5824	1.78394		0.60425	0.684085	no		0.21955	0.484887	no	AT1G02750	DiL-2	NULL
AT1G02790	0	0	0	0	0	0	0	0	0		1	1	no		1	1	no	AT1G02790	PGA4	polygalacturonase 4
AT1G02810	0	0.110202	0.130848	0	0	0	0	0.025021	0.022644		1	1	no		1	1	no	AT1G02810	PMEI-PME7	pectin methyl esterase inhibitor-pectin methylesterase7
AT1G02813	0	0	0	0	0	0	0	0	0		1	1	no		1	1	no	AT1G02813	ASD1	ABA-inducible signal peptide- containing DUF538 protein 1
AT1G02830	0	0	0.029876	0	0	0	0	0	0		1	1	no		1	1	no	AT1G02830	eL22x	Ribosomal Protein eL22x
AT1G02860	1.10343	1.04483	0.634658	0.686754	0.379286	0.813008	0.661894	3.48183	0.876667		0.00145	0.00389369	yes		0.02985	0.147893	no	AT1G02860	SYG1	NULL
AT1G02880	0.670179	0.790774	1.30271	1.79818	1.24962	1.5047	0.642512	0.715796	1.25127		0.07865	0.129944	no		0.7496	0.897512	no	AT1G02880	TPK1	thiamin pyrophosphokinase1
AT1G02940	0.001272	0.156799	0.001958	0	0	0	0	0	0		5e-05	0.000177274	yes		0.04685	0.193639	no	AT1G02940	GSTF5	glutathione S-transferase (class phi) 5
AT1G02950	0.417467	0.147739	0.090752	0.044633	0.302337	0.080242	0.51964	0.048635	0.369041		5e-05	0.000177274	yes		0.08655	0.282433	no	AT1G02950	GSTF4	glutathione S-transferase F4
AT1G02965	0	0	0	0	0	0	0	0	0		1	1	no		1	1	no	AT1G02965
AT1G02980	0	0	0	0	0	0	0	0	0		1	1	no		1	1	no	AT1G02980	CUL2	cullin 2
AT1G02990	1.34345	0.278525	1.06309	2.81115	2.59994	3.21941	1.22558	0.274043	2.28557		0.05255	0.091955	no		0.32045	0.596829	no	AT1G02990
AT1G03022	0	0	0	0	0	0	0	0	0		1	1	no		1	1	no	AT1G03022
AT1G03070	0.02824	0.024624	0	0.051116	0.008426	0.012644	0.18827	0.00121	0.108786		0.26625	0.355308	no		0.00335	0.0343178	yes	AT1G03070	LFG4	LIFEGUARD 4
AT1G03103	0	0	0	0	0	0	0	0	0		1	1	no		1	1	no	AT1G03103	LTPG19	glycosylphosphatidylinositol-anchored lipid protein transfer 19
AT1G03106	0.356445	0	0.939631	0	0.094713	0.120966	0	0.132754	0.128839		0.01665	0.0340761	yes		0.02155	0.119303	no	AT1G03106
AT1G03240	0	0.173054	0	0	0	0	0	0.048592	0		1	1	no		1	1	no	AT1G03240
AT1G03300	2.13005	2.29601	0	0	0	1.36335	0	0	0		5e-05	0.000177274	yes		0.5355	0.770741	no	AT1G03300	DUF1	DOMAIN OF UNKNOWN FUNCTION 724 1
AT1G03390	0	0	0	0	0	0	0	0.000567	0		1	1	no		1	1	no	AT1G03390
AT1G03490	0	0	0	0	0	0	0	0	0		1	1	no		1	1	no	AT1G03490	NAC006	NAC domain containing protein 6
AT1G03520	1.50085	1.3249	1.28712	1.56552	1.32474	2.13141	0.964173	1.10477	1.69437		0.0192	0.0384877	yes		0.79845	0.920241	no	AT1G03520
AT1G03670	0	0	0	0	0	0	0	0	0		1	1	no		1	1	no	AT1G03670
AT1G03700	0	0	0	0	0	0	0	0	0		1	1	no		1	1	no	AT1G03700	CASPL1C2	CASP-like protein 1C2
AT1G03710	0	0	0	0	0	0	0.040883	0.007615	0.089897		1	1	no		1	1	no	AT1G03710
AT1G03720	0	0	0	0	0	0	0	0	0		1	1	no		1	1	no	AT1G03720
AT1G03780	0.058934	0.089814	0.608739	0.090894	0.412042	0.195599	0.008094	0.001565	0.010133		0.00135	0.00365175	yes		0.0258	0.135051	no	AT1G03780	TPX2	targeting protein for XKLP2
AT1G03810	0	0	0	0	0	0	0	0	0		1	1	no		1	1	no	AT1G03810
AT1G03830	0.057878	0.10922	0.004671	0.05273	0.186604	0.003854	0.265964	0.283298	0.063641		0.01915	0.0384125	yes		0.7759	0.910164	no	AT1G03830	GBPL1	GUANYLATE-BINDING PROTEIN-LIKE 1
AT1G03840	0.104339	0.027072	0.059169	0.027677	0	0	0.056894	0	0		1	1	no		1	1	no	AT1G03840	MGP	Magpie
AT1G03880	0	0	0	0	0	0	0	0	0		1	1	no		1	1	no	AT1G03880	CRU2	cruciferin 2
AT1G03890	0	0	0	0	0	0	0	0	0		1	1	no		1	1	no	AT1G03890
AT1G03982	0	0	0	0	0	0	0	0	0		1	1	no		1	1	no	AT1G03982
AT1G03990	0	0	0	0	0	0	0	0	0		0.0863	0.140506	no		0.0379	0.171172	no	AT1G03990
AT1G04150	0	0	0	0	0	0	0	0	0		1	1	no		1	1	no	AT1G04150	MCTP10	multiple C2 domain and transmembrane region protein 10
AT1G04171	0	0	0	0	0	0	0	0	0		1	1	no		1	1	no	AT1G04171
AT1G04300	1.69708	1.48357	0.494358	1.36796	0.957861	0.77569	1.4628	0.924644	1.01249		0.3755	0.471003	no		0.40815	0.677634	no	AT1G04300	TRAF1b	Tumor necrosis factor Receptor-Associated Factor 1b
AT1G04330	0.049798	0.145515	0	0	0.017758	0	0	0.063381	0		1	1	no		1	1	no	AT1G04330	PH2	NULL
AT1G04370	0	0	0	0	0	0	0	0	0		1	1	no		1	1	no	AT1G04370	ERF97	NULL
AT1G01050	58.4395	62.5491	58.8637	69.2546	66.2384	65.1009	59.2046	58.2014	64.1785		0.6723	0.743952	no		0.9614	0.985538	no	AT1G01050	PPa1	pyrophosphorylase 1
AT1G01070	0.429016	0.284829	0.253853	0.027785	0.021564	0.01227	0.070618	0.045336	0.199655		5e-05	0.000177274	yes		5e-05	0.00141201	yes	AT1G01070	UMAMIT28	Usually multiple acids move in and out Transporters 28
AT1G01080	11.1823	11.8451	2.41707	6.03061	5.28045	4.29723	10.3202	11.3417	0.737596		5e-05	0.000177274	yes		0.33305	0.610939	no	AT1G01080	CP28B	CHLOROPLAST RNA BINDING PROTEIN 28B
AT1G01090	11.0039	10.8109	5.29187	13.104	18.0559	12.4259	9.10363	11.8688	9.72891		0.1125	0.175522	no		0.4423	0.703681	no	AT1G01090	PDH-E1 ALPHA	pyruvate dehydrogenase E1 alpha
AT1G01040	0.168021	0.120818	0.0973	0.195449	0.176346	0.047057	0.20485	0.149863	0.015794		0.4189	0.514549	no		0.536	0.771026	no	AT1G01040	SUS1	SUSPENSOR 1
AT1G01100	0.489065	0.010649	5.52337	0.016155	0.559736	0.923839	0.602416	0.021757	0.009015		0.9038	0.929767	no		0.08815	0.285828	no	AT1G01100	RPP1A	60S acidic ribosomal protein P1-1
AT1G01120	2.21993	2.28065	0.831424	2.62729	2.72101	2.6517	1.12225	1.49344	1.24974		0.6184	0.697023	no		0.0003	0.00597194	yes	AT1G01120	KCS1	3-ketoacyl-CoA synthase 1
AT1G01140	8.88487	0.152823	7.80722	2.18067	9.71208	10.9326	7.30758	0.426331	6.24666		0.0244	0.047292	yes		0.2662	0.539196	no	AT1G01140	SnRK3.12	SNF1-RELATED PROTEIN KINASE 3.12
AT1G01160	16.9367	15.3553	8.00822	18.0463	19.4351	13.4658	17.9122	17.482	9.5824		0.90545	0.930945	no		0.6905	0.866567	no	AT1G01160	GIF2	GRF1-interacting factor 2
AT1G01170	5.42046	4.66573	4.25932	2.37226	6.90403	2.7742	4.63448	4.89895	3.96502		0.45735	0.551103	no		0.09805	0.304825	no	AT1G01170
AT1G01180	0.24087	0.348306	0.329623	0.223715	0.258636	0.831059	0.706376	0.317062	0.338327		0.0009	0.00254033	yes		0.41095	0.680486	no	AT1G01180
AT1G01210	8.21462	9.68666	8.53829	8.56498	8.72435	10.1196	9.3094	11.4752	9.33879		0.2972	0.388266	no		0.0147	0.0934153	no	AT1G01210
AT1G01220	0.523977	0.682889	0.468565	0.614752	0.724843	0.877872	0.409006	0.395474	0.636576		0.06045	0.103799	no		0.63875	0.837446	no	AT1G01220	FKGP	L-fucokinase/GDP-L-fucose pyrophosphorylase
AT1G01225	0.496183	0.161733	0.061544	0.586749	0.17021	0.284005	0.34864	0.432735	0.222043		0.87235	0.906619	no		0.46805	0.725597	no	AT1G01225
AT1G01230	12.9679	14.4116	8.72217	22.2134	23.3597	22.286	9.96084	10.4473	9.57824		5e-05	0.000177274	yes		0.36335	0.639673	no	AT1G01230	ORM1	Orosomucoid-like 1
AT1G01200	0.562598	0.825137	0.728197	0.149137	0.450927	0.133622	0.838587	0.703724	1.12459		0.00195	0.005086	yes		0.5459	0.778563	no	AT1G01200	RABA3	RAB GTPase homolog A3
AT1G01240	1.96742	1.43424	2.44378	3.94914	2.85324	3.47717	1.6621	1.70682	1.75623		5e-05	0.000177274	yes		0.50075	0.750211	no	AT1G01240
AT1G01260	0.383087	0.244291	0.412394	0.816536	0.630885	1.08724	0.362753	0.436354	0.201478		5e-05	0.000177274	yes		0.9853	0.993184	no	AT1G01260	JAM2	Jasmonate Associated MYC2 LIKE 2
AT1G01290	0.773009	0.85343	1.2941	0.75821	0.572224	1.09316	0.536521	0.68521	1.45772		0.25215	0.34006	no		0.2021	0.462046	no	AT1G01290	CNX3	cofactor of nitrate reductase and xanthine dehydrogenase 3
AT1G01250	1.54017	0.976633	0	0.427943	0	0	1.51015	1.73732	0		5e-05	0.000177274	yes		0.06545	0.236456	no	AT1G01250
AT1G01320	0.91167	0.985477	2.66158	0.470754	1.42079	12.5852	2.03009	1.1941	3.23492		0.03005	0.0567923	no		0.25645	0.52758	no	AT1G01320	REC1	REDUCED CHLOROPLAST COVERAGE
AT1G01300	1.10695	0.973249	0	2.14551	1.60436	1.87768	1.00033	1.33835	1.59188		5e-05	0.000177274	yes		5e-05	0.00141201	yes	AT1G01300
AT1G01350	2.89656	2.93715	3.46184	3.69584	2.32451	1.38316	3.05071	3.18523	1.36311		0.67325	0.744869	no		0.9382	0.97655	no	AT1G01350
AT1G01360	1.50778	1.16904	1.89625	1.73385	0.969365	2.28653	1.36982	1.47233	2.33227		0.07155	0.119955	no		0.79105	0.917698	no	AT1G01360	RCAR1	regulatory component of ABA receptor 1
AT1G01340	0.152203	0.055126	0.681488	0.061794	0.119512	0.111737	0.054947	0.079955	0.529281		5e-05	0.000177274	yes		0.21255	0.475954	no	AT1G01340	CNGC10	cyclic nucleotide gated channel 10
AT1G01390	0.171816	0.157245	0	0.056095	0	0	0.682585	0.828737	0		5e-05	0.000177274	yes		5e-05	0.00141201	yes	AT1G01390
AT1G01420	0.116433	0.065321	0.036646	0.263221	0.129447	0.363483	0.088793	0.173795	0.072042		0.00325	0.0080389	yes		0.0076	0.0600874	no	AT1G01420	UGT72B3	UDP-glucosyl transferase 72B3
AT1G01430	5.75701	7.62132	3.3772	7.43908	6.40284	5.09098	5.12976	4.20842	4.5293		0.366	0.460874	no		0.00105	0.0151247	yes	AT1G01430	TBL25	TRICHOME BIREFRINGENCE-LIKE 25
AT1G01370	0.073216	0.440864	0.26482	0.183767	0.215108	0.540933	0.679637	0.443703	1.70923		0.0468	0.0834534	no		0.0007	0.0112732	yes	AT1G01370	HTR12	NULL
AT1G01440	5.95364	1.18747	0.992141	7.81616	6.31477	1.62064	4.56525	1.64804	0.788294		0.59055	0.672082	no		0.65895	0.848537	no	AT1G01440
AT1G01450	0	0	0.000486	0	0	0.238559	0.000743	0.000528	0.000685		1	1	no		1	1	no	AT1G01450	MLKL3	NULL
AT1G01470	44.4553	44.6694	3.00528	182.727	157.091	42.7076	53.8117	52.2289	13.446		5e-05	0.000177274	yes		0.0003	0.00597194	yes	AT1G01470	LSR3	LIGHT STRESS-REGULATED 3
AT1G01500	5.032	5.11787	5.79324	5.5183	5.8397	23.4348	6.00013	6.27163	19.644		0.09325	0.150099	no		0.3079	0.585223	no	AT1G01500
AT1G01510	11.7576	9.99514	14.1341	17.2581	16.2559	18.8233	10.6348	11.7348	11.5523		0.0164	0.0336354	yes		0.3456	0.623594	no	AT1G01510	DOQ	DETORQUEO
AT1G01520	2.76314	3.28936	2.48328	1.28029	1.12082	1.33405	4.08688	3.59394	3.2324		5e-05	0.000177274	yes		0.52395	0.764198	no	AT1G01520	REV3	REVEILLE 3
AT1G01540	4.06908	4.75707	2.10575	5.43743	4.72541	26.6113	10.4638	10.9483	10.8212		0.9468	0.961928	no		0.4069	0.676879	no	AT1G01540
AT1G01550	2.34597	2.12576	3.30557	2.76603	3.54955	2.59372	2.5747	2.90369	1.72568		0.5963	0.67708	no		0.03205	0.154887	no	AT1G01550	BPS1	BYPASS 1
AT1G01560	0.007703	0.053953	0.011998	0.783708	0.2694	1.19778	0.018383	0.033928	0.02524		5e-05	0.000177274	yes		0.01465	0.0931638	no	AT1G01560	MPK11	MAP kinase 11
AT1G01570	0.845671	1.12167	1.94846	0.690495	0.394569	0.975916	0.726048	0.323826	0.857378		5e-05	0.000177274	yes		0.0003	0.00597194	yes	AT1G01570
AT1G01580	0.51677	0.803239	0.662571	0.076486	0.086941	0	0.477494	0.347927	0.377568		0.006	0.0138525	yes		0.0399	0.175938	no	AT1G01580	FRO2	ferric reduction oxidase 2
AT1G01490	62.2533	61.9272	10.5323	43.1691	95.254	31.7789	24.2907	25.0723	21.0725		5e-05	0.000177274	yes		0.22505	0.491116	no	AT1G01490	AtHMP01	Heavy Metal Protein 1
AT1G01610	2.7347	2.19216	1.02712	3.82712	3.53766	2.16988	2.23281	2.34118	1.88234		0.0236	0.0460123	yes		0.00035	0.00664888	yes	AT1G01610	GPAT4	GLYCEROL-3-PHOSPHATE sn-2-ACYLTRANSFERASE 4
AT1G01600	0.056853	0	0.082178	0.130069	0.29073	0.058683	0.045739	0.35984	0.319258		0.00035	0.00108198	yes		0.16915	0.419263	no	AT1G01600	CYP86A4	cytochrome P450, family 86, subfamily A, polypeptide 4
AT1G01620	8.83814	8.40702	14.8851	54.2181	22.3612	23.7349	12.1883	11.7771	17.1876		5e-05	0.000177274	yes		0.3166	0.593741	no	AT1G01620	TMP-B	NULL
AT1G01650	0.014448	1.36452	0.017585	2.16888	2.13487	0.744389	2.04481	1.2052	3.04046		5e-05	0.000177274	yes		0.0618	0.229056	no	AT1G01650	SPPL4	SIGNAL PEPTIDE PEPTIDASE-LIKE 4
AT1G01670	0.57368	1.00734	0.421257	0.846099	0.780533	0.643408	0.32909	0.084792	0.489306		0.5682	0.652445	no		0.0092	0.0686677	no	AT1G01670	PUB56	NULL
AT1G01630	9.50302	13.3086	10.4146	18.2029	11.3053	16.2006	10.0918	9.90742	13.9751		0.71265	0.777728	no		0.00425	0.0400701	yes	AT1G01630
AT1G01690	0.864846	0.635508	1.19057	1.6857	1.21184	1.91325	1.15918	0.31575	1.26816		0.59195	0.673509	no		0.97945	0.99143	no	AT1G01690	PRD3	putative recombination initiation defects 3
AT1G01680	0.301113	0.21992	0.363744	2.61005	2.52139	0.334608	0	0.04942	0		5e-05	0.000177274	yes		1	1	no	AT1G01680	PUB54	plant U-box 54
AT1G01710	12.2121	15.719	12.7035	27.6516	28.3602	29.2183	11.731	11.6409	12.8102		5e-05	0.000177274	yes		0.1117	0.329551	no	AT1G01710
AT1G01720	3.50971	3.59283	4.378	78.1032	78.1395	87.775	4.29134	4.29051	6.79486		5e-05	0.000177274	yes		0.60045	0.814024	no	AT1G01720	ATAF1	NULL
AT1G01725	17.4378	13.4978	2.11624	12.3837	15.3034	11.3388	11.3236	12.975	8.06124		0.98675	0.990402	no		0.9605	0.985072	no	AT1G01725
AT1G01730	1.61525	3.31702	0.816575	2.35747	4.82549	3.02706	1.15813	1.75424	1.16726		0.0042	0.0101002	yes		0.0003	0.00597194	yes	AT1G01730
AT1G01740	0.214525	0.269782	0.684605	0.699036	0.476602	0.326013	0.247868	0.34738	0.188669		0.041	0.0743548	no		0.00995	0.0720982	no	AT1G01740	BSK4	brassinosteroid-signaling kinase 4
AT1G01750	0.89523	0.533882	0.57758	0.739493	0.42875	0.941469	0.42969	0.229814	0.85276		1	1	no		1	1	no	AT1G01750	ADF11	actin depolymerizing factor 11
AT1G01770	9.92467	10.9351	8.70057	7.4767	7.87007	8.02502	12.4654	12.3206	11.2952		0.0003	0.000939219	yes		0.1851	0.439656	no	AT1G01770
AT1G01780	1.76775	1.37776	1.9573	0.946021	1.61916	1.30389	5.11354	2.39836	5.28432		0.0019	0.00496612	yes		0.04785	0.196185	no	AT1G01780	PLIM2b	PLIM2b
AT1G01790	2.74249	2.76869	3.78935	2.65141	2.60762	4.40373	3.8469	4.58406	7.13661		5e-05	0.000177274	yes		0.27735	0.551553	no	AT1G01790	KEA1	K+ efflux antiporter 1
AT1G01760	0.072117	0.118421	0.893161	0.072951	0.004411	0.033125	0.035245	0	0		0.9267	0.947563	no		0.3265	0.603819	no	AT1G01760	TAD1	ortholog of yeast Tad1
AT1G01820	23.9202	25.4145	24.1563	30.4118	29.2891	29.511	19.6673	20.1914	21.8973		0.40985	0.505521	no		0.0908	0.290885	no	AT1G01820	PEX11C	peroxin 11c
AT1G01810	0	0	0	0	0	0	0	0	0		0.30485	0.396378	no		0.1172	0.339372	no	AT1G01810
AT1G01830	0.208193	0.109624	0.010847	0.090421	0.264261	0.085122	0.138327	0.186049	0.041975		0.13745	0.207107	no		0.9374	0.976342	no	AT1G01830
AT1G01860	9.30826	12.1872	11.1485	6.81108	7.21632	6.11778	11.0369	11.4024	13.588		5e-05	0.000177274	yes		0.2912	0.566985	no	AT1G01860	PFC1	PALEFACE 1
AT1G01840	0	0.331411	0.026551	0.164259	0.444166	0.263995	0.211822	0.327515	0.218991		0.39735	0.493078	no		0.55965	0.786935	no	AT1G01840
AT1G01900	0.2379	0.006565	0.108946	0.006556	0.020495	0	0.162786	0.036021	0.252124		0.2627	0.351283	no		0.8354	0.935573	no	AT1G01900	SBTI1.1	NULL
AT1G01920	0.010667	0.031352	1.12249	0.010973	0.094357	0.023982	2.6e-05	0.031733	0.095286		0.5901	0.671736	no		0.4921	0.744569	no	AT1G01920
AT1G01940	7.53196	5.79094	5.01649	15.0597	16.5241	13.9882	6.56463	10.2699	9.63117		5e-05	0.000177274	yes		0.00545	0.0479686	yes	AT1G01940	CYP18-1	CYCLOPHILIN 18-1
AT1G01930	1.17349	1.38175	0.372244	1.45879	1.88684	0.403489	1.58841	1.7388	0.424481		0.90395	0.929817	no		0.6607	0.84939	no	AT1G01930
AT1G01960	0.462538	0.551313	0.530919	1.00875	0.773	0.880905	0.706791	0.836934	0.713371		0.08375	0.13702	no		0.1404	0.378722	no	AT1G01960	EDA10	embryo sac development arrest 10
AT1G01970	2.24303	2.51936	1.88664	2.07589	1.89543	1.93587	3.83014	3.23186	3.41881		5e-05	0.000177274	yes		0.00055	0.00930161	yes	AT1G01970	DG409	DELAYED GREENING409
AT1G02000	0.811328	0.950857	0.466564	1.80754	2.13942	1.2504	0.704761	0.619833	0.491034		0.0002	0.000648155	yes		0.0157	0.097449	no	AT1G02000	GAE2	UDP-D-glucuronate 4-epimerase 2
AT1G01990	2.87446	2.29755	2.78975	2.24882	2.59791	2.79828	2.35294	2.53175	2.84741		0.0178	0.0360853	yes		0.79855	0.920241	no	AT1G01990
AT1G02020	0.555776	0.43578	0.995573	0.804464	0.151894	0.488133	0.484658	0.177163	0.561873		0.0419	0.0757486	no		0.035	0.163571	no	AT1G02020
AT1G02030	0	0	0	0	0	0	0	0	0		1	1	no		1	1	no	AT1G02030
AT1G02040	0	0	0.002653	0.011061	0.011097	0.003027	0	0.001721	0.006848		1	1	no		1	1	no	AT1G02040
AT1G02050	0.615948	0.126883	0.268133	0.032912	0.029618	0.606429	0.127388	0.039452	1.10149		0.00045	0.00135633	yes		0.01175	0.0801079	no	AT1G02050	PKSA	polyketide synthase A
AT1G02060	0.047821	0.025576	2.87678	0.041388	1.28294	0.001126	0.026737	0.021683	0.001719		0.00175	0.00461461	yes		0.33935	0.617427	no	AT1G02060
AT1G02080	9.46918	10.5843	0.136541	1.00843	10.6652	0.351931	6.84794	5.70889	0.235106		0.1607	0.235726	no		0.0235	0.126761	no	AT1G02080	NOT1	NULL
AT1G02100	2.46392	6.77674	2.56538	2.72288	2.24478	7.30779	3.48362	5.30693	2.57938		0.02305	0.0450447	yes		0.4941	0.746117	no	AT1G02100	SBI1	SUPPRESSOR OF BRI1
AT1G02110	0.328872	0.99803	0.2375	0.169022	0.202581	0.325393	0.49364	0.502739	0.975142		5e-05	0.000177274	yes		0.5236	0.764198	no	AT1G02110
AT1G02090	3.97127	3.64295	3.51682	6.37899	5.04529	5.7197	6.3106	4.04735	4.45977		0.1768	0.254603	no		0.0085	0.0651011	no	AT1G02090	FUS5	FUSCA 5
AT1G02130	29.4251	31.5179	27.7516	31.8828	33.8071	32.8935	27.7412	27.9142	25.7971		0.65485	0.729017	no		0.58305	0.803655	no	AT1G02130	RABD2A	RAB D2A
AT1G02120	6.71687	4.29332	3.50346	4.68666	4.47308	3.61242	6.50983	6.61425	6.65208		0.10745	0.169031	no		0.72635	0.886356	no	AT1G02120	VAD1	VASCULAR ASSOCIATED DEATH1
AT1G02150	3.71891	1.85365	1.63891	1.75882	2.2109	1.33661	3.19518	4.6988	4.37657		5e-05	0.000177274	yes		0.6748	0.857337	no	AT1G02150	CCR16	NULL
AT1G02160	4.02496	3.84934	2.80819	2.86544	3.43032	1.80525	3.80476	3.12834	1.63425		0.22855	0.314583	no		0.02565	0.134503	no	AT1G02160
AT1G02140	80.9556	76.0467	73.6065	99.4091	107.528	93.7733	83.5005	84.2617	77.2478		0.1533	0.226983	no		0.3535	0.630897	no	AT1G02140	MEE63	MATERNAL EFFECT EMBRYO ARREST 63
AT1G02170	15.9442	4.6807	2.96601	11.8426	53.1942	9.98271	4.83932	17.0142	4.18865		5e-05	0.000177274	yes		0.24155	0.51023	no	AT1G02170	MCP1b	metacaspase 1b
AT1G02180	1.37765	2.41843	2.0711	2.79806	1.99861	1.63817	1.77333	2.59513	1.71145		0.87305	0.906937	no		0.81475	0.927673	no	AT1G02180
AT1G02220	0.093114	0.221173	0.089076	0.749371	0.484294	0.305517	0.031917	0.045378	0.076036		0.00055	0.00162558	yes		0.38665	0.662553	no	AT1G02220	XVP	NULL
AT1G02230	0.119576	0.043179	0.092283	0.275514	0.70643	0.180377	0.031889	0.042033	0.039926		0.0237	0.0462023	yes		1	1	no	AT1G02230	NAC004	NAC domain containing protein 4
AT1G02260	2.07334	1.05567	1.34114	1.90702	1.59278	2.3179	1.3128	0.886272	0.91646		0.73615	0.797802	no		0.0028	0.03028	yes	AT1G02260
AT1G02270	1.5574	0.695773	1.27872	1.12232	1.44278	1.48001	1.30436	0.806723	1.10961		0.0426	0.0768784	no		0.26715	0.540284	no	AT1G02270
AT1G02280	4.43492	3.96468	9.80232	0.620325	3.01448	3.11509	4.39736	4.14944	0.140848		5e-05	0.000177274	yes		0.0261	0.135906	no	AT1G02280	TOC33	translocon at the outer envelope membrane of chloroplasts 33
AT1G02205	2.43583	2.68506	2.8108	6.77993	1.17426	9.75663	9.61275	7.95565	13.0006		5e-05	0.000177274	yes		5e-05	0.00141201	yes	AT1G02205	CER22	ECERIFERUM 22
AT1G02300	11.1713	12.7966	14.6948	6.62179	9.34717	11.6137	13.5388	13.9564	17.1094		0.00015	0.000495877	yes		0.00995	0.0720982	no	AT1G02300	AtcathB1	NULL
AT1G02290	0.282958	0.489425	0.246749	0.906229	0.82661	0.723036	0.356073	0.368758	0.382664		0.0103	0.0223423	yes		0.91845	0.969404	no	AT1G02290	NFRKB3	NULL
AT1G02310	0	0	0	0.151069	0.161988	0.102893	0.034505	0.102929	0		1	1	no		1	1	no	AT1G02310	MAN1	endo-beta-mannanase 1
AT1G02330	1.77489	1.92963	0.24837	2.00198	1.69449	0.634062	1.24229	0.953274	0.660905		0.1479	0.220279	no		0.706	0.874539	no	AT1G02330	CSU2	COP1 SUPPRESSOR 2
AT1G02335	1.99709	1.3117	0.47629	1.31184	1.04023	0.233828	0.345574	0.280661	0.089644		0.13	0.197756	no		5e-05	0.00141201	yes	AT1G02335	PDGLP2	PLASMODESMAL GERMIN-LIKE PROTEIN 2
AT1G02305	6.19999	4.48051	2.79369	4.20146	4.88586	5.82143	7.49763	7.37289	11.75		0.0015	0.00401335	yes		0.18825	0.443776	no	AT1G02305	CTB2	NULL
AT1G02340	0.112493	0.149008	0	0.293571	0.208975	0.260899	0.038277	0.076122	0.06889		1	1	no		1	1	no	AT1G02340	RSF1	REDUCED SENSITIVITY TO FAR-RED LIGHT 1
AT1G02370	0.212768	0.109531	0	0.11646	0.094899	0.06543	0.143442	0.157309	0.230356		5e-05	0.000177274	yes		0.1162	0.337865	no	AT1G02370
AT1G02380	0.618454	1.0109	1.56398	0.938337	0.970301	1.24813	2.03927	1.47888	2.20169		0.0238	0.0463728	yes		0.9068	0.96567	no	AT1G02380
AT1G02390	0.010691	0.14656	0	0.076412	0.03044	0.069359	0.203357	0.140313	0.203936		0.11675	0.180868	no		0.0073	0.058623	no	AT1G02390	GPAT2	GLYCEROL-3-PHOSPHATE sn-2-ACYLTRANSFERASE 2
AT1G02360	0.372362	0.03176	0	0	0.069734	0	0	0.059964	0.014701		1	1	no		1	1	no	AT1G02360
AT1G02400	0.112609	0	0	0.097469	0.152086	0.405584	0.107457	0.071233	0.008462		0.0018	0.00473292	yes		1	1	no	AT1G02400	GA2OX6	gibberellin 2-oxidase 6
AT1G02410	6.12901	7.54395	2.56467	5.68885	5.54633	3.78206	8.30826	7.23161	4.24393		0.54495	0.631132	no		0.132	0.364422	no	AT1G02410	COX11	cytochrome c oxidase 11
AT1G02405	0	0.033378	0.019564	0	0	0.037846	0.07563	0.036066	0		0.6179	0.696545	no		0.47455	0.731123	no	AT1G02405
AT1G02430	0.575933	0.741269	0.080511	1.19222	0.782596	1.69128	1.00879	0.86018	1.19116		1	1	no		1	1	no	AT1G02430	ATARFD1B	ADP-ribosylation factor D1B
AT1G02450	0	0	0	0	0.035537	0	0	0	0		0.0108	0.0232736	yes		1	1	no	AT1G02450	NIMIN1	NIM1-interacting 1
AT1G02460	0.065685	0.05109	0.676109	0.082615	0.232665	0.173547	0.077086	0.56528	0.72129		0.02	0.039866	yes		0.71745	0.88121	no	AT1G02460
AT1G02470	0.095445	0.069877	0.474076	0.163905	0.455695	1.5257	0.218739	0.1654	0.272293		5e-05	0.000177274	yes		0.02405	0.128834	no	AT1G02470
AT1G02420	0.002585	0.002835	0	0.005407	0.003632	0.003756	0.001115	0.002217	0.001165		0.5721	0.655983	no		0.0056	0.0486658	yes	AT1G02420
AT1G02500	4.27942	0.767911	1.16199	1.79943	1.80549	6.27464	1.22073	0.801788	2.38624		5e-05	0.000177274	yes		0.405	0.675857	no	AT1G02500	SAMS1	NULL
AT1G02520	0.012984	0.072348	0.038656	0.012055	0.013244	0.010556	0.01239	0	0.033337		1	1	no		1	1	no	AT1G02520	PGP11	P-glycoprotein 11
AT1G02530	0	0	0.037428	0.011672	0.013108	0.040884	0	0.035786	0.064772		1	1	no		1	1	no	AT1G02530	PGP12	P-glycoprotein 12
AT1G02550	0	0	0	0	0	0	0	0	0		1	1	no		1	1	no	AT1G02550
AT1G02560	81.4787	38.7192	50.4595	116.063	39.9261	34.0878	38.2208	91.4677	61.9707		0.3681	0.463265	no		0.33385	0.61203	no	AT1G02560	NCLPP5	NUCLEAR CLPP 5
AT1G02475	15.2144	15.1328	23.2461	21.3657	24.3284	20.3522	17.9546	15.3366	19.5198		0.03605	0.0663965	no		0.29535	0.571951	no	AT1G02475
AT1G02580	0	0	0	0.006789	0.022874	0.142632	0	0	0		1	1	no		1	1	no	AT1G02580	SDG5	SET DOMAIN-CONTAINING PROTEIN 5
AT1G02640	0.011767	0.014045	0.791426	0.065523	0.155841	0.065373	0.296977	0.239866	0.308999		0.0011	0.00303426	yes		0.0015	0.0196152	yes	AT1G02640	BXL2	beta-xylosidase 2
AT1G02610	1.20275	1.12047	0.726472	0.4838	1.35389	0.460299	1.02021	1.1369	0.7161		5e-05	0.000177274	yes		0.5653	0.791517	no	AT1G02610
AT1G02650	0	0	0	0.690815	0.791086	0	0	0	0		5e-05	0.000177274	yes		0.0267	0.137349	no	AT1G02650
AT1G02680	4.86541	4.69338	5.18787	10.2969	5.95229	8.13089	7.76156	6.08887	6.73097		0.05785	0.0998927	no		0.07485	0.257113	no	AT1G02680	TAF13	TBP-associated factor 13
AT1G02690	0.151838	0.213888	1.31391	0.177771	0.122108	0.000114	0.000128	0.155418	0.07773		0.0182	0.0367628	yes		0.64605	0.842013	no	AT1G02690	IMPA-6	importin alpha isoform 6
AT1G02660	0.090653	0.082692	0.064981	0.258886	0.449394	0.341876	0.209976	0.148313	0.108757		5e-05	0.000177274	yes		0.08575	0.280693	no	AT1G02660	PLIP2	PLASTID LIPASE2
AT1G02700	1.46192	2.07385	1.64657	0.050482	0.781536	1.04168	3.64124	1.83071	2.95243		0.01645	0.0337267	yes		0.012	0.0811623	no	AT1G02700
AT1G02710	0.094771	0.059654	0.16293	0.017405	0.029003	0.036156	0.125901	0.11792	0.151138		0.0849	0.138606	no		0.1318	0.364151	no	AT1G02710
AT1G02730	0.025274	0.026517	1.0541	0.025698	0.017589	0.049156	0.027454	0.039889	0.023208		5e-05	0.000177274	yes		0.0726	0.251902	no	AT1G02730	SOS6	SALT OVERLY SENSITIVE 6
AT1G02720	0.098278	0.238918	0.518223	0.175329	0.180292	0.27903	0.375011	0.283279	0.40872		0.00785	0.0175758	yes		0.73435	0.890103	no	AT1G02720	GATL5	galacturonosyltransferase-like 5
AT1G02740	4.40798	4.81706	3.75427	6.45256	8.26104	7.0661	5.48862	4.54072	4.64277		0.0108	0.0232736	yes		0.5903	0.807546	no	AT1G02740	MRG2	MORF related gene 2
AT1G02770	0.04181	0.555546	0.322972	0.128729	0.473271	0.078999	0.201613	0.313236	0.07087		0.8031	0.852375	no		0.0248	0.131824	no	AT1G02770
AT1G02780	290.506	293.989	182.853	324.013	335.378	278.375	320.881	320.624	255.322		0.4689	0.561061	no		0.03725	0.169349	no	AT1G02780	emb2386	embryo defective 2386
AT1G02800	0.028493	0.262754	0.113105	0.158719	0.11883	0.115826	0.135946	0.247283	0.01124		1	1	no		1	1	no	AT1G02800	CEL2	cellulase 2
AT1G02816	2.7967	3.0391	2.9606	9.76896	9.9674	16.2956	3.61274	3.75048	5.70059		5e-05	0.000177274	yes		0.12495	0.352526	no	AT1G02816	ASD2	ABA-inducible signal peptide- containing DUF538 protein 2
AT1G02840	0.050986	0.539456	1.26327	0.04789	0.134076	0.071376	0.066016	0.139494	1.43229		0.0643	0.10924	no		0.1113	0.328751	no	AT1G02840	SRP34	NULL
AT1G02850	0.231206	0.061569	0.216486	0.191095	1.0013	0.258878	0.143871	0.111239	0.099678		5e-05	0.000177274	yes		5e-05	0.00141201	yes	AT1G02850	BGLU11	beta glucosidase 11
AT1G02820	43.2963	45.7367	28.2029	29.3428	26.5198	21.1479	52.5787	54.0276	45.3089		5e-05	0.000177274	yes		0.00455	0.0421429	yes	AT1G02820	LEA3	late embryogenesis abundant 3
AT1G02870	0.70089	1.1951	0.093283	1.76646	1.45708	1.63531	0.5839	1.46963	1.5974		0.1039	0.164273	no		0.34795	0.626128	no	AT1G02870
AT1G02890	2.43219	3.45488	12.0851	4.176	1.54011	1.19331	2.13543	1.05273	6.68063		0.02985	0.0564374	no		0.24755	0.516388	no	AT1G02890
AT1G02900	0	0	0	0.03886	0	0	0	0	0		0.21095	0.294825	no		0.09565	0.299919	no	AT1G02900	RALFL1	RALF-LIKE 1
AT1G02910	7.60667	4.38702	26.9418	5.19961	6.98535	26.4654	9.39835	9.53008	37.7981		0.0087	0.019236	yes		0.00165	0.0208301	yes	AT1G02910	LPA1	LOW PSII ACCUMULATION1
AT1G02920	11.7768	10.5165	3.03405	14.3631	15.3829	7.54612	5.78443	6.15188	4.59351		0.38135	0.476849	no		0.0001	0.00252486	yes	AT1G02920	GSTF7	glutathione S-transferase 7
AT1G02930	48.5635	47.3939	22.5619	11.3651	8.51159	8.3148	18.5947	23.6416	20.5759		5e-05	0.000177274	yes		5e-05	0.00141201	yes	AT1G02930	GSTF6	glutathione S-transferase 6
AT1G02960	3.21566	2.87328	2.40878	2.08726	1.11448	1.73241	4.32705	4.50337	3.04805		0.0001	0.000338971	yes		0.17805	0.431043	no	AT1G02960
AT1G02970	0.324605	0.613668	1.05014	0.213623	0.464276	0.50316	0.741709	0.905287	1.66798		0.01655	0.0339129	yes		0.00035	0.00664888	yes	AT1G02970	WEE1	WEE1 kinase homolog
AT1G03000	0.831045	0.992995	1.35036	1.14441	0.966342	0.975067	1.26964	1.18686	1.11852		0.00075	0.00215286	yes		0.40235	0.673214	no	AT1G03000	PEX6	peroxin 6
AT1G03010	0	0	0	0.111156	0.049932	0.304431	0	0	0		1	1	no		1	1	no	AT1G03010
AT1G03020	0	0	0	0.008972	0.014832	0.008832	0	0	0		0.0002	0.000648155	yes		1	1	no	AT1G03020	ROXY16	NULL
AT1G03030	11.1063	11.438	10.7804	13.8264	13.7707	12.3644	9.7577	10.4617	9.36031		0.7	0.767328	no		0.1889	0.444137	no	AT1G03030
AT1G03040	0.751252	6.76048	6.00604	1.0626	9.1081	7.56397	5.69108	4.63489	7.38545		0.7785	0.832881	no		0.67605	0.858193	no	AT1G03040	PFB2	PERICYCLE FACTOR TYPE-B 2
AT1G03055	1.13078	1.37874	0.717429	1.26532	0.620734	0.889899	1.64158	1.37176	1.71776		5e-05	0.000177274	yes		0.3301	0.60771	no	AT1G03055	D27	DWARF27
AT1G03050	0	0	0.125894	0.070667	0.27776	0.020628	0	0	0		1	1	no		1	1	no	AT1G03050	PICALM5A	Phosphatidylinositol binding clathrin assembly protein 5a
AT1G03060	5.51714	5.41014	0.345513	5.50647	5.37031	0.314446	5.18048	0.425505	7.02011		0.0627	0.106995	no		0.65015	0.84377	no	AT1G03060	SPI	SPIRRIG
AT1G03080	3.47872	12.7982	6.77084	16.4123	4.04595	18.3486	2.36116	2.68252	11.1184		0.1727	0.249732	no		0.18695	0.442053	no	AT1G03080	NET1D	Networked 1D
AT1G03090	2.73675	0.65209	2.37602	0.707777	2.0587	1.59116	3.79472	4.56748	2.13891		0.00155	0.00413154	yes		0.4846	0.738549	no	AT1G03090	MCCA	NULL
AT1G03110	0.339381	0.395209	0.255166	0.748935	0.296331	0.124454	0.163568	0.219444	0.110352		0.19175	0.272053	no		0.1702	0.420583	no	AT1G03110	TRM82	tRNA modification 82
AT1G03100	0	0.021853	0	0.039532	0.015385	0	0.005299	0	0.009764		0.42175	0.51723	no		0.93135	0.974113	no	AT1G03100
AT1G03130	57.5333	49.1185	25.3079	35.3464	39.7156	33.8193	76.6432	80.2837	69.6119		5e-05	0.000177274	yes		0.9398	0.977574	no	AT1G03130	PSAD-2	photosystem I subunit D-2
AT1G03120	0.111631	0.131358	0	5.87411	6.2593	3.89037	0.061224	0.04771	0.036294		0.0011	0.00303426	yes		1	1	no	AT1G03120	RAB28	responsive to abscisic acid 28
AT1G03150	8.20548	7.67659	5.11892	6.91173	2.79471	5.11761	11.0725	10.9187	8.50099		0.19475	0.275631	no		0.0152	0.0953721	no	AT1G03150	NAA20	NatB catalytic subunit
AT1G03160	0.210473	0.075405	0.586676	0.12393	0.158347	0.072758	0.255346	0.122348	0.054317		5e-05	0.000177274	yes		0.8084	0.924978	no	AT1G03160	FZL	FZO-like
AT1G03170	0	0	0	0.043801	0.006967	0.071531	0	0	0		1	1	no		1	1	no	AT1G03170	FTM5	FLORAL TRANSITION AT THE MERISTEM5
AT1G03180	0.139009	0.352275	0.501376	0.554862	0.404198	0.357239	0.26686	0.196814	0.554453		0.23205	0.318686	no		0.518	0.760556	no	AT1G03180	COMET	NULL
AT1G03190	0.00025	0.003606	0.266221	6e-05	0.235497	0.000503	0.002342	0.001986	0.442167		0.43275	0.528077	no		0.6008	0.814369	no	AT1G03190	UVH6	ULTRAVIOLET HYPERSENSITIVE 6
AT1G03200	0.612879	1.24701	0.919702	11.3812	9.24877	11.1388	0.375237	0.691199	0.710299		0.00015	0.000495877	yes		0.7481	0.896676	no	AT1G03200
AT1G03210	1.63404	1.76557	1.5517	8.62607	7.89819	9.47601	0.828095	1.25243	0.940686		5e-05	0.000177274	yes		0.00085	0.0130426	yes	AT1G03210
AT1G03220	0.307107	0.167017	0.172706	0.508866	0.507521	0.589605	0.14593	0.082621	0		5e-05	0.000177274	yes		0.0003	0.00597194	yes	AT1G03220	SAP2	secreted aspartic protease 2
AT1G03140	3.06679	2.49791	1.61209	0.835132	1.22639	1.19776	2.0951	2.38651	5.15271		0.7729	0.827899	no		0.51845	0.760654	no	AT1G03140	PRP18a	pre-mRNA processing factor 18a
AT1G03250	5.49632	1.47619	0.162257	1.35483	2.35801	6.23015	4.01027	4.60274	1.28037		0.8468	0.887619	no		0.44615	0.707288	no	AT1G03250
AT1G03230	0.064262	0.037858	0.026347	0.204954	0.224508	0.1443	0.068141	0.163091	0.148631		5e-05	0.000177274	yes		0.0169	0.10227	no	AT1G03230	SAP1	secreted aspartic protease 1
AT1G03270	0.735973	1.36464	1.26087	1.98431	1.90627	1.85236	1.03187	0.781328	1.23144		0.00525	0.0123058	yes		0.14045	0.378763	no	AT1G03270
AT1G03280	16.2779	17.9182	14.3526	22.4127	20.3685	19.4468	18.1157	17.3725	13.8698		0.305	0.396489	no		0.8677	0.950285	no	AT1G03280
AT1G03260	5.86696	4.67898	5.98844	7.57547	7.33239	9.55587	5.32819	5.63126	6.25628		0.08255	0.135345	no		0.5857	0.805259	no	AT1G03260
AT1G03290	1.97779	3.47392	1.6909	3.41999	3.69425	2.64059	0.942143	2.03868	1.59737		0.22865	0.314697	no		0.00085	0.0130426	yes	AT1G03290
AT1G03310	0.958535	0.901949	0.092819	0.6159	0.598708	0.542202	0.690949	0.514559	0.524044		5e-05	0.000177274	yes		0.49805	0.748817	no	AT1G03310	ISA2	NULL
AT1G03320	0	0.245121	0	0.05263	0	0.102643	0.945249	0.714063	0.641644		0.03855	0.0704731	no		0.00055	0.00930161	yes	AT1G03320
AT1G03330	19.1209	21.8241	6.15245	20.965	27.6433	19.6904	19.7616	22.7967	17.0705		0.03935	0.0717081	no		0.0318	0.154012	no	AT1G03330	LSM2	SM-like 2
AT1G03340	1.71451	0.806732	2.55016	0.696587	0.915336	0.726276	0.804485	0.710106	0.899601		0.8358	0.878836	no		0.9651	0.986733	no	AT1G03340
AT1G03360	0.204085	0.438743	0.400145	0.500001	0.903626	0.520182	0.229905	0.300215	0.296159		5e-05	0.000177274	yes		0.50815	0.753958	no	AT1G03360	SOP2	SUPPRESSOR OF PAS2 2
AT1G03365	1.23585	0.888247	0.982446	1.44352	0.550344	0.59272	0.517484	1.18279	1.1406		0.1889	0.268795	no		0.60595	0.818124	no	AT1G03365
AT1G03370	0.642239	3.58876	3.89961	1.13677	0.886055	6.31038	2.57423	0.505016	2.63079		0.0073	0.0164844	yes		0.01325	0.0869519	no	AT1G03370
AT1G03350	1.39713	1.56872	0.668229	2.43216	2.16864	2.58939	1.53115	1.81147	1.1318		5e-05	0.000177274	yes		0.83965	0.937979	no	AT1G03350
AT1G03400	1.61046	1.73696	0.582496	0.758	0.893997	0.790741	1.68927	1.4755	2.91332		0.0001	0.000338971	yes		0.25495	0.526269	no	AT1G03400
AT1G03380	19.2044	17.658	2.62011	16.3129	16.0925	16.4813	16.6405	15.6614	4.09983		0.00185	0.00484849	yes		0.41305	0.681926	no	AT1G03380	ATG18G	homolog of yeast autophagy 18 (ATG18) G
AT1G03430	17.2745	17.0784	24.4086	13.4008	11.3544	13.64	15.4467	15.6278	19.8364		5e-05	0.000177274	yes		0.10395	0.315807	no	AT1G03430	AHP5	histidine-containing phosphotransfer factor 5
AT1G03410	6.08003	4.8202	5.8158	4.29513	2.77562	2.74351	6.03303	5.8895	9.55255		0.45875	0.552249	no		0.61815	0.825493	no	AT1G03410	2A6	NULL
AT1G03445	0.018431	0.086212	0	0.063934	0.011852	0.029969	0.028492	0.081038	0.108827		1	1	no		1	1	no	AT1G03445	BSU1	BRI1 SUPPRESSOR 1
AT1G03457	0.278348	0.012499	0.493127	0.047061	0.13949	0.108488	0.031267	0.036506	0.04941		0.1612	0.236215	no		0.1323	0.364856	no	AT1G03457	BRN2	Bruno-like 2
AT1G03470	0.128395	0.142122	0.230663	0.062353	0.102476	0	0.016105	0.216311	0.0548		0.25555	0.343515	no		0.76255	0.904648	no	AT1G03470	NET3A	Networked 3A
AT1G03440	1.6297	1.5576	1.63134	1.85699	1.82093	2.02484	1.73172	2.11831	2.21062		0.15715	0.231587	no		0.05555	0.214566	no	AT1G03440	ExLRR1	NULL
AT1G03475	140.365	136.691	157.44	78.7292	80.2061	87.1278	163.842	164.605	171.533		5e-05	0.000177274	yes		0.09625	0.30127	no	AT1G03475	LIN2	LESION INITIATION 2
AT1G03510	0	0	0	0	0	0	0	0	0		0.0346	0.0640329	no		0.56105	0.788345	no	AT1G03510
AT1G03495	0.570424	0.387283	0.38417	0.58475	0.526084	0.462052	0.333998	0.289947	0.29515		5e-05	0.000177274	yes		5e-05	0.00141201	yes	AT1G03495
AT1G03530	0.248436	0.048009	0.370719	0.046942	0.453423	0.081488	0.219197	0.033159	0.097086		0.43805	0.532791	no		0.5323	0.769045	no	AT1G03530	NAF1	nuclear assembly factor 1
AT1G03540	0	0	0	0.000514	0	0	0.001357	0	0		0.9078	0.932477	no		1	1	no	AT1G03540
AT1G03550	6.98719	7.32953	6.67492	4.341	3.68561	5.06834	6.3365	5.93852	7.0087		5e-05	0.000177274	yes		0.87635	0.953586	no	AT1G03550	SCAMP4	Secretory carrier membrane protein 4
AT1G03560	0	0	0	0.30557	0.286088	0.404004	0.256939	0	0		5e-05	0.000177274	yes		0.09085	0.290889	no	AT1G03560
AT1G03600	78.3753	66.6731	71.7378	48.791	48.7618	58.2591	108.696	118.915	134.741		5e-05	0.000177274	yes		0.34275	0.62077	no	AT1G03600	PSB27	NULL
AT1G03590	0.886591	0.811086	0.491334	1.36422	0.912795	1.3669	1.05488	0.721776	0.658213		0.52725	0.614803	no		0.0099	0.0720982	no	AT1G03590
AT1G03610	12.066	13.9877	14.2784	8.72822	9.58172	10.3213	16.8331	15.7768	19.5054		5e-05	0.000177274	yes		0.0024	0.0270678	yes	AT1G03610
AT1G03620	0.340854	0.515225	1.3825	0.139771	0.692961	0.34988	0.770706	0.065948	0		0.00715	0.0161973	yes		0.8922	0.959856	no	AT1G03620	ELMOD_E	Engulfment and Cell Motility (ELMO) domain E
AT1G03650	0.854661	0.33768	0.022809	0.579049	0.308725	0.7954	0.217435	0.182413	0.130693		0.22725	0.313214	no		0.58155	0.802537	no	AT1G03650
AT1G03660	0	0	0	0.0132	0.009557	0.007505	0	0	0		0.01955	0.0390788	yes		1	1	no	AT1G03660
AT1G03630	7.57957	4.78757	11.2302	1.89396	2.45756	2.24791	11.6603	14.0877	10.1433		5e-05	0.000177274	yes		0.96745	0.987154	no	AT1G03630	PORC	NULL
AT1G03680	123.276	119.384	26.601	86.2532	81.4463	39.1785	121.899	114.088	58.9298		5e-05	0.000177274	yes		0.34555	0.623567	no	AT1G03680	TRX-M1	THIOREDOXIN M-TYPE 1
AT1G03687	0.002054	0.219312	5e-05	0.414359	0.580924	0.148307	0.378492	0.36082	1.30185		0.11045	0.173012	no		0.3577	0.633847	no	AT1G03687
AT1G03740	1.37814	1.70123	1.50899	0.420219	0.553241	1.5867	0.237884	0.267957	1.06679		0.0076	0.0170845	yes		0.0106	0.0751033	no	AT1G03740
AT1G03730	0.614451	0.641504	0.234115	0.865792	1.03297	1.07492	0.63932	0.674779	0.664129		0.00375	0.0091251	yes		0.1168	0.338728	no	AT1G03730
AT1G03750	0.294346	0.352493	0.165805	0.283824	0.300028	0.140155	0.211961	0.19054	0.35733		0.3717	0.467063	no		0.43735	0.700202	no	AT1G03750	CHR9	CHROMATIN REMODELING 9
AT1G03760	0.638283	2.32427	0.06081	0.763976	0.346089	2.17478	1.55656	0.552329	0.708184		0.65535	0.729441	no		0.425	0.691859	no	AT1G03760	URI	prefoldinRPB5 interactor
AT1G03770	0.146046	0.087043	0.472434	0.366464	0	0.515027	0.000596	0.256579	0.051796		0.7807	0.834315	no		0.6393	0.837778	no	AT1G03770	RING1B	RING 1B
AT1G03800	0.002785	0.004813	0.00491	0	0	0	0.003686	0.011236	0.0061		0.0005	0.00149384	yes		0.35645	0.633075	no	AT1G03800	ERF10	ERF domain protein 10
AT1G03820	0.112631	0.089677	0	0.039989	0.123213	0.092566	0.170482	0.128052	0.125796		0.0011	0.00303426	yes		0.6217	0.827159	no	AT1G03820
AT1G03850	0.129255	0.235471	0.040138	3.59962	0.365894	0.400549	0.067693	0	0.012056		5e-05	0.000177274	yes		0.01575	0.0975561	no	AT1G03850	ROXY18	NULL
AT1G03860	1.88141	1.40297	2.97981	1.6755	2.5568	3.03098	1.8786	1.73631	4.35004		0.238	0.32552	no		0.06215	0.229639	no	AT1G03860	PHB2	prohibitin 2
AT1G03790	0	0	0	0	0	0.048536	0	0	0		1	1	no		1	1	no	AT1G03790	TZF4	Tandem CCCH Zinc Finger protein 4
AT1G03900	45.116	41.676	16.8972	68.967	72.1505	70.3983	53.6704	54.8207	54.2465		0.00035	0.00108198	yes		0.0096	0.0706794	no	AT1G03900	NAP4	non-intrinsic ABC protein 4
AT1G03905	0.308205	0.488668	0.558075	0.183215	0.11469	0.217615	0.198811	0.232233	0.363888		0.1407	0.211262	no		0.38345	0.660048	no	AT1G03905	ATNAP4	non-intrinsic ABC protein 4
AT1G03910	0.740781	1.39562	0.117025	0.516596	1.43305	0.506977	1.58571	1.01135	0.200309		0.89975	0.926738	no		0.707	0.875049	no	AT1G03910	CTN	CACTIN
AT1G03920	0.215875	0.209521	0.22293	0.346394	0.19383	0.423063	0.188819	0.40642	0.385531		5e-05	0.000177274	yes		1	1	no	AT1G03920	NDR2	nuclear Dbf2-related 2
AT1G03930	20.3054	20.7812	22.6944	25.2109	24.697	25.8552	20.0992	20.6712	21.6522		0.8308	0.875026	no		0.9962	0.997198	no	AT1G03930	CKL9BETA	CASEIN KINASE I-LIKE 9 BETA
AT1G03870	1.87084	1.64583	1.29341	1.60631	1.55541	2.34337	2.39178	2.72528	2.00783		0.31655	0.409024	no		0.00335	0.0343178	yes	AT1G03870	FLA9	FASCICLIN-like arabinoogalactan 9
AT1G03940	0.091062	0.09719	23.4831	0.172605	0.125675	0.082595	0.030392	0.092934	10.5579		5e-05	0.000177274	yes		5e-05	0.00141201	yes	AT1G03940
AT1G03960	1.17488	2.01554	1.7373	1.00469	1.31514	1.24133	1.43667	1.40712	1.55399		0.00205	0.005313	yes		0.5687	0.793613	no	AT1G03960
AT1G03950	13.3898	14.007	9.42878	16.107	17.9854	13.0732	12.2107	13.5636	8.06756		0.7039	0.770504	no		0.3292	0.606991	no	AT1G03950	VPS2.3	vacuolar protein sorting-associated protein 2.3
AT1G03970	2.34357	2.87914	0.454186	2.58442	2.27621	2.46055	2.00605	2.35302	1.587		0.46075	0.553969	no		0.40795	0.677634	no	AT1G03970	GBF4	G-box binding factor 4
AT1G03980	0.043014	0	0.075838	0.031559	0.097767	0	0.061158	0.101496	0.018468		1	1	no		1	1	no	AT1G03980	PCS2	phytochelatin synthase 2
AT1G04000	4.14378	5.21097	4.04983	6.61585	4.91042	7.45422	4.37283	3.45496	5.26321		0.7373	0.798814	no		0.85365	0.945048	no	AT1G04000
AT1G04020	0.254515	0.173572	0.328534	0.234696	0.539202	0.188733	0.626255	0.345294	0.636939		5e-05	0.000177274	yes		5e-05	0.00141201	yes	AT1G04020	ROW1	REPRESSOR OF WUSCHEL1
AT1G04010	1.24679	1.07396	0.509687	1.06785	0.433348	0.865655	0.947898	1.18176	0.671403		0.2175	0.302306	no		0.9816	0.991748	no	AT1G04010	PSAT1	phospholipid sterol acyl transferase 1
AT1G04040	24.8237	18.5391	24.4632	42.7377	45.8222	63.9272	32.8524	27.9468	37.7879		5e-05	0.000177274	yes		0.3613	0.637571	no	AT1G04040
AT1G04050	0.64327	0.704087	1.29078	0.55117	0.809994	0.949139	0.674957	0.820234	0.554595		0.06085	0.104389	no		0.10315	0.314446	no	AT1G04050	SUVR1	homolog of SU(var)3-9 1
AT1G04030	1.26389	1.3065	0.525877	0.825021	1.34033	0.52831	0.895688	1.20741	0.778663		0.90075	0.927509	no		0.9225	0.970378	no	AT1G04030
AT1G04080	2.78443	2.05509	4.62928	1.75018	1.74006	3.93852	2.9042	4.35994	5.72811		0.0002	0.000648155	yes		0.212	0.475318	no	AT1G04080	PRP39a	NULL
AT1G04090	0.175899	0.045867	0.126919	0.142484	0.346141	0.056832	0.426699	0.338241	0.41732		1	1	no		1	1	no	AT1G04090
AT1G04070	1.00211	1.70838	0	1.12648	1.15637	2.46056	1.53983	1.06966	1.66469		0.6432	0.71852	no		0.30915	0.586384	no	AT1G04070	TOM22-I	translocase of outer membrane 22-I
AT1G04110	0	0	0	0	0	0	0	0	0		1	1	no		1	1	no	AT1G04110	SDD1	STOMATAL DENSITY AND DISTRIBUTION 1
AT1G04100	0.766437	2.48232	0.201547	4.16423	2.31172	3.69418	1.18742	1.31924	2.75235		0.2599	0.348195	no		0.68795	0.864824	no	AT1G04100	IAA10	indoleacetic acid-induced protein 10
AT1G04120	0.36283	0.358653	0.18593	0.664443	2.12418	2.29216	2.21649	2.57149	2.79598		0.4502	0.544266	no		0.4638	0.722581	no	AT1G04120	MRP5	multidrug resistance-associated protein 5
AT1G04130	1.14603	5.86659	0.818109	2.55051	0.897174	1.82279	7.35622	5.90472	2.00504		0.29725	0.388303	no		0.72835	0.887646	no	AT1G04130	TPR2	tetratricopeptide repeat 2
AT1G04160	0.975679	0.959997	1.26023	1.046	1.17725	1.36428	0.87109	0.881854	0.821577		0.79175	0.843684	no		0.17925	0.432383	no	AT1G04160	XIB	myosin XI B
AT1G04170	3.28618	3.82299	1.59211	6.3735	4.6283	4.47238	4.38651	2.8837	3.32794		0.3968	0.492594	no		0.76345	0.9047	no	AT1G04170	EIF2 GAMMA	eukaryotic translation initiation factor 2 gamma subunit
AT1G04140	6.96237	7.99879	12.4715	5.59658	12.1658	7.26945	9.49631	4.97387	9.11003		0.1173	0.181461	no		0.1305	0.362183	no	AT1G04140
AT1G04180	0.001253	0	0	0.001903	0	0	0	0.125609	0		1	1	no		1	1	no	AT1G04180	YUCCA9	NULL
AT1G04200	1.06873	1.9918	0.283869	1.52095	1.89346	1.26903	1.11617	1.5397	1.06084		0.40265	0.49838	no		0.00385	0.0375669	yes	AT1G04200
AT1G04190	4.88709	4.02161	4.43802	6.64432	6.43139	16.3478	4.39091	5.05449	9.59892		0.11005	0.172488	no		0.3961	0.668683	no	AT1G04190	TPR3	tetratricopeptide repeat 3
AT1G04210	1.454	1.36077	1.589	1.32441	1.58181	1.4579	1.23951	1.09515	9.48276		0.94725	0.962279	no		0.9486	0.98058	no	AT1G04210
AT1G04220	0.796675	0.787079	1.54522	0.462119	0.481	0.823663	0.532825	1.08667	1.55594		0.46555	0.558394	no		0.44505	0.706672	no	AT1G04220	KCS2	3-ketoacyl-CoA synthase 2
AT1G04230	6.45176	4.55432	6.1451	7.47376	7.05487	7.97653	5.18351	5.23358	5.38635		0.4205	0.515972	no		0.26915	0.542855	no	AT1G04230
AT1G04240	18.8406	18.8697	13.211	4.97322	6.14968	3.95605	19.7176	19.6166	18.795		5e-05	0.000177274	yes		0.09355	0.29614	no	AT1G04240	SHY2	SHORT HYPOCOTYL 2
AT1G04260	0.909129	0.607605	0	0.603323	0.959342	0.740948	0.610263	0.940356	0.751354		0.00465	0.0110512	yes		0.00095	0.0140931	yes	AT1G04260	PRA1.D	PRENYLATED RAB ACCEPTOR 1.D
AT1G04270	124.001	134.144	92.9921	8.55935	146.8	29.7429	15.1197	140.671	126.567		0.71345	0.778278	no		0.0599	0.224246	no	AT1G04270	uS19u	Ribosomal Protein uS19u
AT1G04280	1.73209	1.35517	0.643193	1.95483	1.02261	2.7358	1.2134	0.616693	1.63261		0.3635	0.458415	no		0.14465	0.384672	no	AT1G04280	NADKc	NAD kinase-CaM dependent
AT1G04250	56.6036	53.1457	45.673	17.5712	17.3555	15.3499	62.8627	61.0328	56.003		5e-05	0.000177274	yes		0.0623	0.229908	no	AT1G04250	IAA17	indole-3-acetic acid inducible 17
AT1G04290	15.8822	13.1354	7.36084	13.2713	13.1161	9.01788	15.2945	13.4704	11.3113		0.07415	0.123505	no		0.86735	0.950285	no	AT1G04290
AT1G04310	0.327533	0.066947	0.106688	0.657857	0.954998	1.09622	0.411319	0.117014	0.274188		5e-05	0.000177274	yes		0.60655	0.818625	no	AT1G04310	ERS2	ethylene response sensor 2
AT1G04340	6.59619	11.1353	7.71461	22.4433	19.6435	17.7967	9.62837	11.2647	8.45887		5e-05	0.000177274	yes		0.72665	0.886601	no	AT1G04340
AT1G04360	0.049521	0	0	0	0	0	0	0.051785	0.01852		0.0043	0.0103097	yes		0.54165	0.775844	no	AT1G04360	ATL1	Arabidopsis Toxicos en Levadura 1
AT1G04380	0	0	0.038907	0.109197	0	0.063749	0.060356	0	0.033666		1	1	no		1	1	no	AT1G04380
AT1G04390	3.67631	3.6675	3.68511	2.65719	2.97121	3.1282	4.01892	4.12845	5.0036		0.0018	0.00473292	yes		0.10745	0.321738	no	AT1G04390
AT1G04400	0.246266	0.479518	0.213328	0.323572	0.544342	0.376802	0.373742	0.481621	0.415329		0.0001	0.000338971	yes		0.655	0.845827	no	AT1G04400	PHH1	NULL
AT1G04350	12.3163	11.1384	12.148	8.93563	9.86954	10.1881	14.0532	14.3437	24.0022		0.0013	0.00352633	yes		0.14705	0.387841	no	AT1G04350
AT1G04420	5.2514	4.39144	5.53789	3.05541	3.4749	5.27558	9.12563	9.42061	15.8569		5e-05	0.000177274	yes		5e-05	0.00141201	yes	AT1G04420
AT1G04430	0.752627	0.189723	0.051002	0.247477	0.419053	0.100298	0.017337	0.006016	0.226857		0.0021	0.00543037	yes		0.0156	0.0970643	no	AT1G04430
AT1G04440	32.781	36.4438	37.4016	41.9981	44.1885	44.6944	33.4197	29.8818	34.888		0.5691	0.653234	no		0.58075	0.802465	no	AT1G04440	CKL13	casein kinase like 13
AT1G04410	479.177	480.554	449.951	682.119	649.229	648.624	390.862	399.862	359.034		0.0504	0.088842	no		0.0696	0.244771	no	AT1G04410	NDH1	NULL
AT1G08800	0.12575	0.229279	0.443792	0.214248	0.27621	0.296844	0.009686	0.143742	0.472517		5e-05	0.000177274	yes		0.0037	0.036684	yes	AT1G08800	MyoB1	myosin binding protein 1
AT1G08810	1.3158	1.57185	1.28905	0.648896	1.61056	2.67671	1.34475	2.74212	2.31024		0.0672	0.113508	no		0.53565	0.77078	no	AT1G08810	MYB60	myb domain protein 60
AT1G08820	13.123	2.90471	1.16603	19.2863	19.3075	4.75014	2.59869	9.43778	9.92422		0.0015	0.00401335	yes		0.5005	0.750211	no	AT1G08820	VAP27-2	vamp/synaptobrevin-associated protein 27-2
AT1G08920	0.322001	0.527023	0.429158	0.478487	0.102536	0.074342	0.136174	0.344047	1.60733		5e-05	0.000177274	yes		0.66605	0.85246	no	AT1G08920	ESL1	ERD (early response to dehydration) six-like 1
AT1G08910	6.00953	6.41384	6.46193	5.34511	5.35145	5.35826	6.50403	5.77397	6.43091		0.0047	0.0111527	yes		0.9957	0.996971	no	AT1G08910	PIAL1	PROTEIN INHIBITOR OF ACTIVATED STAT LIKE 1
AT1G08940	0.035205	0.063387	0.58302	0.161966	0.394919	0.286305	0.153341	0.088147	0.233852		0.00065	0.00189024	yes		0.0496	0.200463	no	AT1G08940
AT1G08930	0.643578	0.327269	0.876711	0.454093	0.803128	0.693465	0.382358	0.392268	0.644418		0.7495	0.808658	no		5e-05	0.00141201	yes	AT1G08930	ERD6	EARLY RESPONSE TO DEHYDRATION 6
AT1G08960	0.55025	0.516175	0.552934	1.44193	1.03256	2.11175	1.04418	1.00503	2.13214		0.00665	0.0151859	yes		0.8355	0.935621	no	AT1G08960	CCX5	cation calcium exchanger 5
AT1G08970	0.487341	0.040282	0.42917	0.895652	0.046924	0.489705	1.08548	0.017591	0.945049		0.26145	0.349839	no		0.46735	0.724952	no	AT1G08970	NF-YC9	nuclear factor Y, subunit C9
AT1G08980	1.58206	1.10214	3.81955	1.05076	0.765801	1.74415	1.83597	1.95412	3.68623		5e-05	0.000177274	yes		0.01155	0.0792279	no	AT1G08980	TOC64-I	TRANSLOCON AT THE OUTER MEMBRANE OF CHLOROPLASTS 64-I
AT1G08840	1.14363	0.927617	0.964484	0.813218	0.784425	1.00891	0.628294	0.767999	1.11181		0.76525	0.82147	no		0.90685	0.96567	no	AT1G08840	JHS1	jing he sheng 1
AT1G08845	0.839995	0.397763	0.883886	0.75957	0.85606	0.682585	0.562252	0.698574	0.377191		0.72385	0.787109	no		0.25805	0.529591	no	AT1G08845	uL18-L5	NULL
AT1G08860	0	0	0	0	0	0	0	0	0		1	1	no		1	1	no	AT1G08860	BON3	BONZAI 3
AT1G08900	0.485338	0.196597	1.4336	0.190754	0.112992	1.11807	0.695162	0.245564	0.48989		5e-05	0.000177274	yes		0.0305	0.149868	no	AT1G08900
AT1G08830	0.643915	0.411006	8.03322	1.10135	1.25629	3.27402	0.782559	0.471431	2.28043		5e-05	0.000177274	yes		0.0222	0.12162	no	AT1G08830	SOD1	superoxide dismutase 1
AT1G08890	1.74799	1.22219	1.06532	2.00267	1.40542	1.81363	0.57292	0.813406	0.63385		0.6675	0.73975	no		0.0001	0.00252486	yes	AT1G08890	ESL3.05	NULL
AT1G08880	33.3542	36.9099	16.6565	36.0542	32.2405	22.6002	34.3	27.0796	18.3605		0.3164	0.408859	no		0.8795	0.954319	no	AT1G08880	HTA5	histone H2A 5
AT1G09155	0.214426	0.033469	0.255354	0.247951	0.093024	0.011607	0	0.040691	0		0.00905	0.019931	yes		1	1	no	AT1G09155	PP2-B15	phloem protein 2-B15
AT1G09150	23.1771	27.3862	16.8431	27.2942	27.4104	22.9797	25.082	25.5214	20.2194		0.98665	0.990356	no		0.4384	0.701032	no	AT1G09150
AT1G09160	1.86875	1.94961	1.67725	2.72923	2.9845	2.84949	1.79012	1.64164	2.25651		0.01915	0.0384125	yes		0.50505	0.752607	no	AT1G09160
AT1G09026	0	0	0	0	0	0	0	0	0		1	1	no		1	1	no	AT1G09026
AT1G09030	0	0	0	0	0	0	0	0	0		1	1	no		1	1	no	AT1G09030	NF-YB4	nuclear factor Y, subunit B4
AT1G09080	0.072527	0.235973	0.005909	0.018558	0.267489	0.019437	0.242722	0.02431	0.381896		0.0168	0.0343526	yes		0.00935	0.0696129	no	AT1G09080	HSP70-13	HEAT SHOCK PROTEIN 70-13
AT1G09090	0	0	0	0	0	0	0	0	0.026168		1	1	no		1	1	no	AT1G09090	RBOHB	respiratory burst oxidase homolog B
AT1G09010	1.15432	2.75467	0.234468	2.02779	2.50814	0.502705	1.42127	1.12393	0.50967		0.03975	0.0723655	no		0.7614	0.904369	no	AT1G09010
AT1G09000	0.508666	0.18513	0.175786	0.43162	0.310192	0.114433	0.359114	0.336178	0.038026		1	1	no		1	1	no	AT1G09000	NP1	NPK1-related protein kinase 1
AT1G09040	0.033934	0.073736	0.033538	0.089999	0.047336	0.027817	0.119703	0.020072	0.122549		0.3613	0.456264	no		0.4002	0.671546	no	AT1G09040	SANT2	NULL
AT1G09020	18.8275	19.5106	22.4996	29.5574	27.3403	31.1042	16.038	16.5048	17.2985		0.0181	0.036609	yes		0.06255	0.230403	no	AT1G09020	SNF4	homolog of yeast sucrose nonfermenting 4
AT1G09050	0.009707	0.018376	0.016753	0.020613	0.018821	0.121915	1.30604	0.019677	0.20567		0.8788	0.910653	no		0.502	0.750753	no	AT1G09050	SANT1	NULL
AT1G09060	0.322897	0.260643	0.212386	0.188152	0.371347	0.257929	0.342253	0.241384	0.169113		0.8188	0.865006	no		0.9614	0.985538	no	AT1G09060	JMJ24	NULL
AT1G09100	2.31193	3.27088	0.629809	7.22413	5.64495	8.18122	1.29993	2.46069	1.95061		5e-05	0.000177274	yes		0.00315	0.0329487	yes	AT1G09100	RPT5B	26S proteasome AAA-ATPase subunit RPT5B
AT1G09130	12.2076	11.3478	6.05056	11.0353	9.02115	4.59233	7.44788	5.76825	3.72624		0.1176	0.181833	no		0.5384	0.772985	no	AT1G09130	CLPR3	NULL
AT1G09070	3.78315	3.22389	1.5339	8.49577	8.68446	6.70292	4.63998	5.06799	3.54508		5e-05	0.000177274	yes		0.77155	0.908579	no	AT1G09070	SRC2	soybean gene regulated by cold-2
AT1G09140	31.4053	27.9053	23.7846	27.4728	27.5093	31.6655	35.5756	32.4074	27.9893		0.29065	0.381329	no		0.02565	0.134503	no	AT1G09140	SR30	Serine/Arginine-Rich Protein Splicing Factor 30
AT1G05615	0	0	0	0	0	0	0	0	0		1	1	no		1	1	no	AT1G05615
AT1G05650	0	0	0	0	0	0	0	0	0		1	1	no		1	1	no	AT1G05650
AT1G05660	0	0	0	0	0	0	0	0	0		1	1	no		1	1	no	AT1G05660
AT1G05700	0	0	0	0	0	0	0	0	0		1	1	no		1	1	no	AT1G05700
AT1G05740	0	0	0	0	0	0	0	0	0		1	1	no		1	1	no	AT1G05740
AT1G05800	0	0	0	0	0	0	0	0	0		1	1	no		1	1	no	AT1G05800	DGL	DONGLE
AT1G05835	0.28997	0.111268	0	0	0.102141	0.471205	0.162395	0.346276	0.528689		0.7707	0.826022	no		0.74415	0.894581	no	AT1G05835
AT1G05880	0	0	0	0.765538	0.531016	0.215547	0	0	0		5e-05	0.000177274	yes		1	1	no	AT1G05880	ATARI12	ARABIDOPSIS ARIADNE 12
AT1G05920	0	0	0	0	0	0	0	0	0		1	1	no		1	1	no	AT1G05920
AT1G05925	0	0	0	0	0	0	0	0	0		1	1	no		1	1	no	AT1G05925
AT1G05930	0	0	0	0	0	0	0	0	0		1	1	no		1	1	no	AT1G05930
AT1G05990	0	0	0	0	0	0	0	0	0		1	1	no		1	1	no	AT1G05990	RHS1	ROOT HAIR SPECIFIC 1
AT1G06020	0.011788	0	0	0	0	0.058246	0	0	0		0.12165	0.187138	no		0.04755	0.195538	no	AT1G06020	FRK5	Fructokinase 5
AT1G06100	0	0	0	0	0	0	0	0	0		1	1	no		1	1	no	AT1G06100	ADS1.3	NULL
AT1G06120	0	0	0	0	0	0	0	0	0		1	1	no		1	1	no	AT1G06120	ADS1.4	acyl-lipid desaturase1.4
AT1G06137	0	0	0	0	0	0	0	0	0		1	1	no		1	1	no	AT1G06137	SCREW3	SMALL PHYTOCYTOKINES REGULATING DEFENSE AND WATER LOSS 3
AT1G06170	0.031651	0.04409	0.03141	0	0.066	0.051465	0	0.030032	0.108715		1	1	no		1	1	no	AT1G06170	bHLH089	Basic Helix Loop Helix Protein 89
AT1G06190	22.3088	23.7903	7.43975	10.2075	11.3255	8.85391	29.5797	3.06864	8.28611		5e-05	0.000177274	yes		0.0216	0.119468	no	AT1G06190	RHON1	Rho-N 1
AT1G06225	0	0	0	0	0	0	0	0	0		1	1	no		1	1	no	AT1G06225	CLE3	CLAVATA3/ESR-RELATED 3
AT1G06280	0	0	0	0	0	0	0	0	0		1	1	no		1	1	no	AT1G06280	LBD2	LOB domain-containing protein 2
AT1G06310	0	0	0	0	0	0	0.02317	0.021866	0		1	1	no		1	1	no	AT1G06310	ACX6	acyl-CoA oxidase 6
AT1G06320	0	0	0	0	0	0	0	0	0		1	1	no		1	1	no	AT1G06320
AT1G06330	0	0	0	0	0	0	0	0	0		1	1	no		1	1	no	AT1G06330	AtHMP02	HEAVY METAL ASSOCIATED PROTEIN 2
AT1G06350	0	0	0	0	0	0	0	0	0		1	1	no		1	1	no	AT1G06350	CER17	ECERIFERUM 17
AT1G06420	0	0.020569	0	0	0	0	0	0.042244	0		1	1	no		0.0487	0.198396	no	AT1G06420
AT1G06500	0.063226	0.037002	0.714185	0.865413	0.07107	0.030702	0.068528	1.59601	0.523047		0.6016	0.681754	no		0.41115	0.680486	no	AT1G06500	SSM	small subunit of MINU1/2-associated SWI/SNF complex
AT1G06540	0.096855	0.221877	0.032501	0	0	0.023887	0.993036	0.734215	0.59046		0.1264	0.193252	no		0.7361	0.891077	no	AT1G06540
AT1G06640	0.726558	0.525681	0.603772	0.996053	0.661199	1.5651	0.537445	1.00704	0.228556		5e-05	0.000177274	yes		0.43695	0.699966	no	AT1G06640
AT1G06750	0.069199	0	0	0.04283	0.02405	0.093766	0	0	0.019807		1	1	no		1	1	no	AT1G06750
AT1G06810	0	0	0	0	0	0	0	0	0		1	1	no		1	1	no	AT1G06810
AT1G06920	0	0	0	0	0	0	0	0	0		1	1	no		1	1	no	AT1G06920	OFP4	ovate family protein 4
AT1G06923	0.04093	0	0	0	0	0	0	0	0		1	1	no		1	1	no	AT1G06923
AT1G06925	0	0	0	0	0	0	0	0	0		1	1	no		1	1	no	AT1G06925
AT1G06930	0	0	0	0	0	0	0	0	0		1	1	no		1	1	no	AT1G06930
AT1G06960	0.50376	0.700972	1.13009	0.395453	0.429658	0.491397	0.653152	1.01098	0.712718		0.11205	0.174968	no		0.0067	0.0555001	no	AT1G06960	U2BL	U2B"-LIKE
AT1G06970	0	0	0	0	0	0	0	0	0		1	1	no		1	1	no	AT1G06970	CHX14	cation/hydrogen exchanger 14
AT1G06990	0	0	0	0	0	0	0	0	0		1	1	no		1	1	no	AT1G06990
AT1G07025	0	0	0	0	0	0	0	0	0		1	1	no		1	1	no	AT1G07025
AT1G07050	0	0.153077	0.047005	0	0.06291	0	0.150549	0.452638	0.356813		1	1	no		1	1	no	AT1G07050	FITNESS	FITNESS
AT1G07150	0.793101	0.38518	0.721791	0.796169	0.95096	0.000902	0.8833	0.728444	1.04099		0.128	0.1951	no		0.1195	0.343052	no	AT1G07150	MAPKKK13	mitogen-activated protein kinase kinase kinase 13
AT1G07160	0	0.03197	0	0	0	0	0	0.065329	0		1	1	no		1	1	no	AT1G07160
AT1G07170	1.86273	2.5723	0.16334	2.8175	2.0401	1.72542	2.85795	2.46892	2.01554		0.4282	0.523539	no		0.01955	0.112191	no	AT1G07170
AT1G07175	0	0	0	0	0	0	0	0	0		1	1	no		1	1	no	AT1G07175
AT1G07190	0	0	0	0	0	0	0	0	0		1	1	no		1	1	no	AT1G07190
AT1G07270	0	0	0	0	0	0	0.412946	0	0		1	1	no		0.0071	0.057586	no	AT1G07270	CDC6b	NULL
AT1G07320	9.13289	7.93366	0.048593	5.61518	6.43996	0.046049	1.37616	1.16173	12.8082		5e-05	0.000177274	yes		0.07395	0.25515	no	AT1G07320	uL4c	Ribosomal Protein uL4c
AT1G07330	0	0	0	0	0	0	0	0	0		1	1	no		1	1	no	AT1G07330
AT1G07340	0	0	0	0	0	0	0	0	0		1	1	no		1	1	no	AT1G07340	STP2	sugar transporter 2
AT1G07390	0.107488	0.230895	0.006436	0.157491	0.278561	0.225318	0.282075	0.007173	0.348026		5e-05	0.000177274	yes		0.371	0.647024	no	AT1G07390	RLP1	receptor like protein 1
AT1G07460	0	0	0	0	0	0	0	0	0		1	1	no		1	1	no	AT1G07460
AT1G07476	0	0	0	0	0	0	0	0	0		1	1	no		1	1	no	AT1G07476
AT1G07500	0	0	0	0	0	0	0	0	0		1	1	no		1	1	no	AT1G07500	SMR5	SIAMESE-RELATED 5
AT1G07540	0	0	0	0	0	0	0	0	0		1	1	no		1	1	no	AT1G07540	TRFL2	TRF-like 2
AT1G07560	0	0	0	0	0	0	0	0	0		1	1	no		1	1	no	AT1G07560
AT1G07570	0.01844	0.043477	0.468036	0.220231	0.012424	0.087652	0.018222	0.015978	0.250127		0.0001	0.000338971	yes		0.33085	0.608715	no	AT1G07570	PBL9	PBS1-Like 9
AT1G07645	0	0	0	0	0	0	0	0	0		1	1	no		1	1	no	AT1G07645	DSI-1VOC	desiccation-induced 1VOC superfamily protein
AT1G07660	6.11881	4.94759	2.1265	5.05306	2.77485	3.83705	4.25648	5.33204	3.95891		0.06255	0.106779	no		0.05045	0.202707	no	AT1G07660
AT1G07680	0	0	0	0	0.058749	0.11642	0	0	0		1	1	no		1	1	no	AT1G07680
AT1G07690	0	0	0	0	0	0	0	0	0		1	1	no		1	1	no	AT1G07690
AT1G07710	0	0	0	0	0	0	0	0	0		1	1	no		1	1	no	AT1G07710
AT1G07747	0	0	0	0	0	0	0	0	0		1	1	no		1	1	no	AT1G07747
AT1G07850	0	0	0	0	0	0	0	0	0		1	1	no		1	1	no	AT1G07850
AT1G07870	0.830043	0.856827	0.822595	1.93893	1.83662	0.901953	0.669932	0.485655	0.658436		5e-05	0.000177274	yes		0.25345	0.524444	no	AT1G07870
AT1G07860	0	0	0	0	0	0	0	0	0		1	1	no		1	1	no	AT1G07860
AT1G07880	0.027085	0.255525	0.567814	0.321054	0.197603	0.045074	0.227122	0.206075	0.11294		0.1237	0.18969	no		0.0598	0.224106	no	AT1G07880	ATMPK13	NULL
AT1G07885	0	0	0	0	0	0	0	0	0		1	1	no		1	1	no	AT1G07885
AT1G07890	204.491	207.006	63.8265	447.924	421.292	337.906	188.563	203.215	120.093		5e-05	0.000177274	yes		0.04355	0.185357	no	AT1G07890	MEE6	maternal effect embryo arrest 6
AT1G07910	0.038696	0.056437	0.015571	0.272383	0.096584	0.084701	0.032188	0.043558	0.004601		0.0117	0.0249304	yes		0.3282	0.60571	no	AT1G07910	ZYG3	ZYGOTE-ARREST 3
AT1G08005	0	0	0	0	0	0	0.045559	0.018364	0		1	1	no		1	1	no	AT1G08005
AT1G08010	0.948494	0.757055	0.819459	1.38127	1.73587	1.14915	1.19095	1.4703	1.21859		0.539	0.625498	no		0.2655	0.538226	no	AT1G08010	GATA11	GATA transcription factor 11
AT1G08032	0	0	0	0	0	0	0	0	0		1	1	no		1	1	no	AT1G08032
AT1G08035	0	0	0	0	0	0	0	0.056013	0		1	1	no		1	1	no	AT1G08035
AT1G08065	0	0	0	0	0	0	0	0	0		1	1	no		1	1	no	AT1G08065	ATACA5	ALPHA CARBONIC ANHYDRASE 5
AT1G08080	0.053441	0.044435	0	0	0.309209	0	0	0	0		1	1	no		1	1	no	AT1G08080	ATACA7	A. THALIANA ALPHA CARBONIC ANHYDRASE 7
AT1G08100	0	0	0	0	0	0	0	0	0		1	1	no		1	1	no	AT1G08100	NRT2;2AT	NULL
AT1G08120	0	0	0.14292	0	0.150155	0	0	0	0		1	1	no		1	1	no	AT1G08120
AT1G08125	9.6068	0.287141	0	10.8554	0.075491	6.55502	0.121785	12.0223	6.32498		0.84885	0.889262	no		0.1186	0.341688	no	AT1G08125
AT1G08135	0	0	0	0	0	0	0	0	0		1	1	no		1	1	no	AT1G08135	CHX6B	cation/H+ exchanger 6B
AT1G08140	0	0	0	0	0	0	0	0	0		1	1	no		1	1	no	AT1G08140	NHL7a	NULL
AT1G08150	0	0	0	0	0	0	0	0	0		1	1	no		1	1	no	AT1G08150	CHX5	CATION/H+ EXCHANGER 5
AT1G08300	0	0	0	0	0	0	0	0	0		0.53015	0.617481	no		0.6628	0.850737	no	AT1G08300	NVL	NO VEIN-LIKE
AT1G08320	0	0	0	0	0	0	0	0	0		1	1	no		1	1	no	AT1G08320	TGA9	TGACG (TGA) motif-binding protein 9
AT1G08440	0	0	0	0	0	0	0	0	0		1	1	no		1	1	no	AT1G08440
AT1G08570	6.84678	8.64402	7.47544	8.76736	10.9021	18.6919	5.56204	7.5467	13.0393		0.49155	0.581559	no		0.03965	0.175181	no	AT1G08570	ACHT4	atypical CYS HIS rich thioredoxin 4
AT1G08630	0.141151	0	0.082246	0.046374	0.367877	0.363714	0.073709	0.047647	0.078655		0.5484	0.63415	no		0.0078	0.0614512	no	AT1G08630	THA1	threonine aldolase 1
AT1G08670	0	0	0	0	0	0	0	0	0		1	1	no		1	1	no	AT1G08670
AT1G08695	0	0	0	0	0	0	0	0	0		1	1	no		1	1	no	AT1G08695	SCRL3	SCR-like 3
AT1G08750	0.037331	0.096628	0.119619	0.092484	0.242375	0.03253	0.005165	0.153461	0.021375		0.06135	0.10507	no		0.04145	0.180019	no	AT1G08750	GPI8	NULL
AT1G05620	0.082332	0.000529	0.005764	0.044292	0.001868	0.016851	0.012046	0.003974	0.004647		5e-05	0.000177274	yes		0.036	0.165988	no	AT1G05620	URH2	uridine-ribohydrolase 2
AT1G05640	0.224948	0.004608	0.02177	0.000624	0	0	0	0.004399	0.150587		0.0031	0.00770093	yes		0.9769	0.990587	no	AT1G05640
AT1G05670	0.0855	0.095775	0.104072	0.028575	0.087395	0.178134	0.150982	0.250923	0.045479		0.00785	0.0175758	yes		0.88625	0.956906	no	AT1G05670
AT1G05675	0.067329	0	0	0.124811	0.140399	0.02737	0.321244	0.031943	0		1	1	no		1	1	no	AT1G05675
AT1G05630	0.274277	0.272778	0.252643	0.228006	0.248851	0.308965	0.076444	0.305691	0.235378		0.41065	0.506311	no		0.24185	0.510487	no	AT1G05630	AT5PTASE13	Arabidopsis thaliana inositol-polyphosphate 5-phosphatase 13
AT1G05690	3.62608	3.88016	2.42082	3.54903	2.09814	6.20529	8.56543	2.19327	3.1417		0.0023	0.00588974	yes		0.0477	0.195929	no	AT1G05690	BT3	BTB and TAZ domain protein 3
AT1G05680	0.00869	0.425563	0	0.85944	0.167886	0.170047	0.019819	0.013329	0.00685		5e-05	0.000177274	yes		5e-05	0.00141201	yes	AT1G05680	UGT74E2	Uridine diphosphate glycosyltransferase 74E2
AT1G05710	0.132642	0.188774	0.074519	2.07107	1.98734	0.974788	0.108832	0.105352	0.623197		5e-05	0.000177274	yes		0.2553	0.526626	no	AT1G05710
AT1G05730	0.193346	0.149455	0.109774	1.43477	0.623905	0.777478	0.289562	0.299642	0		0.1672	0.243306	no		0.72495	0.885857	no	AT1G05730
AT1G05720	15.8545	18.776	6.28243	25.9864	27.4628	30.7145	13.0048	13.6877	16.1282		0.00545	0.0127148	yes		0.05195	0.206552	no	AT1G05720
AT1G05760	0.058598	0.08317	0.01308	0.001401	0.011542	0	0.111204	0.021559	0.149293		0.0011	0.00303426	yes		0.1602	0.406838	no	AT1G05760	RTM1	restricted tev movement 1
AT1G05750	1.17966	0.504212	0.751611	0	0.097357	0	0.192542	0.378374	0.161861		0.14255	0.21364	no		0.1692	0.419271	no	AT1G05750	PDE247	pigment defective 247
AT1G05780	2.71493	2.77064	3.31634	8.31612	6.99933	6.06039	5.3229	6.95263	4.097		0.0001	0.000338971	yes		0.0001	0.00252486	yes	AT1G05780
AT1G05785	0.528976	0.427143	0.647109	0.289151	0.418594	1.89071	0.343415	0.055519	0.926416		5e-05	0.000177274	yes		0.7649	0.905758	no	AT1G05785
AT1G05790	2.45644	1.284	0.868697	10.7112	10.9247	8.71494	2.90146	2.15456	0.899488		5e-05	0.000177274	yes		0.1022	0.312669	no	AT1G05790
AT1G05805	18.7299	14.3846	15.3343	14.2993	15.0727	15.3228	13.3044	13.5087	14.3773		0.03595	0.0662322	no		0.0438	0.186111	no	AT1G05805	AKS2	ABA-responsive kinase substrate 2
AT1G05810	0.144742	0.321586	1.03056	0.060224	0.137496	0.432082	0.251036	0.615157	0.374767		0.01075	0.0231821	yes		0.0583	0.220659	no	AT1G05810	RABA5E	RAB GTPase homolog A5E
AT1G05820	0.084088	0.160839	0.791512	0.163684	0.098479	0.057858	0.846609	0.068881	0.14501		0.0431	0.0776592	no		0.1168	0.338728	no	AT1G05820	SPPL5	SIGNAL PEPTIDE PEPTIDASE-LIKE 5
AT1G05770	0.680932	0.18246	0.251326	0.328622	0.104728	0	0.337958	0.63055	0.106387		0.01785	0.0361787	yes		0.26825	0.541651	no	AT1G05770
AT1G05840	1.36244	0.854338	0.5656	2.23592	2.10011	0.888521	1.72141	1.27851	1.49712		0.0882	0.143208	no		0.8092	0.925303	no	AT1G05840
AT1G05830	1.50953	1.31433	1.61122	0.440264	0.475946	0.978561	1.71419	0.321503	0.389108		0.2445	0.332761	no		0.1444	0.384407	no	AT1G05830	SDG30	SET DOMAIN PROTEIN 30
AT1G05850	39.3973	40.599	30.0006	50.7255	54.0374	48.3342	37.9203	41.549	44.6203		0.2459	0.334025	no		0.0532	0.209484	no	AT1G05850	POM1	POM-POM1
AT1G05860	1.57584	2.26	3.01472	2.18939	2.22389	3.07349	2.96705	2.3922	4.33527		0.2212	0.306318	no		0.21565	0.479473	no	AT1G05860
AT1G05890	16.0274	17.2815	13.7608	17.4856	17.8605	13.3658	18.1539	19.1433	3.68065		0.3486	0.443354	no		0.73965	0.892412	no	AT1G05890	ATARI5	ARABIDOPSIS ARIADNE 5
AT1G05894	0	0	0	0	0	0	0.012692	0	0.005315		1	1	no		0.0085	0.0651011	no	AT1G05894
AT1G05900	1.60754	2.08325	1.60502	2.49504	1.74292	1.60778	2.21053	1.7322	1.54298		0.0618	0.105645	no		0.1083	0.3232	no	AT1G05900	NTH2	endonuclease III 2
AT1G05870	1.33058	2.0146	0.013287	1.06773	1.52549	0.607975	1.2728	1.95528	0.579805		5e-05	0.000177274	yes		0.31805	0.595368	no	AT1G05870
AT1G05940	5.23933	4.58351	7.8069	5.57968	4.10041	4.66196	6.02989	5.36272	10.2737		5e-05	0.000177274	yes		0.07945	0.267316	no	AT1G05940	CAT9	cationic amino acid transporter 9
AT1G05950	0.722185	0.021554	1.29323	0.408419	0.252343	0.699209	0.682801	0.032614	0.030511		0.0039	0.00945144	yes		0.03685	0.168172	no	AT1G05950
AT1G05960	6.3071	7.3904	2.03637	68.9299	65.6828	76.5228	5.1726	7.08035	5.93809		5e-05	0.000177274	yes		0.2043	0.464876	no	AT1G05960	EFOP3	EFR3 OF PLANT 3
AT1G05970	0.751693	0.266167	1.57333	0.91399	1.04872	0.852545	0.724105	0.634277	0.990663		0.69335	0.761714	no		0.8011	0.921463	no	AT1G05970	EDM3	enhanced downy mildew 3
AT1G05910	0.263645	0.264425	0.360548	0.399231	0.337652	0.382956	0.32183	0.223837	0.262089		0.0041	0.00988417	yes		0.46905	0.726483	no	AT1G05910	BRAT1	Bromodomain and ATPase domain-containing protein 1
AT1G06010	12.3423	12.035	5.67906	12.9797	11.848	9.28755	15.4397	15.6778	11.7699		0.84155	0.883421	no		0.00205	0.0241568	yes	AT1G06010
AT1G06000	0.895623	0.77494	0.335379	0.796729	0.872765	0.59301	0.932202	1.21063	0.53872		0.00975	0.0212694	yes		0.2928	0.569109	no	AT1G06000	UGT89C1	NULL
AT1G06040	23.7756	26.2155	11.6345	14.9116	23.1346	21.6758	26.4844	28.5416	14.2324		5e-05	0.000177274	yes		0.21855	0.483575	no	AT1G06040	STO	SALT TOLERANCE
AT1G06030	0	0	0	0.122588	0	0	0	0.091992	0		1	1	no		1	1	no	AT1G06030	FRK6	Fructokinase 6
AT1G06050	0.193626	0.350023	0.288842	0.353614	0.323992	0.628638	0.44018	0.273929	0.338967		0.9706	0.979253	no		0.6152	0.824273	no	AT1G06050
AT1G06060	14.6701	14.5885	13.2237	18.5278	16.8296	16.8406	12.5519	13.3671	13.3275		0.6979	0.765482	no		0.47	0.727233	no	AT1G06060
AT1G06080	0.123594	0.03826	0	0.451068	0.124223	0.286021	0	0.195191	0.081585		0.0208	0.0411802	yes		1	1	no	AT1G06080	AtADS1	NULL
AT1G06070	1.02462	1.15898	6.47056	1.50374	1.32145	1.98303	1.20297	1.42044	1.25013		0.7801	0.833819	no		0.4608	0.7196	no	AT1G06070	bZIP69	basic leucine-zipper 69
AT1G06110	4.9116	3.4018	0.405349	4.2449	4.44599	15.6211	4.69393	3.47584	1.3309		0.022	0.0432126	yes		0.4586	0.717983	no	AT1G06110	SKIP16	SKP1/ASK-interacting protein 16
AT1G06090	0.076769	0.123673	0.148023	0.330069	0.139003	0.288801	0	0.084333	0		1	1	no		1	1	no	AT1G06090	ADS1.2	acyl-lipid desaturase 1.2
AT1G06135	0	0	0	0.143303	0	0	0	0	0		1	1	no		1	1	no	AT1G06135	SCREW1	SMALL PHYTOCYTOKINES REGULATING DEFENSE AND WATER LOSS 1
AT1G06130	1.4805	1.15331	0.279191	4.07195	3.90754	0.357117	2.97207	2.84927	1.07568		0.9519	0.965726	no		0.9793	0.99143	no	AT1G06130	GLXII.4	NULL
AT1G06150	5.29682	5.69763	2.38031	5.95406	9.10029	7.82427	9.57115	4.81954	9.51661		0.1608	0.235816	no		0.58335	0.803821	no	AT1G06150	LHL1	LONESOME HIGHWAY LIKE 1
AT1G06149	4.18936	4.57487	1.7215	2.50733	1.08805	0.797914	0.816311	4.1622	1.36477		0.02085	0.0412659	yes		0.87725	0.953872	no	AT1G06149
AT1G06140	0	0	0	0	0	0	0	0	0		1	1	no		1	1	no	AT1G06140	MEF3	mitochondrial editing factor 3
AT1G06160	0	0	0	2.05706	1.89126	2.54913	0	0	0		0.05545	0.0962714	no		1	1	no	AT1G06160	ORA59	octadecanoid-responsive Arabidopsis AP2/ERF 59
AT1G06148	0.060238	0.085467	0	0.03641	0.129283	0.098676	0.104586	0	0.059275		1	1	no		1	1	no	AT1G06148
AT1G06180	0.084374	0.479219	1.56328	2.29913	1.16613	0.560725	0.648588	0.193604	0.64254		5e-05	0.000177274	yes		0.02805	0.141845	no	AT1G06180	MYB13	myb domain protein 13
AT1G06210	0.386303	0.400544	0.059886	1.2574	0.50136	0.187895	0.536272	0.728391	0.358915		0.0003	0.000939219	yes		0.86675	0.950146	no	AT1G06210	TOL2	TOM1-LIKE 2
AT1G06220	0.742372	0.850983	0.26264	0.649621	0.633456	3.44502	3.11015	0.563427	1.43773		0.72445	0.787622	no		0.31985	0.596457	no	AT1G06220	MEE5	MATERNAL EFFECT EMBRYO ARREST 5
AT1G06230	1.55921	0.827582	1.17076	1.62686	0.786935	2.7721	2.89423	1.04454	1.6042		0.8794	0.911121	no		0.37955	0.65611	no	AT1G06230	GTE4	global transcription factor group E4
AT1G06200	37.1342	36.4665	18.5526	36.6015	38.5335	31.1697	34.784	35.2585	29.1713		0.90325	0.929305	no		0.3909	0.664738	no	AT1G06200
AT1G06250	0.452036	2.41352	3.12374	0.630485	0.525493	0.995112	4.59134	3.33188	5.25927		0.0001	0.000338971	yes		0.05675	0.217416	no	AT1G06250
AT1G06240	11.38	11.2407	10.4634	9.56029	9.37942	8.90982	11.168	11.0158	12.4194		5e-05	0.000177274	yes		0.26455	0.537255	no	AT1G06240
AT1G06260	0.504189	0.005614	1.53651	0.371392	0.331407	0.35804	1.11503	1.11396	0.683798		0.19235	0.272799	no		0.58645	0.805738	no	AT1G06260	THI1	NULL
AT1G06270	0.372181	0.389576	0.469773	0.441286	0.432683	0.603026	0.5195	0.48336	0.283419		0.75485	0.813574	no		0.63505	0.835147	no	AT1G06270
AT1G06340	0	0	0	0	0	0	0	0	0		1	1	no		1	1	no	AT1G06340
AT1G06360	0.101671	0.052593	0.173192	0.05224	0.454896	0.052322	0.148144	0.535756	0.674551		0.3594	0.454487	no		0.0696	0.244771	no	AT1G06360	ADS4.2	NULL
AT1G06290	1.75819	2.28404	0.531208	3.01328	3.21172	2.17321	2.28785	2.3403	1.51109		0.00025	0.000794828	yes		0.046	0.191588	no	AT1G06290	ATACX3	NULL
AT1G06380	0.434512	0.294361	0.492782	0.34209	0.323135	0.55485	0.314481	0.617393	0.695289		0.46355	0.556465	no		0.8636	0.948774	no	AT1G06380
AT1G06390	2.99751	2.52352	4.12323	8.69316	4.53301	6.41412	4.83272	5.63207	4.58069		0.00205	0.005313	yes		0.59125	0.808289	no	AT1G06390	SK22	SHAGGY-LIKE PROTEIN KINASE 22
AT1G06410	4.13831	3.55669	2.48763	5.37082	4.42842	3.89044	5.65305	5.46756	4.66713		0.49935	0.588898	no		0.93295	0.974765	no	AT1G06410	TPS7	trehalose-phosphatase/synthase 7
AT1G06400	11.7838	15.0556	2.76404	13.4976	12.2245	5.18058	11.1241	11.9548	4.3854		0.5924	0.67373	no		0.4728	0.729818	no	AT1G06400	ATRABA1A	ARABIDOPSIS THALIANA RAB GTPASE HOMOLOG A1A
AT1G06430	12.0341	11.0973	2.12459	19.207	18.9958	7.31306	8.36032	10.4852	5.70279		0.0001	0.000338971	yes		0.95905	0.984427	no	AT1G06430	FTSH8	FTSH protease 8
AT1G06440	0.145103	0.113567	0.169982	0.118425	0.205283	0.300127	0.043988	0.154913	0.054574		0.8585	0.89657	no		0.02795	0.141419	no	AT1G06440
AT1G06450	0.21946	0.194038	0.123293	0.114902	0.234533	0.1405	0.485128	0.336353	0.418895		0.54785	0.633774	no		0.34925	0.627483	no	AT1G06450	CAF1g	CCR4-associated factor 1g
AT1G06460	96.6713	108.199	94.8212	43.9599	41.945	44.6227	96.8823	94.3311	102.175		5e-05	0.000177274	yes		0.93445	0.975396	no	AT1G06460	ACD32.1	alpha-crystallin domain 32.1
AT1G06470	6.82479	8.17872	3.14238	3.80069	2.97338	3.91838	2.90806	1.67942	7.586		0.45135	0.545513	no		0.18195	0.435472	no	AT1G06470
AT1G06490	0.390835	0.334378	0.44069	0.215529	0.236818	0.312857	0.438301	0.336269	0.398625		1	1	no		1	1	no	AT1G06490	GSL7	glucan synthase-like 7
AT1G06475	0.604485	0.691395	2.78306	0.19069	0.21596	0.291378	0.799236	0.738597	0		0.00045	0.00135633	yes		0.0099	0.0720982	no	AT1G06475
AT1G06515	1.39961	2.01423	10.7566	2.23355	1.89458	3.51271	0.761221	1.49494	0.852693		0.54885	0.634572	no		0.65315	0.844964	no	AT1G06515	ssSPTa	small subunit of SPT a
AT1G06510	16.1946	16.2285	13.8851	14.7731	13.1129	11.6877	16.8808	15.6694	12.8912		0.0049	0.0115826	yes		0.7625	0.904648	no	AT1G06510
AT1G06520	0.085817	0.023017	0.298363	0.012137	0	0.002163	0.044124	0.05111	0.005403		5e-05	0.000177274	yes		0.0129	0.0854076	no	AT1G06520	sn-2-GPAT1	GLYCEROL-3-PHOSPHATE sn-2-ACYLTRANSFERASE 1
AT1G06530	0.627795	0.670893	0.597224	0.752269	0.887885	0.805601	0.531853	0.539689	0.440528		0.24075	0.328433	no		0.81185	0.92643	no	AT1G06530	PMD2	peroxisomal and mitochondrial division factor 2
AT1G06550	33.9103	34.3545	26.6626	15.4253	15.3938	11.3695	31.0462	32.4613	30.9566		5e-05	0.000177274	yes		0.7535	0.900131	no	AT1G06550
AT1G06570	0.537727	0.384778	0.706605	0.10265	0.107166	0.700043	0.878977	1.22155	0.535032		0.00085	0.00241324	yes		0.1322	0.364774	no	AT1G06570	PDS1	phytoene desaturation 1
AT1G06580	0.163314	0.236132	0	0.267923	0.285041	0.287526	0.276961	0.142869	0.080713		0.59875	0.679151	no		0.98445	0.993055	no	AT1G06580	PPR1	pentatricopeptide repeat 1
AT1G06560	0.32742	0.352806	0.516626	0.172199	0.316125	0.578469	0.362976	0.591851	0.625219		0.6138	0.692982	no		0.505	0.752595	no	AT1G06560	TRM4f	tRNA methyltransferase 4f
AT1G06620	0.062872	0.234909	0	0.139678	0.66478	0.244475	0.275395	0.241121	0.233837		5e-05	0.000177274	yes		0.21785	0.482563	no	AT1G06620
AT1G06630	0.969374	1.57748	0.829416	0.535348	0.510735	1.32922	0.778269	0.747101	0.732956		0.06925	0.116565	no		0.0627	0.230717	no	AT1G06630
AT1G06645	2.62002	4.91863	2.62408	2.61104	2.67232	2.33472	3.23365	5.97868	6.30838		0.8969	0.924784	no		0.01045	0.074424	no	AT1G06645
AT1G06590	0.175464	1.16158	0.070941	0.27778	0.767724	0.124635	1.3027	0.26524	0.211982		0.1737	0.250903	no		0.88895	0.95849	no	AT1G06590
AT1G06650	0.740684	0.76052	0.267514	0.687549	0.231496	0.376004	0.55558	0.567244	0.135739		0.0183	0.0369406	yes		0.10115	0.311001	no	AT1G06650
AT1G06670	0.810613	2.48498	0.367324	1.22099	1.065	0.994442	2.12135	1.26498	0.841776		0.2711	0.360294	no		0.2594	0.531222	no	AT1G06670	NIH	nuclear DEIH-boxhelicase
AT1G06660	0.042445	0.13777	0.176668	0.233984	0.294049	0.397779	0.224574	0.11261	0.086795		1	1	no		1	1	no	AT1G06660	JASON	JASON
AT1G06690	3.44403	2.95315	5.61099	2.74924	2.0617	2.02482	4.95192	5.32428	6.07628		5e-05	0.000177274	yes		0.3648	0.640926	no	AT1G06690
AT1G06700	3.01395	2.13152	5.58651	2.05185	2.76337	5.23133	1.75361	3.33139	7.55614		0.0942	0.151364	no		0.51345	0.757671	no	AT1G06700	CARK7	Cytosolic ABA Receptor Kinase 7
AT1G06710	0.813958	1.04592	1.15907	0.811453	1.10127	1.27496	0.598276	0.522932	0.791735		0.5428	0.629234	no		0.00955	0.0704564	no	AT1G06710	MTSF1	mitochondrial stability factor 1
AT1G06680	64.003	62.5421	2.79322	31.2926	44.6515	3.01743	45.4455	46.3105	7.4923		5e-05	0.000177274	yes		0.6141	0.823653	no	AT1G06680	PSII-P	PHOTOSYSTEM II SUBUNIT P
AT1G06730	0.483397	0.926189	0.824146	1.01962	0.964194	0.900524	0.805637	0.973983	2.12098		0.9442	0.960393	no		0.41825	0.685993	no	AT1G06730	PNK1	PLASTID NUCLEOSIDE KINASE 1
AT1G06720	2.70165	0.387724	3.84963	3.93341	4.5076	0.329816	0.290452	2.62988	2.8691		0.11925	0.184091	no		0.3625	0.638806	no	AT1G06720
AT1G06760	47.4138	48.6942	7.47565	36.6935	31.8609	20.4416	50.318	50.0593	28.3059		5e-05	0.000177274	yes		0.6459	0.841983	no	AT1G06760	HON1
AT1G06780	0.215787	0.039108	0.167129	0.996967	0.872093	0.888391	0.159882	0.057475	0.71202		0.0007	0.00202225	yes		0.2178	0.482512	no	AT1G06780	GAUT6	galacturonosyltransferase 6
AT1G06770	0.204633	0.556772	0.641677	0.345696	0.085875	0.797813	0.294383	0.054401	0.13356		0.026	0.0499417	yes		0.43115	0.695841	no	AT1G06770	DRIP1	DREB2A-interacting protein 1
AT1G06800	0.800808	0.724054	0.023321	1.05538	1.22503	1.38493	1.47003	1.5409	1.11389		5e-05	0.000177274	yes		0.984	0.992775	no	AT1G06800	PLA-I{gamma}1	phospholipase A I gamma 1
AT1G06790	1.14158	1.63032	1.68837	1.63121	2.60158	2.346	1.78088	1.30549	2.03786		0.7192	0.783207	no		0.69565	0.869854	no	AT1G06790	NRPC7	NUCLEAR RNA POLYMERASE C, SUBUNIT 7
AT1G06820	18.4112	18.0351	14.9129	2.12676	3.72662	13.2993	20.7482	4.86052	17.8258		0.00535	0.0125116	yes		0.228	0.494507	no	AT1G06820	CRTISO	carotenoid isomerase
AT1G06830	0	0.203858	0	3.10357	2.57281	3.33901	0.322797	0.204885	0		5e-05	0.000177274	yes		0.40495	0.675837	no	AT1G06830	ROXY6	NULL
AT1G06850	0.982584	0.477385	0.212689	0.7996	0.756837	0.277846	1.16008	0.755013	0.414197		0.2001	0.282077	no		0.93615	0.975812	no	AT1G06850	bZIP52	basic leucine-zipper 52
AT1G06840	0.312776	0.2861	0.323305	0.591734	0.535503	0.753315	0.185348	0.816492	0.282836		0.03915	0.0713859	no		0.0105	0.0746611	no	AT1G06840	HAK1	HDS-associated RLK1
AT1G06890	2.57097	2.66918	3.20395	0.303205	1.94197	6.2575	2.55858	0.193621	0.376379		5e-05	0.000177274	yes		0.0018	0.0220389	yes	AT1G06890	UXT3	UDP-XYLOSE TRANSPORTER3
AT1G06870	7.20824	7.32513	9.78063	8.49463	7.67566	11.5657	7.80106	7.04793	9.09242		0.9317	0.951409	no		0.92975	0.973479	no	AT1G06870	Plsp2A	plastidic type I signal peptidase 2A
AT1G06900	0.546478	0.557465	0.745939	0.488731	0.621049	0.953668	0.70521	0.715036	0.920655		0.04035	0.0733419	no		0.8733	0.952594	no	AT1G06900
AT1G06910	0.751145	1.66013	0.810782	1.08381	2.5639	1.07899	2.29115	1.28145	1.72398		0.4462	0.540848	no		0.05325	0.209484	no	AT1G06910	TRFL7	TRF-like 7
AT1G06950	2.88207	1.66805	2.80703	0.963372	1.0043	1.00934	1.68465	1.87327	3.43119		5e-05	0.000177274	yes		0.62425	0.828072	no	AT1G06950	TIC110	translocon at the inner envelope membrane of chloroplasts 110
AT1G06980	0.57355	1.12391	0.777529	0.344283	0.57959	0.600235	0.979877	1.02011	1.09895		5e-05	0.000177274	yes		0.364	0.640212	no	AT1G06980
AT1G07000	0.264759	0.370639	0.303234	4.57193	1.96169	4.69278	0.143049	0.113109	0.486686		5e-05	0.000177274	yes		0.079	0.266403	no	AT1G07000	EXO70B2	exocyst subunit exo70 family protein B2
AT1G07020	8.60468	8.85184	6.64243	12.4476	15.335	11.9363	8.5606	9.05477	6.53319		0.46705	0.55961	no		0.9939	0.996235	no	AT1G07020
AT1G07030	1.7267	2.19786	3.36545	6.73099	5.28323	7.2679	3.6329	3.09362	3.66579		5e-05	0.000177274	yes		0.0512	0.204617	no	AT1G07030	MIT2	mitochondrial iron transporter 2
AT1G07040	4.97357	3.78253	3.58264	14.866	9.30296	11.4002	4.56907	6.77703	6.45114		5e-05	0.000177274	yes		0.4209	0.688545	no	AT1G07040
AT1G07010	0.967882	0.451674	1.89963	0.403271	0.26204	1.97204	0.633602	0.430315	2.36943		5e-05	0.000177274	yes		0.17765	0.430541	no	AT1G07010	SLP1	Shewenella-like protein phosphatase 1
AT1G07070	12.4535	11.6843	12.0593	9.27895	13.0536	13.303	13.7569	13.1801	15.3027		0.1429	0.214112	no		0.3323	0.610378	no	AT1G07070	eL33w	Ribosomal Protein eL33w
AT1G07060	0.050125	0	0.026555	0	0	0	0.065432	0.262218	0.173502		1	1	no		1	1	no	AT1G07060	DFO	DSB formation
AT1G07090	1.13759	1.46115	0.37318	2.9795	3.06769	3.01876	0.44001	0.842943	0.586258		5e-05	0.000177274	yes		0.0001	0.00252486	yes	AT1G07090	LSH6	LIGHT SENSITIVE HYPOCOTYLS 6
AT1G07080	9.456	8.26084	9.29368	20.9148	13.8565	14.2006	12.2248	9.9977	12.1167		0.03035	0.0572712	no		0.1236	0.350488	no	AT1G07080
AT1G07110	77.0989	75.2806	83.5032	38.1587	39.2855	38.6745	88.5543	88.4258	94.7211		5e-05	0.000177274	yes		0.09095	0.291001	no	AT1G07110	FKFBP	NULL
AT1G07120	0.206563	0.371239	0.356096	0.201769	0.151567	0.369234	0.331063	0.293385	0.442284		1	1	no		1	1	no	AT1G07120	IPGAL1	IPGA1-LIKE1
AT1G07135	0.418347	0.225341	0	0.577188	0.637963	0	0.460478	0.430611	0		0.0057	0.0132395	yes		0.22735	0.493876	no	AT1G07135
AT1G07140	23.8237	19.8742	9.98555	50.594	47.285	26.0127	24.488	24.4895	16.1274		5e-05	0.000177274	yes		0.0963	0.30127	no	AT1G07140	SIRANBP	NULL
AT1G07130	0.298806	0.41493	0.44844	0.488715	0.540177	0.281997	0.685699	0.428716	0.589693		0.01875	0.0377209	yes		0.71255	0.878754	no	AT1G07130	STN1	NULL
AT1G07180	10.7415	9.44237	23.2246	15.0224	12.4259	24.8172	12.7404	15.1281	39.3572		0.26895	0.358005	no		0.03325	0.158037	no	AT1G07180	NDA1	alternative NAD(P)H dehydrogenase 1
AT1G07200	0.488936	0.527108	0.767892	0.816993	0.168435	0.653049	0.648775	0.779673	0.830819		0.3664	0.461283	no		0.0596	0.223732	no	AT1G07200	SMXL6	SMAX1-like 6
AT1G07220	1.04368	0.938604	0.176759	5.65352	3.93995	1.61238	0.905813	1.26185	0.908649		5e-05	0.000177274	yes		0.94535	0.979425	no	AT1G07220
AT1G07210	3.68008	3.05572	1.54702	3.53988	4.72011	5.05533	12.4781	13.7739	13.9325		0.01585	0.0326235	yes		0.4741	0.730919	no	AT1G07210	bS18m	Ribosomal Protein bS18m
AT1G07240	0.305497	0.1868	0.116535	0.278063	0.30639	0.310155	0.543616	0.586204	0.484956		0.0392	0.07147	no		0.12055	0.344682	no	AT1G07240	UGT71C5	UDP-glucosyl transferase 71C5
AT1G07230	1.54832	1.38997	0.875615	2.2256	2.14498	2.0954	1.54912	1.59225	1.51714		0.00585	0.0135503	yes		0.02265	0.123556	no	AT1G07230	NPC1	non-specific phospholipase C1
AT1G07260	0.07653	0	0	0.17734	0.164279	0	0.063004	0.107281	0		5e-05	0.000177274	yes		0.0164	0.100296	no	AT1G07260	UGT71C3	UDP-glucosyl transferase 71C3
AT1G07250	1.64279	1.2501	0.990566	1.52893	2.53401	1.77476	1.35012	2.00414	2.00042		0.07955	0.131208	no		0.7755	0.910053	no	AT1G07250	UGT71C4	UDP-glucosyl transferase 71C4
AT1G07290	0.192101	0.290715	0.78016	0.026365	0.216688	0.910088	0.702934	0.599777	0.83793		0.0009	0.00254033	yes		0.97635	0.990305	no	AT1G07290	GONST2	golgi nucleotide sugar transporter 2
AT1G07300	1.36764	1.20705	1.42645	1.00478	1.04088	0.931687	2.0102	1.66474	1.76905		0.07905	0.130465	no		0.00125	0.0172815	yes	AT1G07300
AT1G07280	0.001123	0.059179	1.38399	0.002956	0.001422	0.003286	0.115316	0.187733	0.313126		5e-05	0.000177274	yes		0.001	0.0145927	yes	AT1G07280
AT1G07310	2.63565	2.40711	0	2.95982	2.66934	3.42556	3.72019	3.32518	2.5104		0.06955	0.117006	no		0.03405	0.160263	no	AT1G07310
AT1G07350	1.86728	1.14143	0.136979	3.55527	3.1085	3.76435	1.82215	1.42758	0.34671		5e-05	0.000177274	yes		5e-05	0.00141201	yes	AT1G07350	SR45a	serine/arginine rich-like protein 45a
AT1G07360	1.94522	1.56164	1.20722	2.13505	2.92347	1.37198	1.87881	1.32803	2.18316		0.4043	0.499986	no		0.40755	0.67733	no	AT1G07360	MAC5A	MOS4-associated complex subunit 5A
AT1G07370	0.410622	0.304701	0.386568	0.178761	0.241641	0.52875	0.6277	0.198539	0.878656		0.03235	0.0604575	no		0.3754	0.651963	no	AT1G07370	PCNA1	proliferating cellular nuclear antigen 1
AT1G07400	0	0.450784	0	2.69167	2.69034	2.25364	0.351799	0.303544	0.201249		5e-05	0.000177274	yes		0.3736	0.649783	no	AT1G07400	HSP17.8	NULL
AT1G07410	0.036184	0.034978	0	0.29744	0.320782	0.054149	0.055515	0.02713	0.359822		5e-05	0.000177274	yes		0.45625	0.715746	no	AT1G07410	RABA2b	RAB GTPase homolog A2B
AT1G07380	1.52916	0.898744	1.27212	0.726272	0.706359	0.74792	1.07635	1.01245	1.37593		5e-05	0.000177274	yes		0.00405	0.0388817	yes	AT1G07380	AtNCER1	neutral ceramidase 1
AT1G07430	0.569863	0.293891	0.511395	0.149457	0.436077	0.27642	1.82568	1.01879	1.48885		0.00015	0.000495877	yes		5e-05	0.00141201	yes	AT1G07430	HON	HONSU (Korean for abnormal drowsiness)
AT1G07440	2.71039	0.297191	0.65685	0.13571	0.144774	0.398549	0.476222	1.09772	1.88831		5e-05	0.000177274	yes		0.3108	0.588079	no	AT1G07440
AT1G07420	3.7549	4.51074	4.41321	0.530542	0.365896	4.22362	0.132631	2.64324	3.54083		0.3021	0.393218	no		0.2048	0.465599	no	AT1G07420	SMO2-1	sterol 4-alpha-methyl-oxidase 2-1
AT1G07450	0.479345	0.188528	1.35704	0.667487	0.322486	0.1886	0.143334	0.048346	2.33766		0.0002	0.000648155	yes		0.27715	0.551462	no	AT1G07450
AT1G07473	0	0	0	0.055616	0	0	0	0	0		1	1	no		1	1	no	AT1G07473
AT1G07470	9.65997	8.93407	7.89506	11.0795	12.0648	9.9727	10.6336	10.1945	10.863		0.9849	0.989192	no		0.1353	0.370103	no	AT1G07470
AT1G07480	1.04579	1.50365	0.41447	1.44853	0.871723	1.88835	1.41102	2.13272	2.51397		0.0179	0.0362681	yes		0.22235	0.488236	no	AT1G07480
AT1G07490	1.26068	0.864512	0.60348	0.746157	0.421081	0.68057	1.98046	1.89614	1.19317		0.00295	0.00736601	yes		0.07145	0.248926	no	AT1G07490	RTFL3	ROTUNDIFOLIA like 3
AT1G07485	0.446667	0.596729	0.805522	0.694685	0.106718	0.101757	1.30708	1.28658	0.919161		0.3596	0.454647	no		0.05985	0.224246	no	AT1G07485
AT1G07520	0.061933	0.051706	0.140066	0.033239	0.103733	0.362864	0.065407	0.09566	0.062941		0.00065	0.00189024	yes		0.17175	0.422492	no	AT1G07520
AT1G07530	0.899763	0.897009	0.95421	0.823207	0.784721	0.864653	0.840643	1.10755	1.20453		0.00125	0.00340322	yes		0.9381	0.976502	no	AT1G07530	SCL14	SCARECROW-like 14
AT1G07550	0	0	0	0.017283	0	0	0	0	0		1	1	no		1	1	no	AT1G07550
AT1G07510	12.5703	12.27	11.2449	16.6475	16.3424	15.4859	10.4449	9.51454	8.70924		0.23235	0.319051	no		0.23755	0.505469	no	AT1G07510	FTSH10	FTSH protease 10
AT1G07590	274.911	247.445	45.7529	395.871	439.978	239.317	225.576	246.883	116.296		5e-05	0.000177274	yes		0.4537	0.713876	no	AT1G07590
AT1G07600	0.024198	0.000413	0.026859	0.001982	0.006091	0.036458	0.010459	0.00013	0.015355		1	1	no		1	1	no	AT1G07600	MT1A	metallothionein 1A
AT1G07615	1.15833	1.41482	0.046048	0.978203	0.135939	0.317203	0.531386	0.171703	0.671515		0.0421	0.0760804	no		0.78355	0.914397	no	AT1G07615	Obg A-1	NULL
AT1G07610	7.78963	7.24436	0.375094	34.0509	34.8061	13.3505	8.43439	9.46947	4.44121		5e-05	0.000177274	yes		0.02395	0.128413	no	AT1G07610	MT1C	metallothionein 1C
AT1G07620	0.105304	0.169294	0.412785	1.92209	1.98721	1.60762	0.233073	0.209066	0.23125		5e-05	0.000177274	yes		1	1	no	AT1G07620	TRM32	TON1 Recruiting Motif 32
AT1G07640	2.19716	2.566	1.58944	1.842	2.39732	1.15333	5.76756	3.98022	3.4595		5e-05	0.000177274	yes		0.00235	0.0266552	yes	AT1G07640	URP3	UAS-TAGGED ROOT PATTERNING3
AT1G07630	0.418431	0.876238	1.3982	1.28474	0.853921	2.8763	1.05184	0.647278	1.56353		0.20905	0.292613	no		0.02565	0.134503	no	AT1G07630	PLL5	pol-like 5
AT1G07650	0.588916	0.484048	0.258379	0.103376	0.350934	0.103333	0.671277	0.500315	0.679872		5e-05	0.000177274	yes		0.88135	0.954726	no	AT1G07650	LMK1	leucine-rich repeat receptor-like kinase with extracellular malectin-like domain 1
AT1G07700	0.88132	0.772287	1.64656	0.786118	0.44597	0.546529	0.9447	0.256985	0.955318		0.95865	0.970385	no		0.07025	0.246185	no	AT1G07700
AT1G07670	0.301055	0.291875	0.272308	0.649859	0.699192	0.613972	0.295364	0.296246	0.426694		5e-05	0.000177274	yes		0.0454	0.190019	no	AT1G07670	ECA4	endomembrane-type CA-ATPase 4
AT1G07720	1.87113	1.92887	3.19698	2.58915	2.77963	3.07031	2.25215	2.09183	2.48507		0.8843	0.91517	no		0.07645	0.260457	no	AT1G07720	KCS3	3-ketoacyl-CoA synthase 3
AT1G07705	0.020779	0.46821	0.00744	0.649139	0.153393	0.745619	0.521804	0.419545	1.07313		0.68455	0.754203	no		0.08185	0.272823	no	AT1G07705	NOT2a	Negative on TATA less2a
AT1G07725	0	0	0	0	0.007208	2.4e-05	0	0	0.018061		1	1	no		1	1	no	AT1G07725	EXO70H6	exocyst subunit exo70 family protein H6
AT1G07740	0.350795	0.156429	0.539479	0.450022	0.362099	0.94097	0.13795	0.419005	1.09178		0.34195	0.436613	no		0.3163	0.593365	no	AT1G07740
AT1G07730	0.077668	0.152585	0.03244	0.083494	0.056405	0.05517	0.107859	0.229641	0.08006		1	1	no		1	1	no	AT1G07730
AT1G07745	1.43171	1.68229	1.23199	0.834148	0.897241	0.94867	1.61118	1.56507	2.17577		0.00985	0.0214723	yes		0.10715	0.321109	no	AT1G07745	SSN1	SUPPRESOR OF SNI1
AT1G07750	16.0622	10.19	12.1952	14.4489	14.3055	17.5509	9.91635	11.2876	16.1519		0.8741	0.907261	no		0.00185	0.022436	yes	AT1G07750
AT1G07770	12.0531	12.3186	13.1256	23.7697	13.54	15.0922	14.4923	27.7421	5.3146		0.52905	0.616512	no		0.0014	0.0187043	yes	AT1G07770	uS8z	Ribosomal Protein uS8z
AT1G07790	3.06452	2.68854	4.88867	2.34895	2.0848	3.4613	3.57835	4.7438	5.86923		5e-05	0.000177274	yes		0.18925	0.444609	no	AT1G07790	HTB1	NULL
AT1G07795	0	0	0	0	0	0	0	0	0		1	1	no		1	1	no	AT1G07795
AT1G07780	0.76025	0.131991	0.401176	0.12118	0.022083	0.140463	0.834994	0.215827	0.167843		5e-05	0.000177274	yes		0.5949	0.810496	no	AT1G07780	TRP6	TRANSIENT RECEPTOR POTENTIAL 6
AT1G07810	0.54884	0.280938	0.398886	0.932557	0.979208	1.13478	0.523328	0.304542	0.396582		5e-05	0.000177274	yes		0.0266	0.13719	no	AT1G07810	ECA1	ER-type Ca2+-ATPase 1
AT1G07830	7.8451	5.89947	3.89945	9.14502	11.5223	11.2292	7.58758	9.09997	9.62777		0.2508	0.338505	no		0.3014	0.577969	no	AT1G07830	uL29m	Ribosomal Protein uL29m
AT1G07820	7.89952	7.43485	4.43558	5.10872	4.54866	6.40909	12.4186	11.5791	18.1629		5e-05	0.000177274	yes		0.0493	0.199748	no	AT1G07820
AT1G07840	2.25497	0.967128	0.574757	2.68809	2.79855	2.31223	1.6919	2.17205	1.84067		0.82025	0.865892	no		0.71135	0.878183	no	AT1G07840
AT1G07900	0.08869	0.100966	0.129943	0.297135	0.126847	0.057708	0.254619	0.220358	0.085033		0.38705	0.482635	no		0.0331	0.157743	no	AT1G07900	LBD1	LOB domain-containing protein 1
AT1G07920	25.5901	21.3894	24.914	31.511	34.2265	32.3143	33.3816	35.8968	43.5087		0.5463	0.632396	no		0.1061	0.319623	no	AT1G07920	ELONGATION FACTOR-TU FAMILY	NULL
AT1G07901	0.075824	0.086525	0.053594	0.043074	0.136409	0.071031	0.12072	0.066103	0.079506		1	1	no		1	1	no	AT1G07901
AT1G07940	14.1866	6.11432	7.59842	18.7112	20.8281	14.5993	10.1613	11.0837	34.0726		0.10515	0.165908	no		0.18325	0.437062	no	AT1G07940	EF1a	NULL
AT1G07930	2.11554	3.24455	0.268363	3.22206	4.99129	2.44462	2.57715	2.12578	1.32631		0.00595	0.0137491	yes		0.933	0.974765	no	AT1G07930
AT1G07950	6.56631	5.59455	3.43651	6.6752	6.72514	5.55692	8.02404	7.46705	4.95326		0.9725	0.980583	no		0.02675	0.137448	no	AT1G07950	MED22B	NULL
AT1G07970	0.73107	0.68826	3.58647	3.08956	1.00201	0.61183	0.3472	2.15647	2.97507		0.0493	0.087178	no		0.00085	0.0130426	yes	AT1G07970	PNET1	NULL
AT1G07960	2.66405	1.70809	4.5678	2.01465	2.10914	4.71287	3.28308	2.19924	3.92017		0.0008	0.0022843	yes		0.50395	0.752277	no	AT1G07960	PDIL5-1	PDI-like 5-1
AT1G07985	0	0.065415	0	0	0	0	0.326611	0.202397	0.042819		0.04585	0.0819655	no		0.01265	0.0841576	no	AT1G07985	LIPA	LIPID DROPLET PLASMA MEMBRANE ADAPTOR
AT1G07980	10.7183	11.1282	7.06865	16.3065	17.0411	12.0778	12.3302	14.3742	9.67171		0.00165	0.00437847	yes		0.015	0.0945153	no	AT1G07980	NF-YC10	nuclear factor Y, subunit C10
AT1G08000	0.109781	0.299015	0.065157	0.161976	0.19553	0.08706	0.135673	0.42929	0.251297		0.09825	0.156738	no		0.9337	0.97504	no	AT1G08000	GATA10	GATA transcription factor 10
AT1G08030	2.28462	1.53874	2.49544	2.53994	1.84029	2.62199	0.489208	0.471008	0.738202		0.0129	0.0271796	yes		0.5236	0.764198	no	AT1G08030	TPST	tyrosylprotein sulfotransferase
AT1G08040	6.29693	5.03728	0.201979	5.54484	6.95161	1.59523	6.51258	4.94706	3.12975		0.04045	0.0734947	no		0.3158	0.592987	no	AT1G08040
AT1G08050	0.688153	0.209068	0.209229	1.34384	1.43324	1.80247	0.757969	1.24413	0.428569		5e-05	0.000177274	yes		0.80785	0.924814	no	AT1G08050
AT1G08060	0.000249	0.001455	0.002613	0.048773	0.005439	0.000438	0.015912	0.045747	0.001		0.4541	0.547939	no		0.988	0.994195	no	AT1G08060	MOM1	MORPHEUS MOLECULE 1
AT1G07990	14.0501	14.2055	14.7611	18.1844	18.2888	16.6465	13.3795	12.1147	13.8385		0.44005	0.534835	no		0.56195	0.788928	no	AT1G07990
AT1G08090	0	0.024567	0	0.024046	0	0.064521	0	0	0		1	1	no		1	1	no	AT1G08090	NRT2;1AT	NULL
AT1G08070	0	0	0	0	0	0	0	0	0		1	1	no		1	1	no	AT1G08070	OTP82	ORGANELLE TRANSCRIPT PROCESSING 82
AT1G08130	1.03206	4.90713	5.92582	3.56833	1.92092	5.02469	5.24987	5.94032	6.86886		0.01105	0.0237429	yes		0.8547	0.945105	no	AT1G08130	LIG1	DNA ligase 1
AT1G08160	0.357602	0.079773	0	0.148117	0.143943	0	0.353042	0.774619	0		5e-05	0.000177274	yes		0.98105	0.991696	no	AT1G08160
AT1G08165	0.451485	0.867617	0.782268	1.20333	1.92591	1.28921	0.922644	1.61275	1.77235		0.24665	0.334798	no		0.1645	0.413354	no	AT1G08165
AT1G08170	0	0	0	0	0	0	0	0	0		1	1	no		1	1	no	AT1G08170	HTB8
AT1G08110	3.833	6.44342	9.15362	3.52815	4.56613	11.9303	13.7313	8.62912	8.66079		0.00965	0.0210936	yes		0.08905	0.287495	no	AT1G08110	GLYI2	NULL
AT1G08180	0.351594	0.801216	0	1.20257	1.42352	1.17115	0.833354	0.707843	0.707487		5e-05	0.000177274	yes		0.3194	0.596333	no	AT1G08180	SMR2	SIAMESE-RELATED 2
AT1G08200	76.7061	78.5106	89.5594	99.8641	101.502	113.28	74.9335	72.7358	84.5141		0.2697	0.358707	no		0.68535	0.863505	no	AT1G08200	AXS2	UDP-D-apiose/UDP-D-xylose synthase 2
AT1G08210	0.201172	0.317459	0.024416	0.349596	0.309072	0.138256	0.118053	0.2333	0.171461		0.57085	0.654713	no		0.32935	0.60708	no	AT1G08210
AT1G08220	1.09443	0.254891	1.62972	0.479978	0.474506	0.246651	0.60643	0.133045	2.99371		0.0006	0.00175954	yes		0.00735	0.0588659	no	AT1G08220
AT1G08230	1.20735	0.807841	6.59298	6.47489	6.15009	4.29722	1.21591	1.36866	0.075601		5e-05	0.000177274	yes		5e-05	0.00141201	yes	AT1G08230
AT1G08190	2.26023	2.07327	1.23355	2.786	2.74903	2.26942	3.17462	2.65759	2.65727		0.7109	0.776487	no		0.18555	0.440256	no	AT1G08190	ZIP2	ZIGZAG SUPPRESSOR 2
AT1G08250	0.128508	0.102069	0	0.369479	0.318232	0.389679	0.145537	0.052043	0.251231		5e-05	0.000177274	yes		0.8452	0.940942	no	AT1G08250	AtADT6	Arabidopsis thaliana arogenate dehydratase 6
AT1G08260	0.791859	0.624167	0	0.052377	0	0	0	0.51642	0.766054		5e-05	0.000177274	yes		0.02385	0.128146	no	AT1G08260	TIL1	TILTED 1
AT1G08270	0.563545	0.679822	0.374781	0.02979	0.087158	0.166346	0.060945	1.13555	0.130621		0.16555	0.241343	no		0.0968	0.302147	no	AT1G08270
AT1G08280	0.256269	0.133839	0.811044	0.352007	0.435187	0.627743	0.377393	0.30631	0.933471		0.81455	0.861503	no		0.7968	0.920241	no	AT1G08280	GALT29A	glycosyltransferase 29A
AT1G08290	0.756015	0.030688	0.142669	0.043962	0.113028	0.069851	0.326921	0.204597	0.124381		0.005	0.0117888	yes		0.0651	0.23605	no	AT1G08290	WIP3	WIP domain protein 3
AT1G08310	0.00145	0.432913	0.400168	0.007468	0.004718	0.148818	0.598417	0.432227	0.579774		1	1	no		0.3358	0.613968	no	AT1G08310
AT1G08315	0.237954	0.152592	0.137606	0.240778	0.320839	0.176399	0.36709	0.210711	0.320714		0.87805	0.910183	no		0.1799	0.432825	no	AT1G08315
AT1G08340	0.044304	0.259675	0.104059	0.205631	0.363208	0.228905	0.285836	0.298479	0.33015		1	1	no		1	1	no	AT1G08340
AT1G08360	116.085	112.285	81.9978	116.785	112.931	110.575	127.941	131.599	108.828		0.335	0.429076	no		0.02355	0.126916	no	AT1G08360	uL1z	Ribosomal Protein uL1z
AT1G08350	0.842132	0.043395	0.014369	0.340166	0.346446	0.039782	0.408514	0.584752	0.139751		0.3604	0.455408	no		0.28525	0.560221	no	AT1G08350
AT1G08370	11.395	1.85191	14.087	16.7786	15.1678	20.1822	11.3023	10.3524	11.2122		0.07885	0.13017	no		0.17315	0.424527	no	AT1G08370	DCP1	decapping 1
AT1G08380	1382.47	1216.37	1555.5	967.63	909.506	435.224	1339.7	1363.24	892.641		5e-05	0.000177274	yes		0.49245	0.744632	no	AT1G08380	PSAO	photosystem I subunit O
AT1G08390	9.01218	8.36592	9.16728	6.89491	5.11409	6.80885	8.36293	8.83653	5.92122		0.00055	0.00162558	yes		0.37305	0.649143	no	AT1G08390	RMI2	NULL
AT1G08410	0.28432	0.141194	0.061912	0.265641	0.30557	0.330023	0.248129	0.416075	0.182686		0.0008	0.0022843	yes		0.56375	0.790276	no	AT1G08410	LSG1-2	yeast Lsg1 orthologue 2
AT1G08420	4.297	2.98947	0.478484	2.67113	3.30552	2.44827	2.72487	3.51644	1.54067		0.80035	0.850484	no		0.1888	0.444137	no	AT1G08420	BSL2	BRI1 suppressor 1 (BSU1)-like 2
AT1G08430	0.003593	0.17526	0.545931	0.148989	0	0.052188	0.016586	0.307142	0.562239		1	1	no		1	1	no	AT1G08430	ATALMT1	ARABIDOPSIS THALIANA ALUMINUM-ACTIVATED MALATE TRANSPORTER 1
AT1G08400	0.002897	0.373693	0.003783	0.111474	0.40532	0.013558	0.019763	0.078508	0.007523		0.6102	0.689508	no		0.13565	0.37055	no	AT1G08400
AT1G08460	0.849125	1.08131	0.800679	1.27995	0.909406	1.72664	1.63262	1.51756	2.99553		0.004	0.00966457	yes		0.49935	0.749498	no	AT1G08460	HDA8	HISTONE DEACETYLASE 8
AT1G08450	4.63376	2.74194	0.549189	3.73657	4.27794	0.378049	0.158593	2.24906	1.63853		0.7441	0.804055	no		0.00115	0.0161869	yes	AT1G08450	PSL1	PRIORITY IN SWEET LIFE 1
AT1G08465	9.23626	10.4557	8.17613	8.21641	7.03084	8.96334	7.3116	7.57187	6.8296		0.0076	0.0170845	yes		0.0346	0.161914	no	AT1G08465	YAB2	YABBY2
AT1G08470	0.830092	0.639292	0.028249	1.12103	0.857662	0.546191	0.716231	0.426062	0.377353		0.0007	0.00202225	yes		0.56975	0.794388	no	AT1G08470	SSL3	strictosidine synthase-like 3
AT1G08480	40.6614	42.9102	30.37	55.8123	56.3186	39.864	43.25	49.8181	34.3023		0.16515	0.240893	no		0.3412	0.619406	no	AT1G08480	SDH6	succinate dehydrogenase 6
AT1G08490	5.59207	5.45442	5.12151	7.40935	4.97884	4.93023	8.6983	8.81523	9.20112		0.0561	0.0972808	no		0.15755	0.403259	no	AT1G08490	SUFS	NULL
AT1G08500	0.08753	0.018902	0.052782	0.246732	0.124059	0	0.229103	0.100932	0.365373		0.0605	0.103846	no		1	1	no	AT1G08500	ENODL18	early nodulin-like protein 18
AT1G08520	7.42168	5.27815	9.36695	4.43776	5.02228	8.17887	12.1738	12.2116	18.2855		5e-05	0.000177274	yes		0.2677	0.540968	no	AT1G08520	V157	NULL
AT1G08530	2.71234	3.53622	5.26626	5.71851	6.40036	7.04717	5.53087	4.59971	7.53684		0.00045	0.00135633	yes		0.11955	0.343085	no	AT1G08530
AT1G08540	12.2436	14.6341	0.765235	8.11308	7.88777	2.43243	9.56854	8.66429	3.06504		5e-05	0.000177274	yes		0.07195	0.249986	no	AT1G08540	SIGB	SIGMA FACTOR B
AT1G08510	10.3321	9.86922	10.2395	26.8857	28.687	22.3762	12.2175	12.0851	9.79066		5e-05	0.000177274	yes		0.4746	0.731123	no	AT1G08510	FATB	fatty acyl-ACP thioesterases B
AT1G08550	0.798601	0.487458	0.188027	2.36291	3.11223	0.68287	0.438855	0.678109	0.293904		5e-05	0.000177274	yes		0.96705	0.987146	no	AT1G08550	NPQ1	non-photochemical quenching 1
AT1G08560	0.199343	0.075774	0.02918	0.045973	0.079497	0.084294	0.073295	0.026441	0.109671		0.04815	0.0854229	no		0.01135	0.0782765	no	AT1G08560	SYP111	syntaxin of plants 111
AT1G08590	0	0	0	0.028699	0.02393	0	0	0	0		0.0115	0.0245582	yes		0.23295	0.500807	no	AT1G08590	PXL1	PXY-like1
AT1G08580	17.7798	15.6028	9.38992	23.2093	22.1604	13.3974	17.2162	19.1441	11.3525		0.12035	0.18551	no		0.39855	0.670287	no	AT1G08580
AT1G08600	0.006942	0.00183	0.001141	0.001075	0.069494	0.055188	0.001087	0.018436	0.012235		0.85265	0.891926	no		0.02805	0.141845	no	AT1G08600	CHR20	NULL
AT1G08610	0.132443	0.34792	0.035627	0.145958	0.089259	0.169118	0.148485	0.153329	0.084174		0.06175	0.105599	no		0.533	0.769372	no	AT1G08610
AT1G08620	0.034639	0.004859	0.000698	0.001932	0.002084	0.007266	0.001654	0.002715	0.001399		0.6785	0.749418	no		0.66885	0.854087	no	AT1G08620	PKDM7D	NULL
AT1G08640	69.0567	68.4815	65.7664	53.8651	51.4995	47.3574	87.3941	90.3629	83.1122		5e-05	0.000177274	yes		0.0024	0.0270678	yes	AT1G08640	CJD1	Chloroplast J-like domain 1
AT1G08650	10.486	10.6206	5.82425	47.8623	48.1814	69.5279	5.80666	4.47946	4.7413		5e-05	0.000177274	yes		5e-05	0.00141201	yes	AT1G08650	PPCK1	phosphoenolpyruvate carboxylase kinase 1
AT1G08660	6.07084	6.13205	2.75891	8.92479	9.56305	5.88578	8.21526	8.18812	7.67363		0.0184	0.037118	yes		0.4175	0.685707	no	AT1G08660	SIA1	sialyltransferase-like 1
AT1G08680	1.0032	0.824194	0.000371	0.002057	1.12857	1.31726	0.447254	0.010212	0.903543		0.00145	0.00389369	yes		0.02705	0.138552	no	AT1G08680	ZIGA4	ARF GAP-like zinc finger-containing protein ZIGA4
AT1G08710	1.44196	0.783308	0.405938	0.215191	0.562508	0.260929	0.502526	0.609082	0.50349		0.261	0.349415	no		0.12495	0.352526	no	AT1G08710
AT1G08720	7.75173	6.46774	6.67208	0.597828	8.9452	9.37864	0.809526	1.7471	7.71472		0.7889	0.841518	no		0.1842	0.438918	no	AT1G08720	EDR1	ENHANCED DISEASE RESISTANCE 1
AT1G08730	0.031555	0.009849	0.02105	0.024617	0.066348	0.078791	0.030227	0.040253	0.018215		1	1	no		1	1	no	AT1G08730	XIC	NULL
AT1G08760	0.674959	0.704244	0.946005	0.538841	0.659961	0.854522	0.676009	0.807479	0.286649		0.00055	0.00162558	yes		0.60995	0.820859	no	AT1G08760	MACET2	NULL
AT1G08700	1.88493	1.76212	0.735586	2.92637	2.53848	2.32878	1.75065	1.48429	2.51562		0.0005	0.00149384	yes		0.49815	0.748817	no	AT1G08700	PS1	Presenilin-1
AT1G08770	1.36742	1.08171	8.03979	1.67563	2.92599	3.20604	1.37506	1.81774	2.69704		0.0527	0.0921913	no		0.9045	0.964843	no	AT1G08770	PRA1.E	prenylated RAB acceptor 1.E
AT1G08780	10.8403	7.97604	5.36134	15.5368	16.3971	8.89489	9.5185	9.38586	5.75564		0.0013	0.00352633	yes		0.51055	0.755763	no	AT1G08780	PFD4	PREFOLDIN 4
AT1G09890	0.520562	0.241849	0.820369	0.760033	0.177724	0.147103	0.329468	0	0.4093		0.8196	0.865553	no		0.15955	0.40588	no	AT1G09890
AT1G09900	0.005932	0.00654	0.005422	0.004064	0.006615	0.004141	0.006962	0.008644	0.007047		5e-05	0.000177274	yes		0.53225	0.769045	no	AT1G09900
AT1G09910	0.577699	1.47475	0.142146	0.376232	1.98355	0.286819	0.202036	0.227726	0.35081		0.17255	0.249535	no		5e-05	0.00141201	yes	AT1G09910
AT1G09920	18.4079	14.7705	2.67748	24.8859	29.0645	28.1217	14.5329	15.8529	17.179		0.0001	0.000338971	yes		0.987	0.993833	no	AT1G09920
AT1G09170	0	0	0	0	0	0	0	0	0		1	1	no		1	1	no	AT1G09170
AT1G09176	0	0	0	0	0	0	0	0	0		1	1	no		1	1	no	AT1G09176
AT1G09245	0	0	0	0	0	0	0	0	0		1	1	no		1	1	no	AT1G09245
AT1G09260	0	0	0	0	0	0	0	0	0		1	1	no		1	1	no	AT1G09260
AT1G09270	0.049441	0.03992	2.79013	0.105886	0.033084	0.077693	0.007749	0.021891	0.007219		5e-05	0.000177274	yes		0.5447	0.777782	no	AT1G09270	IMPA-4	importin alpha isoform 4
AT1G09360	0	0	0	0	0	0	0	0	0		1	1	no		1	1	no	AT1G09360
AT1G09370	0	0	0	0	0	0	0	0	0		1	1	no		1	1	no	AT1G09370	PMEI	NULL
AT1G09470	0.120582	0.07954	0.109251	0	0.125238	0.381079	0.227597	0.11064	0.294129		0.21065	0.294517	no		1	1	no	AT1G09470	AtNEAP3	NULL
AT1G09480	0	0	0	0	0	0	0	0	0		0.0051	0.0120015	yes		0.00335	0.0343178	yes	AT1G09480
AT1G09483	0	0	0	0	0	0	0	0	0		1	1	no		1	1	no	AT1G09483	AtNEAP4	NULL
AT1G09510	0	0	0	0	0	0	0	0	0		1	1	no		1	1	no	AT1G09510
AT1G09540	0.067105	0	0	0	0	0.081836	0	0	0.028812		1	1	no		1	1	no	AT1G09540	MYB61	myb domain protein 61
AT1G09550	0	0	0	0	0	0	0	0	0		1	1	no		1	1	no	AT1G09550	PAE1	NULL
AT1G09600	0	0	0	0	0	0	0	0	0		1	1	no		1	1	no	AT1G09600
AT1G09625	0	0	0	0	0	0	0	0	0		1	1	no		1	1	no	AT1G09625
AT1G09650	0	0	0	0	0	0.032708	0	0	0.042853		1	1	no		1	1	no	AT1G09650
AT1G09665	0	0	0	0	0	0	0	0	0		1	1	no		1	1	no	AT1G09665
AT1G09720	0	0	0	0	0	0	0	0	0		1	1	no		1	1	no	AT1G09720	NET2B	Networked 2B
AT1G09790	0	0	0	0	0	0	0	0	0		1	1	no		1	1	no	AT1G09790	COBL6	COBRA-like protein 6 precursor
AT1G09840	3.50938	4.89745	0.069827	4.48548	4.07454	4.06527	4.0187	4.1812	8.628		0.09845	0.156948	no		0.18875	0.444135	no	AT1G09840	SK41	shaggy-like protein kinase 41
AT1G09860	0	0	0	0	0	0	0	0	0		1	1	no		1	1	no	AT1G09860	PUP16	purine permease 16
AT1G09190	0	0	0	0	0	0	0	0	0		1	1	no		1	1	no	AT1G09190
AT1G09195	0.375916	0.506951	0.35735	0.156886	0.237924	0.333052	0.511302	0.048035	0.284371		0.00035	0.00108198	yes		0.88915	0.958536	no	AT1G09195
AT1G09200	7.63376	7.28488	3.0505	3.00206	2.68363	2.16465	8.71178	9.89947	7.71975		5e-05	0.000177274	yes		0.0003	0.00597194	yes	AT1G09200	HTR2
AT1G09210	42.7201	37.2645	33.6647	162.368	165.329	156.608	34.1596	34.6649	30.3247		5e-05	0.000177274	yes		0.10235	0.312861	no	AT1G09210	CRT2	CALRETICULIN 2
AT1G09220	0.006845	0	0	0.006321	0.008616	0	0.015285	0.003978	0.072836		1	1	no		0.0299	0.148059	no	AT1G09220
AT1G09180	2.98994	2.66765	1.47771	2.39263	2.16843	2.49765	1.84751	2.14887	1.91108		0.5732	0.656836	no		0.21105	0.474133	no	AT1G09180	SARA1A	secretion-associated RAS super family 1
AT1G09240	0.624984	0.77972	0	1.15651	1.40733	1.18828	1.52356	1.23968	0.739687		0.10455	0.165088	no		0.0004	0.00735638	yes	AT1G09240	NAS3	nicotianamine synthase 3
AT1G09250	1.05535	0.745962	0.601577	5.458	5.14749	3.23476	1.38924	1.50946	1.02997		5e-05	0.000177274	yes		0.00035	0.00664888	yes	AT1G09250	AIF4	ATBS1 Interacting Factor 4
AT1G09230	3.09025	1.66656	1.87858	3.63166	3.52021	3.16816	3.6085	2.13535	2.04112		0.0812	0.133523	no		0.06485	0.235526	no	AT1G09230	U11/U12-65K	U11/U12-65K
AT1G09280	1.05911	0.549673	0.069568	1.0445	0.735075	0.277166	0.415771	0.20913	0.133355		0.5647	0.649194	no		0.6356	0.835502	no	AT1G09280
AT1G09300	0.296318	0.103645	0.020669	0.58293	0.271119	0.205291	0.00249	0.712744	0.006394		5e-05	0.000177274	yes		0.64795	0.84275	no	AT1G09300	AtICP55	NULL
AT1G09290	1.4751	0.81905	0.23423	0.799516	1.25767	2.22275	0.808072	0.914628	0.61708		0.0297	0.0562057	no		0.56745	0.792851	no	AT1G09290
AT1G09320	0.955262	1.33707	0.71749	1.71467	1.33738	1.44644	1.1686	1.49426	1.11587		0.3347	0.42887	no		0.52225	0.763597	no	AT1G09320	AGDP1	Agenet domain (AGD)-containing p1
AT1G09310	170.98	158.497	56.0124	155.561	159.154	112.903	200.282	216.953	120.918		0.21355	0.297691	no		0.97045	0.987774	no	AT1G09310	SVBL	SVB-like
AT1G09340	53.7905	37.1724	49.9649	33.1064	37.1647	53.5433	95.8921	106.447	127.218		5e-05	0.000177274	yes		0.02515	0.132816	no	AT1G09340	HIP1.3	heteroglycan-interacting protein 1.3
AT1G09330	22.3585	22.315	23.9001	39.08	39.6345	34.5146	20.0046	21.4734	23.6945		0.00055	0.00162558	yes		0.49095	0.743811	no	AT1G09330	ECH	ECHIDNA
AT1G09350	0.230618	0.538162	0.555533	3.9049	4.14843	4.79286	0.144129	0.549849	0.497613		5e-05	0.000177274	yes		0.964	0.986341	no	AT1G09350	GolS3	galactinol synthase 3
AT1G09380	0	0	0	0.02976	0.133684	0.052122	0	0	0		1	1	no		1	1	no	AT1G09380	UMAMIT25	Usually multiple acids move in and out Transporters 25
AT1G09390	0.882131	0.535628	0.972461	0.392055	0.723237	0.902886	1.51111	1.15665	1.17301		5e-05	0.000177274	yes		5e-05	0.00141201	yes	AT1G09390
AT1G09400	0.450125	0.28305	0.564753	0.157914	0.133005	0.052524	0.875417	0.593065	1.49637		1	1	no		0.37465	0.651229	no	AT1G09400
AT1G09415	1.28258	1.27975	0.143808	1.52364	1.54642	0.982121	1.64205	1.31306	0.929151		0.0423	0.0763969	no		0.33995	0.617827	no	AT1G09415	NIMIN-3	NIM1-interacting 3
AT1G09410	0	0	0	0	0.000517	0	0	0	0		1	1	no		1	1	no	AT1G09410
AT1G09420	0.173827	0.116787	0.01451	0.254698	0.709474	0.015413	0.212549	0.020664	0.077525		5e-05	0.000177274	yes		0.6605	0.849309	no	AT1G09420	G6PD4	glucose-6-phosphate dehydrogenase 4
AT1G09430	27.3934	23.3762	18.8683	35.8591	41.4429	35.2887	20.8936	19.8551	20.2329		0.00015	0.000495877	yes		0.2173	0.481703	no	AT1G09430	ACLA-3	ATP-citrate lyase A-3
AT1G09450	0.119898	0.178155	0.237973	0.044526	0.087465	0.087634	0.160177	0.091012	0.308597		1	1	no		1	1	no	AT1G09450	Haspin	Haspin-related gene
AT1G09460	0.274921	0.126636	0.532097	0.189026	0.615116	0.517667	0.089503	0.288677	0.443737		0.30845	0.40041	no		1	1	no	AT1G09460
AT1G09440	0.396681	0.420086	2.38025	0.541218	0.342135	3.71882	0.434335	0.49782	2.6757		0.41745	0.513185	no		0.25385	0.524768	no	AT1G09440
AT1G09490	2.32324	2.26404	4.08366	1.18564	1.1195	1.57323	3.68652	2.54416	5.89221		0.0006	0.00175954	yes		0.43725	0.700195	no	AT1G09490
AT1G09500	0.01377	0.006283	0.054766	0.058047	0.134601	0.100206	0.007998	0.007965	0.032216		5e-05	0.000177274	yes		0.7296	0.888563	no	AT1G09500
AT1G09530	0.580464	1.07116	0.136704	0.51118	0.750024	0.770643	1.36109	0.938849	0.222807		0.7501	0.809069	no		0.14105	0.379673	no	AT1G09530	POC1	PHOTOCURRENT 1
AT1G09520	0.626409	0.563002	0	0	0.565669	0	0.724214	0.407557	0		0.01255	0.0265271	yes		0.0751	0.25755	no	AT1G09520
AT1G09570	1.71048	1.59489	2.00445	3.82567	3.50693	4.36744	1.36144	1.52895	1.5941		5e-05	0.000177274	yes		0.0285	0.143229	no	AT1G09570	PHYA	phytochrome A
AT1G09560	11.6243	9.90977	3.24938	21.8599	20.1397	5.75777	7.21415	9.4633	3.59524		0.0006	0.00175954	yes		0.01065	0.0752488	no	AT1G09560	PDGLP1	PLASMODESMAL GERMIN-LIKE PROTEIN 1
AT1G09580	1.52286	0.871794	2.06715	2.07186	2.82481	2.18113	1.8016	4.35647	3.52017		5e-05	0.000177274	yes		0.6362	0.83586	no	AT1G09580
AT1G09590	13.9681	11.776	21.713	18.9498	19.7082	15.0425	18.4615	18.1018	14.6488		0.0028	0.00702763	yes		0.0007	0.0112732	yes	AT1G09590	eL21z	Ribosomal Protein eL21z
AT1G09575	0.247785	0.166962	0.02899	0.576005	0.653526	0.73909	0.523216	0.404967	0.587094		5e-05	0.000177274	yes		0.06675	0.239123	no	AT1G09575	MCU1	MItochondrial Calcium Uptake1
AT1G09620	19.5804	18.6614	23.8832	26.374	26.4625	29.2632	15.6944	15.5817	16.8428		0.1676	0.243676	no		0.0089	0.0671293	no	AT1G09620
AT1G09610	0	0	0	0	0	0	0	0	0		1	1	no		1	1	no	AT1G09610	GXM1	glucuronoxylan methyltransferase1
AT1G09640	5.6013	5.51772	13.0347	11.43	9.62696	15.7245	4.43192	5.07941	1.39876		5e-05	0.000177274	yes		0.70245	0.873167	no	AT1G09640
AT1G09630	3.89781	4.97084	0.546366	7.84533	9.74267	2.56159	2.84931	3.46739	1.8668		5e-05	0.000177274	yes		0.89215	0.959856	no	AT1G09630	RAB11c	RAB GTPase 11C
AT1G09660	1.43345	2.91129	5.3796	1.57532	1.41035	4.70038	3.99084	1.61907	4.48178		0.60865	0.688109	no		0.1655	0.414759	no	AT1G09660	AtKH1	NULL
AT1G09680	0	0.000343	0	0.00035	0	0	0.000906	0	0		0.0731	0.122098	no		0.11655	0.338497	no	AT1G09680
AT1G09690	70.2016	59.8721	12.9408	66.8262	60.5954	21.3626	79.8818	86.3792	24.9117		0.1827	0.261425	no		0.00035	0.00664888	yes	AT1G09690	eL21y	Ribosomal Protein eL21y
AT1G09645	8.89679	8.85857	5.22709	19.0447	18.8879	15.6592	10.3895	10.2145	9.11075		5e-05	0.000177274	yes		0.2695	0.543255	no	AT1G09645
AT1G09700	3.90652	3.10195	3.07667	4.52369	6.07417	4.84935	3.54714	3.01995	3.31254		0.0435	0.0782805	no		0.94975	0.981078	no	AT1G09700	HYL1	HYPONASTIC LEAVES 1
AT1G09710	0.066004	0.074176	0.004847	0.051748	9.9e-05	0.308164	0.404852	0.005203	0.003376		0.02435	0.0472149	yes		0.9164	0.968658	no	AT1G09710	DP1	DRMY1 Paralog 1
AT1G09740	7.60225	8.57618	8.41803	13.497	12.464	5.71361	6.90001	6.67664	5.7693		0.09765	0.155969	no		0.0047	0.0431965	yes	AT1G09740
AT1G09730	1.21218	0.888407	0.74421	0.001527	0.000512	0.000848	0.000942	0.858481	0.000293		0.68	0.750581	no		0.7282	0.887644	no	AT1G09730	SPF1	SUMO PROTEASE RELATED TO FERTILITY1
AT1G09750	9.87952	10.5169	13.1923	5.87737	5.43086	6.76109	12.5371	11.998	20.0608		5e-05	0.000177274	yes		0.39415	0.666776	no	AT1G09750
AT1G09760	18.8043	18.7603	19.135	21.7761	21.6314	20.6031	18.6633	18.4139	18.6949		0.8706	0.90526	no		0.9977	0.998079	no	AT1G09760	U2A'	U2 small nuclear ribonucleoprotein A
AT1G09770	1.28683	2.11207	0.819998	2.736	2.3909	1.28441	1.47107	2.41322	1.56289		0.38545	0.48103	no		0.66255	0.850538	no	AT1G09770	MAC1	MOS4-ASSOCIATED COMPLEX PROTEIN 1
AT1G09794	5.58485	6.17781	0.818303	7.40019	6.94527	4.85474	6.1317	5.11464	1.90944		0.02625	0.0503799	no		0.91655	0.968658	no	AT1G09794
AT1G09780	2.60943	1.21813	2.07128	5.47365	3.8977	10.6799	2.14804	1.66144	7.50024		5e-05	0.000177274	yes		5e-05	0.00141201	yes	AT1G09780	iPGAM1	2,3-biphosphoglycerate-independent phosphoglycerate mutase 1
AT1G09800	1.41354	0.443184	0.231872	0.796321	1.42969	1.41523	1.47946	1.11082	2.24455		0.58045	0.663536	no		0.88185	0.955044	no	AT1G09800	TRUA6	NULL
AT1G09795	50.4552	48.5913	42.1449	37.0274	35.6761	28.7675	60.8999	60.5647	49.2728		5e-05	0.000177274	yes		0.0372	0.169165	no	AT1G09795	HISN1B	NULL
AT1G09812	0.222005	0.255883	0.038348	0.077304	0.033575	0.036652	0.267693	0.032861	0.291114		1	1	no		0.1503	0.392228	no	AT1G09812
AT1G09810	0.632413	0.66131	0.624345	0.576215	0.638157	0.564001	0.459266	0.264998	0.549189		0.9554	0.968211	no		0.46585	0.723945	no	AT1G09810	ECT11	evolutionarily conserved C-terminal region 11
AT1G09820	0.262653	0.402402	0	0.267816	0.241242	0.378603	0.269756	0.243065	0.321175		0.51785	0.606527	no		0.7604	0.903903	no	AT1G09820
AT1G09830	1.48094	1.27071	0.195799	1.87114	1.25787	1.06399	0.952131	1.30423	0.457113		0.0269	0.0514827	no		0.71865	0.881776	no	AT1G09830	PUR2	purine biosynthesis 2
AT1G09815	12.7689	10.925	8.25307	13.5483	11.0321	6.23681	10.2615	11.804	6.68713		0.4673	0.559801	no		0.4753	0.731711	no	AT1G09815	POLD4	polymerase delta 4
AT1G09850	8.09635	6.61943	24.198	9.93503	8.97074	35.4812	26.0195	23.3795	24.7029		0.031	0.0582771	no		0.4871	0.740299	no	AT1G09850	XBCP3	xylem bark cysteine peptidase 3
AT1G09870	0.295394	0.854832	1.09857	1.37271	0.981801	1.74979	0.904259	0.672953	1.76719		5e-05	0.000177274	yes		0.03215	0.15516	no	AT1G09870
AT1G10140	0.241964	0.255755	0.34364	0.220641	0.175857	0.077373	0.280505	0.23023	0.295714		0.00095	0.00266596	yes		0.6387	0.837446	no	AT1G10140
AT1G10150	1.55152	1.84376	1.4207	1.2275	1.12332	1.43235	2.12058	1.29003	1.22088		0.00155	0.00413154	yes		0.89895	0.962657	no	AT1G10150
AT1G10155	0	0.505517	0	0.002709	0	0.003006	0	0	0		0.454	0.547854	no		0.2246	0.490645	no	AT1G10155	PP2-A10	phloem protein 2-A10
AT1G09935	0	0	0	0	0	0	0	0	0		1	1	no		1	1	no	AT1G09935
AT1G10010	0	0	0	0	0	0	0	0	0		1	1	no		1	1	no	AT1G10010	ATAAP8	NULL
AT1G10040	0.09612	0.275527	0.132893	0.41576	0.535178	0.264307	0.180791	0.161132	0.055398		0.00395	0.00956005	yes		1	1	no	AT1G10040
AT1G10100	0	0	0	0	0	0	0	0	0		1	1	no		1	1	no	AT1G10100
AT1G09932	1.07803	1.24923	0.193938	0.132796	2.4051	3.28484	0.662959	0.622935	0.797961		5e-05	0.000177274	yes		0.2245	0.490547	no	AT1G09932
AT1G09940	1.11737	0.837814	0.632499	0.985723	1.52776	0.715017	0.83723	1.07286	0.580604		0.27535	0.364996	no		0.5622	0.789155	no	AT1G09940	HEMA2	NULL
AT1G09960	0.052165	0.466876	0.843736	0.593453	0.720837	0.259437	0.707989	0.673956	0.592051		0.98605	0.989915	no		0.31605	0.593145	no	AT1G09960	SUT4	sucrose transporter 4
AT1G09950	0.028276	0.069925	0.069738	0	0.099419	0.070516	0.052068	0.095183	0.077518		0.06075	0.104227	no		0.5796	0.801805	no	AT1G09950	RAS1	RESPONSE TO ABA AND SALT 1
AT1G09980	0.491818	0.124922	0.922267	1.12942	0.787401	1.84894	0.643442	0.666831	0.83221		0.76565	0.82166	no		0.18975	0.445374	no	AT1G09980
AT1G09995	2.26859	3.63204	2.43902	3.84119	2.83119	2.13172	4.28039	3.01981	3.41965		0.3781	0.473395	no		0.2343	0.502441	no	AT1G09995
AT1G10000	0.002274	0	0	0	0	0.001825	0	0	0.005253		0.29335	0.384134	no		0.1068	0.320651	no	AT1G10000
AT1G09970	0.000357	7.2e-05	0.000148	0.00038	0.000242	0.000763	0.000436	7.3e-05	0.002023		0.0009	0.00254033	yes		5e-05	0.00141201	yes	AT1G09970	RLK7	receptor-like kinase 7
AT1G10020	1.82678	2.50594	2.64166	3.48981	2.87349	4.34293	2.00828	2.41593	2.54064		0.00265	0.00668848	yes		0.47025	0.727557	no	AT1G10020
AT1G10030	10.481	11.3227	12.917	18.1284	21.5082	16.38	11.0187	10.0975	11.4568		0.0125	0.0264396	yes		0.35785	0.634013	no	AT1G10030	ERG28	homolog of yeast ergosterol28
AT1G10050	0.215085	0.16702	0.219447	0.23885	0.183229	0.186708	0.214019	0.136899	0.20674		0.21485	0.299255	no		0.04545	0.190095	no	AT1G10050
AT1G10060	0.008684	0.05187	0.195503	0.355721	0.667338	0.182723	0.011809	0.050671	0.031122		0.6393	0.714899	no		0.7306	0.888753	no	AT1G10060	BCAT1	branched-chain amino acid transferase 1
AT1G10090	0.942967	1.02334	1.22676	1.72465	1.50328	1.84911	1.09661	0.908317	1.28488		0.0029	0.00725295	yes		0.4795	0.734521	no	AT1G10090	OSCA2.2	REDUCED HYPEROSMOLALITY-INDUCED Ca2+ INCREASE 2.2
AT1G10070	0.40175	0.141322	0.371687	0.061083	0.255245	0.184988	0.263019	0.241527	0.119169		0.0014	0.00377206	yes		0.16135	0.408656	no	AT1G10070	BCAT2	branched-chain amino acid transferase 2
AT1G10095	0.350645	0.24274	0.916676	0.622481	0.244385	1.03302	0.592687	0.150043	1.32023		0.6465	0.721201	no		0.74265	0.894101	no	AT1G10095
AT1G10110	0	0	0.059565	0.037118	0.071889	0	0	0	0		1	1	no		1	1	no	AT1G10110	AtFDB1	F-Box/DUF295 Brassiceae-specific 1
AT1G10130	10.4407	8.51804	10.0759	13.2566	14.8194	12.2224	8.88906	9.14983	9.43791		0.06845	0.115376	no		0.51285	0.757235	no	AT1G10130	ECA3	endoplasmic reticulum-type calcium-transporting ATPase 3
AT1G10120	4.55553	4.07303	3.42893	2.88334	3.20028	2.21357	4.23265	4.56802	3.9816		0.0001	0.000338971	yes		0.4541	0.71405	no	AT1G10120	CIB4	CRY2-interacting bHLH 4
AT1G10170	0.243991	0.240545	0.613208	0.442619	0.712757	0.928186	0.498944	0.473671	0.803007		0.05435	0.0947183	no		0.76005	0.903728	no	AT1G10170	NFXL1	NF-X-like 1
AT1G10180	0.376269	1.03933	0.13331	1.31154	1.28314	0.4478	0.197848	0.661092	0.660082		0.13625	0.205652	no		0.4977	0.748656	no	AT1G10180	EXO84C	exocyst complex component 84C
AT1G10220	0	0.000607	0	0	0	0	0.002194	0.002401	0		0.25275	0.34062	no		0.0029	0.0311354	yes	AT1G10220
AT1G10200	21.8242	22.5751	7.60046	20.12	18.3403	6.43851	23.2556	24.0736	11.4284		0.00415	0.00999034	yes		0.9702	0.987774	no	AT1G10200	WLIM1	WLIM1
AT1G10210	0.094599	0.104718	0.248319	0.163402	0.037184	0.456217	0.205678	0.141737	0.174808		0.0906	0.146575	no		0.53635	0.771219	no	AT1G10210	MPK1	mitogen-activated protein kinase 1
AT1G10230	0.83376	0.425476	0	0	0.58374	0.91142	1.0999	0.778441	0		0.0009	0.00254033	yes		0.1716	0.422407	no	AT1G10230	SK18	SKP1-like 18
AT1G10240	0.113025	0.086792	0.081296	0.132649	0.199341	0.231239	0.089624	0.045265	0.28646		0.01465	0.0304458	yes		0.87645	0.953586	no	AT1G10240	FRS11	FAR1-related sequence 11
AT1G10270	0.070974	0.090312	0	0.15395	0.096924	0.226958	0.078177	0.1328	0		5e-05	0.000177274	yes		0.4468	0.708004	no	AT1G10270	GRP23	glutamine-rich protein 23
AT1G10280	0.600794	0.727969	0.73033	1.17299	0.901648	1.52538	0.397096	0.7308	0.759014		0.16495	0.240639	no		0.08555	0.280347	no	AT1G10280
AT1G10300	0	0	0	0	0	0	0	0	0		1	1	no		1	1	no	AT1G10300	Nog1-2	NULL
AT1G10290	19.1849	16.6052	21.2596	28.8867	29.7777	31.0739	12.5887	15.7011	16.2592		0.0007	0.00202225	yes		0.0522	0.207362	no	AT1G10290	DRP2A	DYNAMIN-RELATED PROTEIN 2A
AT1G10310	5.41894	8.96939	1.50747	9.82075	8.16362	4.90613	9.24252	10.4603	7.6777		0.1256	0.19222	no		0.4384	0.701032	no	AT1G10310	SDRL	SDR LIKE
AT1G10320	2.9901	0	2.06338	0	2.14986	2.62854	2.88376	3.94678	0		0.08525	0.139042	no		0.18905	0.444315	no	AT1G10320	AtC3H5	NULL
AT1G10340	0.088169	0.306463	0.002198	0.29035	0.2382	0.061914	0.121115	0.095388	0.149426		1	1	no		1	1	no	AT1G10340
AT1G10330	0.002309	0.000674	0	0.001463	0	0.001485	0	0	0.001338		0.6801	0.750632	no		0.14655	0.387419	no	AT1G10330
AT1G10385	0	0	0	0	0	0	0	0	0		1	1	no		1	1	no	AT1G10385
AT1G10400	0	0	0	0	0	0	0	0.028854	0.060745		1	1	no		1	1	no	AT1G10400
AT1G10455	0	0	0	0	0	0	0	0	0		1	1	no		1	1	no	AT1G10455
AT1G10480	0	0	0	0	0	0	0	0	0		1	1	no		1	1	no	AT1G10480	ZFP5	zinc finger protein 5
AT1G10520	0.231798	0	0	0	0	0	0	0	0		0.0115	0.0245582	yes		0.9691	0.987755	no	AT1G10520	Pol{lambda}	DNA polymerase {lambda}
AT1G10586	0	0	0.064694	0.171483	0.010868	0.318003	0	0	0		1	1	no		1	1	no	AT1G10586
AT1G10588	0	0	0	0	0	0	0	0	0		1	1	no		1	1	no	AT1G10588	GASA8L	NULL
AT1G10350	2.35243	2.71669	2.83266	2.2419	2.75189	2.33961	2.77584	2.35005	2.61479		0.0553	0.0960833	no		0.63605	0.83579	no	AT1G10350
AT1G10360	13.8319	18.3268	7.91287	8.86671	9.41553	5.05633	18.5856	17.441	18.6649		5e-05	0.000177274	yes		0.2553	0.526626	no	AT1G10360	GSTU18	glutathione S-transferase TAU 18
AT1G10370	23.2468	24.5113	13.8322	27.9851	21.2588	23.5957	30.4723	31.377	33.0851		0.13115	0.199325	no		0.0583	0.220659	no	AT1G10370	GSTU17	GLUTATHIONE S-TRANSFERASE U17
AT1G10390	0.801377	5.35706	8.86861	0.474324	1.4109	1.0442	9.30932	4.24269	0.651428		0.96735	0.976725	no		0.0167	0.101437	no	AT1G10390	Nup98a	NULL
AT1G10410	1.01386	1.05721	0.952873	1.88202	2.6876	4.50566	1.72204	0.598708	1.69938		5e-05	0.000177274	yes		0.55215	0.782296	no	AT1G10410
AT1G10417	0.123297	0.07111	0.121582	0.14035	0	0.084499	0.262078	0.078896	0.073919		1	1	no		1	1	no	AT1G10417
AT1G10380	4.43276	3.75109	3.76594	0.543916	1.26048	1.26227	2.22458	5.67396	7.31781		5e-05	0.000177274	yes		0.4683	0.725859	no	AT1G10380
AT1G10430	2.57116	2.7919	10.9395	3.47401	3.78919	6.17948	2.68811	3.23822	12.7371		0.19405	0.274809	no		0.4823	0.736524	no	AT1G10430	PP2A-2	protein phosphatase 2A-2
AT1G10460	0.065962	0.040053	0.041583	0	0	0	0.052048	0	0		0.00045	0.00135633	yes		0.08375	0.276629	no	AT1G10460	GLP7	germin-like protein 7
AT1G10450	1.1341	1.83097	1.29208	1.49532	1.10692	0.927852	0.871092	0.654437	1.01974		0.49645	0.586266	no		0.5597	0.786943	no	AT1G10450	SNL6	SIN3-like 6
AT1G10470	17.4288	17.3262	10.1392	7.03018	6.98031	7.02075	22.0592	21.3071	21.7248		5e-05	0.000177274	yes		0.00155	0.0200346	yes	AT1G10470	MEE7	maternal effect embryo arrest 7
AT1G10490	0.728705	0.998348	1.93624	2.55918	1.39545	2.48789	1.42487	1.44569	1.50452		0.12255	0.18824	no		0.76155	0.904369	no	AT1G10490	NAT10a	N-acetyltransferase 10a
AT1G10510	23.7364	23.5052	1.59055	19.5619	18.7173	20.1142	25.2492	24.7705	5.60963		0.00095	0.00266596	yes		0.2098	0.4724	no	AT1G10510	emb2004	embryo defective 2004
AT1G10500	34.1723	28.7746	15.7025	41.7218	43.9507	19.2798	31.3037	29.9338	23.8158		0.58335	0.666108	no		0.28805	0.563302	no	AT1G10500	SUFA1	Nfu proteins or A-type carriers (ATC)
AT1G10530	0.272512	0.197245	0.036771	3.51062	3.28203	2.41597	0.338639	0.260838	0.877767		0.00785	0.0175758	yes		0.49865	0.74919	no	AT1G10530
AT1G10540	0.266721	0.298617	0.296565	0.178381	0.306221	0.317121	0.318751	0.293084	0.174615		5e-05	0.000177274	yes		1	1	no	AT1G10540	NAT8	nucleobase-ascorbate transporter 8
AT1G10522	0.047251	0.099744	0.358577	0.014098	0.017256	0.324355	0.079429	0.020186	0.00649		0.00335	0.00825856	yes		0.0004	0.00735638	yes	AT1G10522	PRIN2	PLASTID REDOX INSENSITIVE 2
AT1G10560	0.025373	0.033738	0.040444	0	0	0.067282	0.042194	0	0		0.1618	0.236943	no		0.08595	0.281142	no	AT1G10560	PUB18	plant U-box 18
AT1G10550	0.021909	0.014977	0.080599	0.385077	0.126532	0.013634	0.269598	0.133961	0.064392		0.5604	0.645216	no		0.2965	0.572874	no	AT1G10550	XTH33	xyloglucan:xyloglucosyl transferase 33
AT1G10580	13.1923	10.6667	9.99558	26.122	23.1391	23.6854	10.6649	10.3539	10.0538		5e-05	0.000177274	yes		0.49025	0.74338	no	AT1G10580	MAC12	NULL
AT1G10585	1.35204	0.533337	0.274541	109.321	113.839	100.643	0.249941	1.09621	1.13816		5e-05	0.000177274	yes		0.9473	0.980138	no	AT1G10585
AT1G10570	0.027459	0.005731	0.948643	0.012255	0.003731	0.124654	0.005089	0.009459	0.495968		0.0035	0.00858701	yes		0.97435	0.989405	no	AT1G10570	ULP1C	UB-LIKE PROTEASE 1C
AT1G10590	0.105495	0.712355	1.30889	0.826882	1.24464	0.962277	0.590482	0.083639	3.4109		0.00345	0.00848014	yes		0.0051	0.045721	yes	AT1G10590
AT1G10710	0.034977	0	0.0353	0.048709	0.072935	0	0	0	0		1	1	no		1	1	no	AT1G10710	REC114	NULL
AT1G10620	0	0	0	0	0	0	0	0	0		1	1	no		1	1	no	AT1G10620	PERK11	proline-rich extensin-like receptor kinase 11
AT1G10652	0	0	0	0	0	0	0	0	0		1	1	no		1	1	no	AT1G10652
AT1G10680	0	0	0	0	0	0	0	0	0		1	1	no		1	1	no	AT1G10680	PGP10	P-glycoprotein 10
AT1G10600	0.493529	0.04959	3.53668	0.265289	0.077952	0.310615	0.662472	0.200323	0.176181		5e-05	0.000177274	yes		0.0001	0.00252486	yes	AT1G10600	AMSH2	associated molecule with the SH3 domain of STAM 2
AT1G10630	46.2155	44.5496	37.4984	89.2008	88.3436	76.8269	47.902	43.136	37.2077		5e-05	0.000177274	yes		0.8883	0.958024	no	AT1G10630	ATARFA1F	ADP-ribosylation factor A1F
AT1G10640	0.010265	0.063016	0.319916	0.15008	0.118778	0.092705	0.164338	0.399059	0.624647		5e-05	0.000177274	yes		0.0299	0.148059	no	AT1G10640
AT1G10610	2.22603	0.734704	3.43204	4.08026	4.00362	4.8312	2.18761	1.54475	1.85629		0.48865	0.579094	no		0.00315	0.0329487	yes	AT1G10610
AT1G10657	13.3126	22.3457	7.0319	0.395638	0.62044	0.443211	18.8998	14.406	9.21102		5e-05	0.000177274	yes		0.0237	0.127532	no	AT1G10657	PEL4	NULL
AT1G10660	0.069632	0.105207	0.15036	1.20582	0.141106	1.75517	0.082995	1.04788	1.51312		0.07925	0.130771	no		0.33725	0.615326	no	AT1G10660
AT1G10650	0.036534	0.688164	0.926341	0.722861	1.43023	0.990596	2.34904	2.53574	2.59278		0.0042	0.0101002	yes		0.66685	0.852934	no	AT1G10650
AT1G10670	1.56093	2.00024	3.28948	3.55721	3.17929	2.10909	2.75541	2.32689	2.20438		5e-05	0.000177274	yes		0.62455	0.828285	no	AT1G10670	ACLA-1	ATP-citrate lyase A-1
AT1G10700	6.2107	5.38772	3.60094	5.51704	5.99124	3.92293	8.22216	7.14295	12.7048		0.17795	0.25582	no		0.03005	0.148473	no	AT1G10700	PRS3	phosphoribosyl pyrophosphate (PRPP) synthase 3
AT1G10690	1.23292	0.745408	1.36756	1.0341	1.19192	1.13633	1.06866	0.528455	1.10534		0.6143	0.693377	no		0.09715	0.303028	no	AT1G10690	SMR8	NULL
AT1G12210	0.000485	0.001181	0	0.001185	0.000826	0.001602	0	0	0		0.00025	0.000794828	yes		0.83515	0.935466	no	AT1G12210	RFL1	RPS5-like 1
AT1G12211	0	0	0	0	0	0	0	0	0		1	1	no		1	1	no	AT1G12211
AT1G12220	0.061977	0.035374	0	0.035531	0.028177	0	0.012366	0	0		0.21335	0.297458	no		0.004	0.0385882	yes	AT1G12220	RPS5	RESISTANT TO P. SYRINGAE 5
AT1G12230	2.43866	3.33556	0.628804	5.73194	4.71697	1.01047	3.50666	5.39009	2.48489		0.2991	0.390112	no		0.49165	0.744303	no	AT1G12230	GSM2-LIKE	NULL
AT1G12240	3.09858	2.76621	2.72212	3.1299	2.86955	4.83397	5.12751	4.7648	6.48238		0.3787	0.47405	no		0.792	0.917847	no	AT1G12240	VIN2	vacuolar invertase 2
AT1G12260	0.047696	0.089471	0.075158	0.258968	0.064731	0.185498	0.064086	0.278144	0.414988		1	1	no		1	1	no	AT1G12260	VND4	VASCULAR RELATED NAC-DOMAIN PROTEIN 4
AT1G12244	1.73487	0.907518	2.58545	1.30083	0.976421	1.50259	1.43623	2.44689	3.6883		0.0007	0.00202225	yes		0.31445	0.591509	no	AT1G12244
AT1G12250	1.30164	0.291094	1.58372	0.95152	0.057733	0.114233	0.572675	1.30466	0.291197		0.0002	0.000648155	yes		0.01395	0.0904498	no	AT1G12250	TL20.3	NULL
AT1G12300	0.429237	0.275546	0	0	0.592184	0	0.765426	0	0		0.0035	0.00858701	yes		0.22835	0.494846	no	AT1G12300	RFL2	Restorer-of-fertility-like 2
AT1G12280	0.001509	0.002091	0.003764	0.001743	0.00157	0.001842	0.00314	0.001544	0.003026		0.1446	0.21622	no		0.16365	0.411913	no	AT1G12280	SUMM2	suppressor of mkk1 mkk2 2
AT1G12270	1.89375	1.38825	3.65566	3.40608	2.20608	5.1725	2.47648	3.73423	6.13374		0.0452	0.0809998	no		0.4663	0.724329	no	AT1G12270	Hop1	Hop1
AT1G12290	0.127393	0.053282	0.041808	0.081002	0.039659	0.089814	0.019406	0.034379	0.120197		0.09475	0.152075	no		0.38775	0.663021	no	AT1G12290	L5	NULL
AT1G12320	1.53205	1.12662	2.55746	1.35993	1.8639	1.77765	2.37016	2.28225	3.26991		0.98195	0.987143	no		0.13065	0.36243	no	AT1G12320
AT1G12310	5.15845	5.29767	4.36447	6.83308	7.12531	8.84448	5.96095	6.61311	7.47025		0.01585	0.0326235	yes		0.4128	0.681926	no	AT1G12310	CML13	Calmodulin-like 13
AT1G12340	0.263346	0	0.748202	0.052392	0.117674	0.168021	0.287196	0.433386	0.204168		1	1	no		1	1	no	AT1G12340
AT1G12330	1.78827	3.54644	0.142943	2.83747	2.27317	1.13346	1.45184	2.56615	0.44571		0.95385	0.967329	no		0.1224	0.348245	no	AT1G12330
AT1G12370	0.161155	0.038508	0.010228	0.095646	0.071901	0.081009	0.111703	0.016016	0.1465		0.1554	0.22954	no		0.3778	0.654501	no	AT1G12370	UVR2	UV RESISTANCE 2
AT1G12350	1.56102	1.30283	1.06661	1.30595	1.71666	2.27128	1.26027	1.80924	2.83347		0.8025	0.85218	no		0.53245	0.769075	no	AT1G12350	COAB	4-phospho-panto-thenoylcysteine synthetase
AT1G12360	12.5357	12.6744	13.6682	17.7656	21.2209	20.7815	11.2453	9.69044	13.5029		0.00685	0.0155924	yes		0.136	0.371279	no	AT1G12360	SEC11	NULL
AT1G12411	0	0	0	0	0	0	0	0	0		1	1	no		1	1	no	AT1G12411
AT1G12423	0	0	0	0	0	0	0	0	0		1	1	no		1	1	no	AT1G12423
AT1G12451	0	0	0	0	0	0	0	0	0		1	1	no		1	1	no	AT1G12451
AT1G12490	0	0	0	0	0	0	0	0	0		1	1	no		1	1	no	AT1G12490	AFBA1	ABA-responsive FBA domain-containing protein 1
AT1G12390	5.2205	6.61362	5.85381	9.74283	10.6316	8.75313	6.16868	5.43094	8.005		0.0024	0.00611355	yes		0.29425	0.570686	no	AT1G12390	Cnih4	NULL
AT1G12400	9.24852	9.28601	6.94205	8.89361	9.49385	9.81024	11.949	12.4048	10.7254		0.9561	0.968708	no		0.00715	0.057808	no	AT1G12400
AT1G12380	0.097571	0.173836	0.1197	0.163771	0.133634	0.114046	0.082291	0.156831	0.401816		0.0397	0.0722816	no		0.2231	0.489042	no	AT1G12380
AT1G12420	0.987155	2.03842	0.804364	2.48784	1.29695	0.294404	1.14942	0.48928	1.08907		0.0636	0.10835	no		0.8798	0.954319	no	AT1G12420	ACR8	ACT domain repeat 8
AT1G12430	0.187266	0.003322	0.242962	0.199756	0.300163	0.345826	0.308967	0.141805	0.005942		5e-05	0.000177274	yes		0.35635	0.63296	no	AT1G12430	PAK	phosphatidic acid kinase
AT1G12410	32.4804	35.6202	9.50406	35.3492	28.1469	9.6984	32.745	36.4518	18.2418		0.00095	0.00266596	yes		0.29055	0.566275	no	AT1G12410	NCLPP2	NUCLEAR-ENCODED CLP PROTEASE P2
AT1G12450	0.729111	0.938027	0.446422	1.59891	2.36782	0.819251	0.809312	0.795104	0.740845		0.08355	0.136741	no		0.64015	0.838277	no	AT1G12450
AT1G12460	0.389918	0.507399	1.02939	0.665974	0.978342	0.751158	0.279742	0.356146	0.382509		0.3179	0.410481	no		0.94925	0.980943	no	AT1G12460
AT1G12440	2.45775	2.26132	1.99967	1.82745	4.22465	1.18801	2.62133	2.63431	2.97573		0.01535	0.0317005	yes		0.1762	0.428713	no	AT1G12440
AT1G12480	0.134195	0.165079	0.098964	0.030559	0.100697	0.062101	0.103668	0.138649	0.214686		0.0298	0.056366	no		0.3891	0.663403	no	AT1G12480	SLAC1	SLOW ANION CHANNEL-ASSOCIATED 1
AT1G12470	0.427061	0.407099	1.01176	0.734356	0.866644	0.996515	0.708133	0.558224	1.00432		0.00085	0.00241324	yes		0.15035	0.392301	no	AT1G12470	VPS18	vacuolar protein sorting 18
AT1G12500	4.68326	4.21651	2.22581	5.45446	5.31637	4.08406	5.28317	5.32839	5.10386		0.08195	0.134516	no		0.79755	0.920241	no	AT1G12500
AT1G12550	0.705045	0.811123	0.449518	1.36471	0.479328	0.746404	0.964214	1.62269	1.19406		0.2362	0.32359	no		0.7343	0.890103	no	AT1G12550	HPR3	hydroxypyruvate reductase 3
AT1G12520	1.90785	1.55207	2.90364	1.66228	3.46005	2.14271	1.77418	1.56482	2.98198		0.00395	0.00956005	yes		5e-05	0.00141201	yes	AT1G12520	CCS	copper chaperone for SOD1
AT1G12530	1.58556	1.13238	0.286954	3.35438	1.88596	0.561592	2.28374	2.79101	0.994808		0.4677	0.560062	no		0.52085	0.762548	no	AT1G12530	MOS9	modifier of snc1 9
AT1G12610	0	0	0	0	0	0	0	0	0		1	1	no		1	1	no	AT1G12610	DDF1	DWARF AND DELAYED FLOWERING 1
AT1G12600	0	0.035337	0.116996	0.037779	0.034971	0.326151	0.115635	0.037163	0.134979		0.027	0.0516419	no		1	1	no	AT1G12600
AT1G12580	1.84582	1.60276	0.568775	1.49584	2.1093	1.18324	1.80825	2.32673	1.33472		0.0017	0.00449692	yes		0.622	0.827174	no	AT1G12580	PEPKR1	phosphoenolpyruvate carboxylase-related kinase 1
AT1G12630	0.004178	0.003514	0.001807	0	0	0	0	0	0		0.6037	0.683672	no		0.0656	0.236759	no	AT1G12630
AT1G12620	0.355681	0.285099	0.195455	0.385562	0.248099	0.397555	0.306173	0.250157	0.323501		0.96305	0.973716	no		0.0941	0.297091	no	AT1G12620	RPF8	RNA PROCESSING FACTOR 8
AT1G12672	3.273	1.94378	0.810172	0.632134	0.322126	0.203409	0.141165	3.41775	0.122		0.00525	0.0123058	yes		0.0448	0.18839	no	AT1G12672
AT1G12650	0.149658	0.018123	0.66499	0.006859	0.052784	1.02662	0.47418	0.016092	0.787163		0.00035	0.00108198	yes		0.1535	0.397173	no	AT1G12650
AT1G12640	2.87036	4.32486	3.63588	5.90964	6.51864	7.76935	4.17374	2.58459	11.2664		5e-05	0.000177274	yes		0.0354	0.164409	no	AT1G12640	LPLAT1	lysophospholipid acyltransferase 1
AT1G12700	1.56709	1.37171	1.16114	1.11085	1.20277	1.24748	2.08861	1.4574	1.57377		0.0781	0.129151	no		0.06715	0.239548	no	AT1G12700	RPF1	RNA processing factor 1
AT1G12680	1.61984	1.47554	1.882	1.38583	1.36226	2.26138	1.22705	1.12328	1.78115		0.1821	0.260749	no		0.70555	0.874283	no	AT1G12680	PEPKR2	phosphoenolpyruvate carboxylase-related kinase 2
AT1G12710	0.792661	1.34265	0.81903	1.20975	0.954286	0.907321	0.6733	1.18974	1.11746		0.18345	0.262336	no		0.7108	0.877868	no	AT1G12710	PP2-A12	phloem protein 2-A12
AT1G12730	0.161171	0.480975	0.448282	0.107307	0.337589	0.669292	0.087094	0.104844	0.755303		0.0083	0.0184823	yes		0.44185	0.703374	no	AT1G12730
AT1G12750	0.229621	0.281374	1.68441	0.599127	0.249355	0.474734	0.497498	1.00089	0.346826		0.13145	0.199698	no		0.3417	0.619747	no	AT1G12750	RBL6	RHOMBOID-like protein 6
AT1G10740	1.27724	0.456976	1.39431	3.72236	5.16473	4.51894	1.32231	2.36049	1.44589		5e-05	0.000177274	yes		0.31175	0.588971	no	AT1G10740	LDAH1	NULL
AT1G10745	0	0	0	0	0	0	0	0	0		1	1	no		1	1	no	AT1G10745	ESF1.2	EMBRYO SURROUNDING FACTORS 1.2
AT1G10747	0	0	0	0	0	0	0	0	0		1	1	no		1	1	no	AT1G10747	ESF1.1	EMBRYO SURROUNDING FACTORS 1.1
AT1G10770	0	0	0	0	0	0	0	0	0		1	1	no		1	1	no	AT1G10770
AT1G10790	0.00451	0	0.000987	0	0	0	0	0.026161	0.001431		0.0078	0.0174914	yes		0.03885	0.173627	no	AT1G10790
AT1G10880	0	0	0	0	0	0	0	0	0		1	1	no		1	1	no	AT1G10880
AT1G10980	0	0	0	0	0	0	0	0	0		1	1	no		1	1	no	AT1G10980
AT1G11040	0	0	0	0	0	0	0	0	0		1	1	no		1	1	no	AT1G11040
AT1G11080	0.025782	0.048046	0.051342	0.048032	0.053941	0	0.098738	0	0		1	1	no		1	1	no	AT1G11080	scpl31	serine carboxypeptidase-like 31
AT1G11100	0.030506	0.011463	0.07962	0.076283	0.063844	0.190736	0.039382	0.110841	0.082798		1	1	no		1	1	no	AT1G11100	FRG5	SNF2-RING-HELICASE?LIKE 5
AT1G11110	0	0	0	0	0	0	0	0	0		1	1	no		1	1	no	AT1G11110
AT1G11112	0	0	0	0	0	0	0	0	0		1	1	no		1	1	no	AT1G11112
AT1G11120	0.086888	0.153289	0.009125	0.117665	0.041819	0.015676	0.002353	0.027695	0.030706		0.39755	0.493259	no		0.5981	0.812126	no	AT1G11120	DEG23	NULL
AT1G11145	0	0	0	0	0	0	0	0	0		1	1	no		1	1	no	AT1G11145
AT1G11230	0	0	0	0	0	0	0	0	0		1	1	no		1	1	no	AT1G11230
AT1G11250	0	0	0	0	0	0	0	0	0		1	1	no		1	1	no	AT1G11250	SYP125	syntaxin of plants 125
AT1G11270	0.069872	0.089084	0.15751	0.064387	0.05494	0.102828	0.156569	0.232045	0.070536		0.0242	0.0469883	yes		0.1346	0.369375	no	AT1G11270
AT1G11280	0.044892	0.07383	0.217916	0.19066	0.156788	0.031762	0.167955	0.031066	0.178292		0.0721	0.120712	no		0.31615	0.593146	no	AT1G11280
AT1G11360	0.08535	0.311222	0.923562	0.685274	0.444926	0.637831	0.31663	0.251707	0.545728		5e-05	0.000177274	yes		0.8258	0.932587	no	AT1G11360
AT1G11362	0	0	0	0	0	0	0	0	0		1	1	no		1	1	no	AT1G11362
AT1G11370	0	0	0	0	0	0	0	0	0		1	1	no		1	1	no	AT1G11370
AT1G11420	0	0.103551	0.002071	0	0	0	0	0	0		0.03785	0.0693309	no		0.1067	0.320566	no	AT1G11420	DUF2	DOMAIN OF UNKNOWN FUNCTION 724 2
AT1G11450	0.127841	0.020658	7.4e-05	0.526745	0.043729	0.099753	0	0.00082	0.02984		0.3146	0.407103	no		1	1	no	AT1G11450	UMAMIT27	Usually multiple acids move in and out Transporters 27
AT1G11460	0	0	0	0	0	0	0	0	0		1	1	no		1	1	no	AT1G11460	UMAMIT26	Usually multiple acids move in and out Transporters 26
AT1G11470	0	0	0	0	0	0	0	0	0		1	1	no		1	1	no	AT1G11470
AT1G11500	0	0	0	0	0	0	0	0	0.006105		1	1	no		1	1	no	AT1G11500	DEAL3	Desigual 3
AT1G11510	0	0	0	0	0	0	0	0	0		1	1	no		1	1	no	AT1G11510
AT1G11520	0	0	0	0	0	0	0	0	0		1	1	no		1	1	no	AT1G11520
AT1G11560	0	0	0	0	0	0	0	0	0		1	1	no		1	1	no	AT1G11560
AT1G11570	0.048342	0.058273	0.034061	0.333982	0.193796	0.017057	0.073343	0.039869	0.078441		0.04405	0.0791389	no		0.7976	0.920241	no	AT1G11570	NTL	NTF2-like
AT1G11590	0	0	0	0	0	0	0	0	0		1	1	no		1	1	no	AT1G11590	PMEI-PME19	pectin methyl esterase inhibitor-pectin methylesterase 19
AT1G11593	0	0	0	0	0	0	0	0	0		1	1	no		1	1	no	AT1G11593
AT1G11600	0	0	0	0	0	0	0	0	0		1	1	no		1	1	no	AT1G11600	CYP77B1	cytochrome P450, family 77, subfamily B, polypeptide 1
AT1G11608	0	0	0	0	0.042261	0	0	0	0		1	1	no		1	1	no	AT1G11608
AT1G11610	0	0	0	0	0	0	0	0	0		1	1	no		1	1	no	AT1G11610	CYP71A18	cytochrome P450, family 71, subfamily A, polypeptide 18
AT1G11620	0	0	0	0	0	0	0	0	0		1	1	no		1	1	no	AT1G11620
AT1G11650	5.57459	4.9582	6.60262	6.52409	8.85102	6.26747	7.3847	7.50755	8.30114		0.43965	0.534455	no		0.62695	0.829744	no	AT1G11650	RBP45B	NULL
AT1G11655	0	0	0	0	0	0	0	0	0		1	1	no		1	1	no	AT1G11655
AT1G11684	0	0	0	0	0	0	0	0.004723	0		1	1	no		1	1	no	AT1G11684
AT1G11690	0	0	0	0	0	0	0	0	0		1	1	no		1	1	no	AT1G11690
AT1G11720	1.53413	0.796914	2.27572	1.2867	0.52372	0.386183	2.24139	1.71212	1.13481		5e-05	0.000177274	yes		0.08245	0.273904	no	AT1G11720	SS3	starch synthase 3
AT1G11730	0	0	0	0	0	0	0	0	0		1	1	no		1	1	no	AT1G11730
AT1G11765	0	0	0	0	0	0	0	0	0		1	1	no		1	1	no	AT1G11765
AT1G11770	0	0	0	0	0	0	0	0	0		1	1	no		1	1	no	AT1G11770	OGOX3	oligogalacturonide oxidase 3
AT1G11810	0	0	0	0	0	0	0	0	0		1	1	no		1	1	no	AT1G11810	PEG1	PATERNALLY EXPRESSED GENE 1
AT1G11820	9.56686	10.5517	0.522803	10.6438	11.1865	2.7216	10.0706	1.5763	0.911801		0.1075	0.169066	no		0.8739	0.952744	no	AT1G11820	PdBG4	NULL
AT1G11840	3.96105	1.11773	22.107	0.149062	2.58059	1.77583	0.262187	6.1025	0.510848		0.11275	0.175898	no		0.55015	0.781321	no	AT1G11840	GLX1	glyoxalase I homolog
AT1G11870	0.18872	0.201898	0.325375	0.356804	0.197571	0.034456	0.302348	0.564394	0.178118		0.0038	0.0092358	yes		0.59205	0.808764	no	AT1G11870	SRS	Seryl-tRNA synthetase
AT1G11905	0.738236	1.35942	3.06391	4.33818	2.97879	3.58268	1.06109	1.67388	2.20832		5e-05	0.000177274	yes		0.24005	0.508655	no	AT1G11905
AT1G11920	0	0	0	0	0	0	0	0	0		1	1	no		1	1	no	AT1G11920	ATPLL6	NULL
AT1G11925	0	0	0	0	0	0	0	0	0		1	1	no		1	1	no	AT1G11925
AT1G11970	0	0	0	0	0	0	0	0	0		1	1	no		1	1	no	AT1G11970
AT1G11980	0	0	0	0	0	0	0	0	0		1	1	no		1	1	no	AT1G11980	RUB3	ubiquitin-related protein 3
AT1G11990	0	0	0	0	0	0	0	0	0		1	1	no		1	1	no	AT1G11990
AT1G12040	0	0	0	0	0	0	0	0	0		1	1	no		1	1	no	AT1G12040	LRX1	leucine-rich repeat/extensin 1
AT1G12064	0	0	0	0	0	0	0	0	0		1	1	no		1	1	no	AT1G12064
AT1G12070	0	0	0	0	0	0	0	0	0		1	1	no		1	1	no	AT1G12070
AT1G12080	2.79378	2.2786	2.08696	1.65596	1.98841	0.795182	2.55551	2.8098	0.380129		0.00805	0.0179734	yes		0.62185	0.827159	no	AT1G12080
AT1G12100	0	0	0	0	0	0	0	0	0		0.156	0.230131	no		0.4334	0.697215	no	AT1G12100
AT1G12130	0	0	0	0	0	0	0	0	0		1	1	no		0.01555	0.0968205	no	AT1G12130	FMOGS-OX6	NULL
AT1G12170	0	0	0	0	0	0	0	0	0		1	1	no		1	1	no	AT1G12170
AT1G12180	0	0	0	0	0	0	0	0	0		1	1	no		1	1	no	AT1G12180
AT1G12190	0	0	0	0	0	0	0	0	0		1	1	no		1	1	no	AT1G12190
AT1G10720	0.84862	1.17205	1.7397	2.25789	1.56118	2.77343	1.69403	1.32101	2.51926		0.37795	0.473302	no		0.77775	0.911317	no	AT1G10720
AT1G10750	0.586966	0.292208	0.220321	0.126049	0.103137	0.208998	0.040412	0.218387	0.468884		1	1	no		1	1	no	AT1G10750
AT1G10760	6.57082	4.85043	2.72225	6.43025	5.96993	5.27406	6.51862	7.39554	6.1021		0.0817	0.134154	no		0.54015	0.774502	no	AT1G10760	SOP1	NULL
AT1G10730	1.86675	2.63031	2.34277	3.0679	2.16493	2.9961	2.14806	1.54748	1.55865		0.41965	0.515134	no		0.0119	0.0806691	no	AT1G10730	AP1M1	adaptor protein-1 mu-adaptin 1
AT1G10780	0.292134	0.151634	0.407177	0.284214	0.442998	0.150263	0.37338	0.324423	0.00807		1	1	no		0.07855	0.265437	no	AT1G10780
AT1G10800	0	0.031768	0.804502	0.137625	0	0.036245	0.071095	0.023579	0.04906		0.17815	0.256047	no		0.20125	0.460866	no	AT1G10800
AT1G10820	9.56446	10.4943	9.55598	10.7385	9.69004	9.60797	10.6055	9.76585	8.98847		0.1585	0.233018	no		0.79645	0.920022	no	AT1G10820
AT1G10830	0.545755	0.368057	0.665988	0.575239	0.485475	0.249067	0.338937	0.49295	0.547102		5e-05	0.000177274	yes		0.90185	0.963569	no	AT1G10830	Z-ISO1.2	NULL
AT1G10810	0.263111	0.47909	0.539362	0.313203	0.716403	0.508344	0.52675	1.05738	1.09122		1	1	no		1	1	no	AT1G10810
AT1G10840	1.26418	0.699805	0.108498	0.482684	0.090874	0.096014	0.593383	0.08374	0.100308		0.8187	0.864999	no		0.8777	0.954042	no	AT1G10840	TIF3H1	translation initiation factor 3 subunit H1
AT1G10865	1.23249	0.934694	1.43835	1.15565	2.63226	1.15714	0.400792	1.33796	1.56662		0.01275	0.0268912	yes		0.50765	0.753779	no	AT1G10865
AT1G10850	0.614567	0.674056	0.528063	1.00168	1.13383	0.922511	0.294139	0.919776	0.650569		0.06705	0.113296	no		0.7423	0.893981	no	AT1G10850
AT1G10870	5.27184	6.82324	6.67337	11.7263	13.2923	12.5256	6.30833	6.47207	6.37554		5e-05	0.000177274	yes		0.62055	0.826547	no	AT1G10870	VAL3	VAN3-like protein3
AT1G10890	19.1434	19.101	9.69564	9.24898	11.1247	12.3211	33.1333	19.7744	25.2263		5e-05	0.000177274	yes		0.0706	0.247121	no	AT1G10890
AT1G10900	32.8768	31.7284	27.5416	23.4405	24.2384	21.6576	35.0941	32.6469	36.5533		5e-05	0.000177274	yes		0.0802	0.268878	no	AT1G10900	PIP5K7	NULL
AT1G10920	0.280173	0.067549	0.006675	0.00819	0.157558	0.331859	0.19174	0.076297	0.072047		0.01895	0.0380569	yes		0.1183	0.341306	no	AT1G10920	LOV1	LOCUS ORCHESTRATING VICTORIN EFFECTS1
AT1G10930	2.59774	2.745	2.09799	0.949522	0.831634	0.353528	1.54054	1.4663	2.21743		5e-05	0.000177274	yes		0.0565	0.21669	no	AT1G10930	RECQ4A	NULL
AT1G10910	2.26037	1.89593	2.95709	0.507578	0.701592	1.00142	2.93247	2.87565	4.97043		5e-05	0.000177274	yes		0.52985	0.768071	no	AT1G10910	PDM2	Pentratricopeptide Repeat Protein Pigment-Defective Mutant2
AT1G10950	34.2338	34.0373	33.5447	62.4218	60.7573	49.4058	26.9458	28.3088	25.0292		0.00015	0.000495877	yes		0.00705	0.0574411	no	AT1G10950	TMN1	transmembrane nine 1
AT1G10940	31.7897	29.9885	21.0617	25.1757	25.3325	23.7693	9.59418	23.4041	21.4531		0.80315	0.852379	no		0.24735	0.516388	no	AT1G10940	SRK2A	NULL
AT1G10970	1.55405	2.86884	2.87556	2.26955	1.73371	1.17532	2.03561	1.70863	0.728168		0.00175	0.00461461	yes		0.0345	0.161742	no	AT1G10970	ZIP4	zinc transporter 4 precursor
AT1G10990	0.001205	0.002008	0.001444	0.116804	0.284439	0	0	0.000531	0		0.1367	0.206112	no		0.2514	0.52147	no	AT1G10990
AT1G10960	53.4472	50.4106	44.1016	68.9719	72.3286	80.3637	102.285	111.658	128.782		0.19285	0.273445	no		5e-05	0.00141201	yes	AT1G10960	FD1	ferredoxin 1
AT1G11020	1.42739	1.21737	0.643724	1.13462	1.50286	1.1382	1.24064	1.15277	1.31545		0.22085	0.305994	no		0.43535	0.698655	no	AT1G11020
AT1G11050	0.297757	0.357361	0.179115	0.608192	0.773276	0.549908	0.284011	0.289394	0.816864		5e-05	0.000177274	yes		0.08625	0.281814	no	AT1G11050
AT1G11000	0.521484	0.013289	0.366523	0.231871	0.116573	0.083181	0.646841	0.470218	0.023368		0.17685	0.254655	no		0.8799	0.954319	no	AT1G11000	MLO4	MILDEW RESISTANCE LOCUS O 4
AT1G11070	4.48858	5.28776	6.24309	0.049589	0.091509	0.246506	6.18214	5.98795	7.40923		0.00015	0.000495877	yes		0.0207	0.116399	no	AT1G11070
AT1G11060	4.05729	3.78301	4.96001	5.45288	5.09437	5.37826	4.51644	3.86701	3.6859		0.39525	0.490901	no		0.68055	0.860909	no	AT1G11060	WAPL1	Wings apart-like protein 1
AT1G11090	0.54042	0.448816	0.164763	0.746095	0.58426	0.820101	0.58371	0.524473	0.495126		0.01185	0.0252093	yes		0.127	0.356342	no	AT1G11090	MAGL1	NULL
AT1G11125	0	0	0	0	0	0	0	0.028699	0		1	1	no		1	1	no	AT1G11125
AT1G11130	2.76777	2.69203	3.6777	2.54994	2.95282	3.02859	2.30819	1.97656	2.4693		0.1116	0.174473	no		0.01395	0.0904498	no	AT1G11130	SUB	STRUBBELIG
AT1G11160	0.131763	0.146813	0.13739	0.293381	0.19246	0.182234	0.056618	0.16149	0.311356		1	1	no		1	1	no	AT1G11160	KTN80.1	Katanin p80 subunit 1
AT1G11170	0.579939	0.028167	0.393072	0.900975	0.934275	0.909427	0.102028	0.029662	0.460524		5e-05	0.000177274	yes		0.15925	0.405694	no	AT1G11170
AT1G11180	0.016616	0.018456	2.9363	0.029285	5.24144	5.14255	0.010466	0.026299	0.016609		5e-05	0.000177274	yes		0.7197	0.882095	no	AT1G11180	SCAMP2	Secretory carrier membrane protein 2
AT1G11190	0.406352	0.424655	0.508971	0.594238	0.50255	0.590498	0.376466	0.178433	0.061094		0.44765	0.541823	no		0.03785	0.17112	no	AT1G11190	ENDO1	ENDONUCLEASE 1
AT1G11210	0.454814	0.276239	0.13535	0.160036	0.13309	0.0891	0.50599	0.50343	0.661738		5e-05	0.000177274	yes		0.0607	0.226479	no	AT1G11210
AT1G11220	0.041359	0.027598	1.72985	0.008484	0.001793	0.029687	0.163234	0.106423	0.030209		5e-05	0.000177274	yes		0.31135	0.588402	no	AT1G11220
AT1G11200	1.40985	0.612778	0.93223	4.01158	4.49967	3.23851	2.12725	2.26195	2.21799		5e-05	0.000177274	yes		0.5895	0.806884	no	AT1G11200
AT1G11240	2.18939	3.40466	0.459136	4.13585	4.48728	0.603736	4.00479	4.22654	1.52595		0.8677	0.90316	no		0.0259	0.135219	no	AT1G11240	NOL12	NULL
AT1G11260	0.927703	1.77322	0.220178	1.91643	1.50541	0.933374	0.894259	0.3153	0.285127		0.11295	0.17612	no		5e-05	0.00141201	yes	AT1G11260	STP1	sugar transporter 1
AT1G11290	0.0007	0.002379	0.00308	0.002578	0.000874	0.001055	0.002209	0.00176	0		0.0001	0.000338971	yes		0.2732	0.547748	no	AT1G11290	CRR22	CHLORORESPIRATORY REDUCTION22
AT1G11300	1.56703	1.80482	1.67888	1.705	1.49799	1.54445	1.35026	1.68341	1.49415		0.11055	0.17311	no		0.62235	0.827209	no	AT1G11300	EGM1	enhanced shoot growth under mannitol stress 1
AT1G11320	0.287169	0.043024	0.832271	0.542408	0.452222	0.199644	0.505006	0.325004	0.180054		0.1583	0.232798	no		0.4689	0.726411	no	AT1G11320
AT1G11310	9.48424	2.12447	1.45309	2.56024	2.66212	1.92929	0.179488	2.0247	1.82116		0.0489	0.086562	no		0.0087	0.0659827	no	AT1G11310	PMR2	POWDERY MILDEW RESISTANT 2
AT1G11340	0	0.104684	0	0.192317	0.689791	0	0	0.068439	0		0.53675	0.623711	no		0.9748	0.989514	no	AT1G11340
AT1G11350	1.06632	0.526394	0.670243	2.44187	1.59731	1.70136	0.349016	0.318693	2.25849		0.6191	0.697641	no		0.5681	0.793263	no	AT1G11350	SD1-13	S-domain-1 13
AT1G11330	0.198974	0.057926	0.035725	0.082908	0.059851	0.075032	0.157547	0.049625	0.127389		0.0242	0.0469883	yes		0.001	0.0145927	yes	AT1G11330	SD1-13	S Domain1 13
AT1G11380	1.79235	6.62226	4.62634	1.57231	3.03412	2.34895	7.7465	2.61575	8.43168		5e-05	0.000177274	yes		0.02655	0.137011	no	AT1G11380
AT1G11400	0.101512	0.297548	0.552987	0.201573	0.059044	0.163435	0.230136	0.106123	0.443071		0.7222	0.785732	no		0.26315	0.535893	no	AT1G11400	PYM	partner of Y14-MAGO
AT1G11390	5.87675	5.11411	4.62259	8.06085	8.22726	8.52253	7.30125	6.39856	7.06876		0.0032	0.00792586	yes		0.00355	0.0356516	yes	AT1G11390	ABC1K10a	Activity of BC1 complex Kinase 10a
AT1G11410	0.47953	0.495203	4.76466	0.623641	0.640659	0.700391	0.637084	0.66339	0.651459		0.0193	0.0386377	yes		0.0733	0.253667	no	AT1G11410
AT1G11430	15.8876	10.3945	39.5261	9.39493	9.60642	17.5676	20.5678	24.9508	46.4758		5e-05	0.000177274	yes		0.00175	0.0216192	yes	AT1G11430	RIP9	NULL
AT1G11440	0.680436	0.73195	0.590581	0.943565	0.976338	1.44982	0.817314	0.89795	1.1249		0.2217	0.306826	no		0.81885	0.92955	no	AT1G11440
AT1G11480	13.3089	12.7726	4.68914	0.094693	16.0413	0.000434	9.44872	4.76989	0.010056		0.0478	0.0849573	no		0.48545	0.738985	no	AT1G11480
AT1G11475	18.4406	18.6706	5.31135	25.2524	20.3974	16.0806	17.3557	17.786	10.6992		0.03835	0.0701283	no		0.2913	0.567056	no	AT1G11475	NRPE10	NULL
AT1G11490	0	0	0	0.00131	0	0	0	0	0		1	1	no		1	1	no	AT1G11490
AT1G11540	0.110804	0.21199	0.151149	0.093779	0	0.092871	0.142346	0	0.130787		1	1	no		1	1	no	AT1G11540
AT1G11530	4.80709	5.45341	3.83946	7.3878	8.56723	4.52984	6.47812	6.22372	6.30292		0.10085	0.160275	no		0.0049	0.0443955	yes	AT1G11530	CXXS1	C-terminal cysteine residue is changed to a serine 1
AT1G11572	0	0	0	0	0	0	0.060839	0.034945	0		1	1	no		1	1	no	AT1G11572
AT1G11545	1.38567	1.43937	0.34268	3.70715	3.02006	1.25432	1.76003	0.706752	0.602996		5e-05	0.000177274	yes		0.8582	0.946987	no	AT1G11545	XTH8	xyloglucan endotransglucosylase/hydrolase 8
AT1G11580	0.288571	0.13107	0.67629	0.33011	0.646034	0.502132	0.334181	0.46995	0.790471		0.4361	0.531225	no		0.00025	0.00518445	yes	AT1G11580	PMEPCRA	methylesterase PCR A
AT1G11630	0.306437	0.442079	0.51239	0.511322	0.533498	1.02964	0.610979	0.426298	0.815601		0.34125	0.435839	no		0.50235	0.750962	no	AT1G11630	PPR336L	pentatricopeptide repeat 336
AT1G11660	1.23111	0.998622	1.96137	2.59099	2.39897	2.90273	2.21273	1.74632	2.40421		0.99755	0.997866	no		0.33965	0.617652	no	AT1G11660	HSP70-16	HEAT SHOCK PROTEIN 70-16
AT1G11680	1.97618	1.7054	1.97239	2.49858	2.2035	3.11552	1.54533	1.43625	3.35486		0.36105	0.456042	no		0.00125	0.0172815	yes	AT1G11680	EMB1738	embryo defective 1738
AT1G11700	10.4222	9.45524	5.51421	1.40643	1.87193	1.44087	10.3188	10.1423	9.18449		5e-05	0.000177274	yes		0.37115	0.647159	no	AT1G11700
AT1G11710	0.691571	0.157224	0	0.148598	0.133875	0.311082	0.114334	0.441983	0.154609		0.22575	0.311309	no		0.356	0.632716	no	AT1G11710
AT1G11670	2.71531	2.97509	4.80532	3.88621	4.36826	3.38309	2.55217	3.55187	3.00651		0.8861	0.916724	no		0.55365	0.78349	no	AT1G11670
AT1G11740	0.342971	0.244001	0.136082	0.06369	0	0	0.877116	0.721419	0.437029		1	1	no		0.00195	0.0233634	yes	AT1G11740
AT1G11755	7.56245	7.71523	11.8732	8.7229	7.12699	7.60758	6.51504	5.91476	9.47774		0.3626	0.457561	no		0.63505	0.835147	no	AT1G11755	LEW1	LEAF WILTING 1
AT1G11760	0.695109	0.491163	0	0.902189	1.19478	0.831072	1.17236	1.0128	0.451555		0.47785	0.569222	no		0.5748	0.798006	no	AT1G11760	MED32	MEDIATOR 32
AT1G11780	3.36989	1.6229	0.702849	1.24405	5.0575	1.7943	1.29129	4.24344	1.44044		0.6445	0.719449	no		0.58085	0.802466	no	AT1G11780	AtALKBH1A	NULL
AT1G11750	71.4363	4.63116	43.6108	3.09485	47.1661	46.5776	87.3658	82.8592	72.491		5e-05	0.000177274	yes		0.1512	0.394002	no	AT1G11750	NCLPP6	NULL
AT1G11785	2.25681	1.85217	0.623922	1.12627	1.90071	1.17466	3.47797	2.03516	1.44597		0.9286	0.948979	no		0.25655	0.527622	no	AT1G11785
AT1G11800	0.243271	0.227411	0.152415	0.313227	0.360812	0.557235	0.345968	0.431393	0.370049		0.237	0.324301	no		0.3639	0.6402	no	AT1G11800	TDP2	NULL
AT1G11790	0.010845	3.22665	2.1057	1.78786	0.919163	11.7771	14.1614	1.4739	0.010944		0.06525	0.11064	no		0.11425	0.334534	no	AT1G11790	AtADT1	Arabidopsis thaliana arogenate dehydratase 1
AT1G11850	0.328296	1.59109	0.902853	8.82808	14.8806	4.44755	4.41162	6.16462	0		5e-05	0.000177274	yes		5e-05	0.00141201	yes	AT1G11850
AT1G11860	17.8626	18.4408	0.120141	14.9447	8.98943	1.62809	13.5139	14.6005	0.585987		0.0001	0.000338971	yes		0.03435	0.16125	no	AT1G11860	GLDT	NULL
AT1G11880	0.930024	0.31294	0.508749	0.6962	0.338752	0.263231	2.23496	1.7782	0.467738		0.12255	0.18824	no		0.7627	0.904648	no	AT1G11880
AT1G11890	17.63	20.8378	19.7339	33.3704	30.4868	38.1309	18.8319	21.9592	22.0506		0.0001	0.000338971	yes		0.45695	0.71653	no	AT1G11890	SEC221	NULL
AT1G11900	0.598261	0.593927	1.59405	0.883406	1.14363	0.021655	0.93622	0.752049	0.049215		0.9032	0.929305	no		0.76645	0.906686	no	AT1G11900
AT1G11915	0.000932	0	0	0.038789	0.087122	0	0.159474	0.198214	0.156614		1	1	no		1	1	no	AT1G11915
AT1G11910	278.622	72.1723	57.4737	417.156	411.76	448.508	227.087	225.064	232.099		0.03445	0.0637809	no		0.01015	0.0731324	no	AT1G11910	PaspA1	putative aspartic proteinase A1
AT1G11940	0.390882	0.945901	0.9553	1.26039	1.41612	1.76253	0.846997	0.495793	0.776929		5e-05	0.000177274	yes		0.62895	0.831038	no	AT1G11940
AT1G11950	0.332058	0.299808	0.180239	1.18492	1.27912	1.59652	0.452734	0.234412	0.37976		5e-05	0.000177274	yes		1	1	no	AT1G11950	JMJ26	NULL
AT1G11960	0.288034	0.486949	0.306746	0.577072	0.548493	0.395773	0.448939	0.374371	0.348323		0.1164	0.180417	no		0.60675	0.818833	no	AT1G11960	OSCA1.3	REDUCED HYPEROSMOLALITY-INDUCED Ca2+ INCREASE 1.3
AT1G11930	2.47133	3.19367	0.210558	3.39374	0.243616	0.164157	0.335187	43.9912	0.095493		0.05665	0.0980962	no		0.021	0.117421	no	AT1G11930
AT1G12000	7.84579	6.92718	6.27974	9.62166	9.9352	36.6823	5.14943	5.14904	5.35463		5e-05	0.000177274	yes		0.004	0.0385882	yes	AT1G12000
AT1G12020	0.302097	0.684207	0.191021	0.704235	1.22511	1.14922	0.945182	0.751952	0.798638		5e-05	0.000177274	yes		0.4058	0.675971	no	AT1G12020
AT1G12010	0.34958	0.557101	0.305684	0.146899	0.279847	0.201443	0.959768	0.725614	0.933209		5e-05	0.000177274	yes		0.0215	0.119099	no	AT1G12010	ACO3	1-amino-cyclopropane-1-carboxylic acid oxidase 3
AT1G12050	3.77795	3.58833	10.2363	4.03724	4.25872	3.77498	7.58881	7.88088	9.84213		0.8144	0.861443	no		0.0897	0.288863	no	AT1G12050	SSCD1	short-day sensitive cell deathshort-day sensitive cell deathshort-day sensitive cell death 111
AT1G12060	0.015289	0.025876	0.013044	0.010389	0.023235	0.014302	0.019248	0.038834	0.013169		0.00555	0.0129252	yes		0.76615	0.906636	no	AT1G12060	BAG5	BCL-2-associated athanogene 5
AT1G12030	0.003385	0	0	0.06221	0.042216	0.056757	0.004598	0.019195	0.046928		1	1	no		0.0265	0.136991	no	AT1G12030
AT1G12090	269.874	262.434	386.833	227.474	234.309	285.109	352.839	350.2	520.06		0.0046	0.0109422	yes		0.5306	0.768265	no	AT1G12090	ELP	extensin-like protein
AT1G12110	11.6266	10.9026	3.11525	8.95921	8.02039	4.7629	8.7609	11.7147	6.57854		5e-05	0.000177274	yes		0.0993	0.307481	no	AT1G12110	NRT1.1	nitrate transporter 1.1
AT1G12120	10.7519	8.81819	10.1837	13.0069	13.2205	11.5756	9.76002	10.7569	9.92933		0.71665	0.780938	no		0.3479	0.626101	no	AT1G12120
AT1G12140	0.052097	0.028446	4.10852	0.677458	0.331986	0.064794	0.441283	0.065735	2.31697		0.2297	0.316024	no		0.91065	0.96719	no	AT1G12140	FMO GS-OX5	flavin-monooxygenase glucosinolate S-oxygenase 5
AT1G12160	0.075696	0	0.030619	0.085936	0.095865	0	0.058885	0.029276	0.079484		1	1	no		1	1	no	AT1G12160	FMOGS-OX7	NULL
AT1G12200	2.05219	1.34838	1.77752	0.90039	0.698256	0.445474	2.23189	1.55133	1.65715		5e-05	0.000177274	yes		0.0001	0.00252486	yes	AT1G12200	FMO	flavin monooxygenase
AT1G12150	0.827954	0.934465	0.951804	0.936956	0.657342	0	0.01311	1.1484	0.964955		0.9556	0.968361	no		0.78595	0.915583	no	AT1G12150
AT1G13520	0	0	0	0	0.082656	0	0	0	0		1	1	no		1	1	no	AT1G13520
AT1G13730	1.68111	1.2373	0.471735	1.63279	1.30415	1.1179	1.79964	1.44626	1.32968		0.55915	0.644058	no		0.2408	0.509579	no	AT1G13730	G3BP2	NULL
AT1G13530	0	0	0	0	0	0	0	0	0		1	1	no		1	1	no	AT1G13530	SNAP30	soluble N-ethylmaleimide-sensitive factor (NSF) adaptor protein 30
AT1G13540	0.147197	0.202052	0.338096	0	0	0	0.222225	0.298079	0.662538		1	1	no		1	1	no	AT1G13540
AT1G13550	0	0	0.028434	0	0	0	0	0	0		1	1	no		1	1	no	AT1G13550
AT1G13580	0.976035	0.622556	1.66232	0.974815	3.05121	1.98758	1.38452	0.043521	1.02547		0.0192	0.0384877	yes		0.8813	0.954726	no	AT1G13580	LOH3	LAG One Homologue 3
AT1G13590	0	0	0	0	0	0	0	0	0		1	1	no		1	1	no	AT1G13590	PSK1	phytosulfokine 1 precursor
AT1G13600	0	0.060823	0	0	0.230179	0.098718	0.068584	0.139649	0.063823		1	1	no		1	1	no	AT1G13600	bZIP58	basic leucine-zipper 58
AT1G13605	0	0	0	0	0	0	0	0	0		1	1	no		1	1	no	AT1G13605
AT1G13607	0	0	0	0	0	0	0.278327	0	0.28319		1	1	no		1	1	no	AT1G13607
AT1G13608	0	0	0	0	0	0	0	0	0		1	1	no		1	1	no	AT1G13608
AT1G13609	2.94955	3.15817	1.84591	0.563727	0.5609	0.579622	6.39553	5.19167	8.20875		1	1	no		1	1	no	AT1G13609
AT1G13610	0	0	0	0	0	0	0	0	0		1	1	no		1	1	no	AT1G13610
AT1G13620	0	0	0	0	0	0	0	0	0		1	1	no		1	1	no	AT1G13620	RGF2	root meristem growth factor 2
AT1G13630	0.490916	0.680808	0.596708	0.477558	0.733075	0.666661	0.566365	0.25935	0.486635		0.87435	0.907368	no		0.1802	0.433197	no	AT1G13630
AT1G13635	0	0	0.036757	0.068775	0.115853	0.175652	0	0.093625	0		1	1	no		1	1	no	AT1G13635
AT1G13670	0	0	0	0	0	0	0	0	0		1	1	no		1	1	no	AT1G13670	BGL2	BIG GRAIN LIKE 2
AT1G13680	0	0	0	0	0	0	0	0.040415	0		1	1	no		1	1	no	AT1G13680	PLCL1	PHOSPHOLIPASE C-LIKE 1
AT1G13710	0	0	0	0	0	0	0	0	0		1	1	no		1	1	no	AT1G13710	KLU	KLUH
AT1G13560	3.94226	4.36634	29.2278	4.75832	4.51746	6.29919	4.52231	22.4801	25.0165		0.26525	0.354153	no		0.0816	0.272193	no	AT1G13560	ATAAPT1	NULL
AT1G13570	0.899091	1.58347	0.791665	1.28563	2.17283	1.74181	1.69488	1.22669	1.32422		0.95945	0.970976	no		0.1141	0.33426	no	AT1G13570
AT1G13640	2.13783	2.28404	2.27461	1.74354	1.46948	2.01175	2.24518	2.53329	2.9109		0.0001	0.000338971	yes		0.05685	0.217659	no	AT1G13640
AT1G13650	23.3446	24.1532	21.2292	0.987988	1.48113	0.862437	52.1288	50.3581	46.0747		5e-05	0.000177274	yes		5e-05	0.00141201	yes	AT1G13650
AT1G13690	4.73899	5.63823	2.36294	4.60641	5.25034	3.50227	5.1703	7.4276	4.82425		0.73185	0.794122	no		0.41905	0.686738	no	AT1G13690	ATE1	ATPase E1
AT1G13700	2.5756	2.79859	0.870032	1.06335	0.185373	1.01388	2.52452	1.80256	1.97473		0.00415	0.00999034	yes		0.86795	0.950285	no	AT1G13700	PGL1	6-phosphogluconolactonase 1
AT1G14430	0	0	0	0	0	0.095378	0	0	0		0.0097	0.0211854	yes		0.32535	0.602502	no	AT1G14430	GOXL5	GALACTOSE OXIDASE-LIKE 5
AT1G14440	0.12153	0	0.116606	0.030934	0.10046	0.190667	0.099289	0.0686	0.012023		0.956	0.968708	no		0.3783	0.65509	no	AT1G14440	ZHD4	ZINC FINGER HOMEODOMAIN 4
AT1G14455	0	0	0	0	0.178317	0	0.119425	0	0		1	1	no		1	1	no	AT1G14455
AT1G14450	37.7227	31.7834	52.7843	36.6896	35.8022	51.7549	46.1299	43.5496	125.765		0.23805	0.32552	no		0.0022	0.0253397	yes	AT1G14450
AT1G12805	0	0	0	0	0	0	0	0	0		1	1	no		1	1	no	AT1G12805
AT1G12855	0	0	0	0	0	0	0	0	0		1	1	no		1	1	no	AT1G12855
AT1G12870	0	0	0	0	0	0	0	0	0		1	1	no		1	1	no	AT1G12870
AT1G12890	0	0	0	0	0	0	0	0	0.004409		1	1	no		0.0772	0.262263	no	AT1G12890
AT1G12938	0	0	0	0	0	0	0	0	0		1	1	no		1	1	no	AT1G12938
AT1G12950	0	0	0	0	0	0	0	0	0		1	1	no		1	1	no	AT1G12950	RHS2	ROOT HAIR SPECIFIC 2
AT1G12960	0	0	0	0	0	0	0	0	0		1	1	no		1	1	no	AT1G12960	uL15z	Ribosomal Protein uL15z
AT1G12980	0	0	0	0	0	0	0	0	0		1	1	no		1	1	no	AT1G12980	ESR1	ENHANCER OF SHOOT REGENERATION 1
AT1G13140	0.009407	0.048667	0.010681	0	0	0.034033	0.082172	0	0		1	1	no		1	1	no	AT1G13140	CYP86C3	cytochrome P450, family 86, subfamily C, polypeptide 3
AT1G13200	0	0	0	0	0	0	0	0	0		1	1	no		1	1	no	AT1G13200
AT1G13290	0	0	0	0	0	0	0	0	0		1	1	no		1	1	no	AT1G13290	WIP6	WIP domain protein 6
AT1G13400	0	0	0	0	0	0	0	0	0		1	1	no		1	1	no	AT1G13400	NUB	NUBBIN
AT1G13430	0	0	0	0	0	0	0	0	0		1	1	no		1	1	no	AT1G13430	ST4C	sulfotransferase 4C
AT1G12760	1.72876	1.77388	0.391464	2.53523	6.15163	1.1488	1.70955	1.27413	1.56373		0.00025	0.000794828	yes		0.5714	0.795262	no	AT1G12760
AT1G12770	0.642289	0.723694	0.071363	0.449684	0.46973	0.116601	0.469828	0.644314	0.299375		5e-05	0.000177274	yes		0.57425	0.797738	no	AT1G12770	ISE1	INCREASED SIZE EXCLUSION LIMIT 1
AT1G12780	7.7384	6.70164	2.3564	3.72681	3.80923	15.5849	7.26112	5.3598	23.6783		5e-05	0.000177274	yes		0.9364	0.975812	no	AT1G12780	UGE1	UDP-D-glucose/UDP-D-galactose 4-epimerase 1
AT1G12790	0.569786	1.38799	0.504312	0.28941	0.487294	0.44679	0.467896	0.370259	0.692963		0.0075	0.0168864	yes		0.1039	0.315763	no	AT1G12790
AT1G12775	0.008864	0.003691	1.84533	0.024684	0.006303	2.13597	0.030577	1.21032	1.44797		0.93035	0.950504	no		0.7858	0.915583	no	AT1G12775
AT1G12800	18.6107	20.5942	16.8655	11.2424	12.297	8.47604	27.9253	29.1708	28.5433		5e-05	0.000177274	yes		0.1858	0.440499	no	AT1G12800	SDP	S1 domain-containing RBP
AT1G12820	3.13734	2.82725	3.62223	2.27126	2.03772	3.54476	2.16721	2.78225	3.00669		0.0005	0.00149384	yes		0.91785	0.96919	no	AT1G12820	AFB3	auxin signaling F-box 3
AT1G12810	27.634	26.6729	25.4894	31.2282	30.9542	26.1447	24.0925	28.9935	28.9109		0.8975	0.925092	no		0.4455	0.706871	no	AT1G12810
AT1G12830	1.10226	0.891675	1.25901	0.970431	0.928621	0.828923	1.80751	1.75048	1.28304		0.0175	0.0355749	yes		0.0386	0.173283	no	AT1G12830
AT1G12845	0.800279	0.92609	1.03409	2.09601	2.04852	1.447	1.1701	1.03151	2.3589		5e-05	0.000177274	yes		0.6346	0.835147	no	AT1G12845
AT1G12840	100.326	92.9376	127.715	143.438	143.435	165.015	98.0838	97.5904	117.246		0.0296	0.0560567	no		0.9825	0.991877	no	AT1G12840	DET3	DE-ETIOLATED 3
AT1G12850	2.47499	2.06313	3.85795	3.18752	3.59892	5.05905	3.45597	4.2727	5.40614		0.1543	0.228134	no		0.13075	0.362539	no	AT1G12850
AT1G12860	9.88489	11.1459	10.2614	5.71978	5.8316	5.28232	15.1971	13.0543	16.9924		5e-05	0.000177274	yes		0.0008	0.0124571	yes	AT1G12860	SCRM2	SCREAM 2
AT1G12900	0.186005	1.79116	5.93977	0.520694	0.042324	0.062565	3.34227	0.297492	9.70701		5e-05	0.000177274	yes		0.1859	0.440619	no	AT1G12900	GAPA-2	glyceraldehyde 3-phosphate dehydrogenase A subunit 2
AT1G12910	0.536582	0.51489	0.505906	0.607002	0.578065	0.981215	0.422176	0.433512	0.923719		0.815	0.86188	no		0.55795	0.785966	no	AT1G12910	LWD1	LIGHT-REGULATED WD 1
AT1G12920	2.01365	1.61448	1.37021	3.02597	2.97112	2.16132	1.98983	2.0651	0.436248		0.00315	0.00781146	yes		0.7897	0.917251	no	AT1G12920	ERF1-2	eukaryotic release factor 1-2
AT1G12880	20.7165	18.7871	14.3706	15.7074	16.0774	14.2237	25.0789	27.3257	21.0669		0.0031	0.00770093	yes		0.00365	0.0363495	yes	AT1G12880	NUDT12	nudix hydrolase homolog 12
AT1G12940	0.342302	0.079475	0	0.211866	0.267473	0.208723	0.108336	0.027066	0.048989		1	1	no		1	1	no	AT1G12940	NRT2.5	nitrate transporter2.5
AT1G12970	0.429269	0.172178	0.093833	0.575688	0.327601	0.331012	0.220898	0.319559	0.279586		0.7183	0.782458	no		0.27765	0.551904	no	AT1G12970	PIRL3	plant intracellular ras group-related LRR 3
AT1G12930	0.727205	0.345748	0.323538	0.758501	0.507096	0.296663	0.770843	0.576062	0.637443		0.00555	0.0129252	yes		0.7439	0.894461	no	AT1G12930	TNPO3	NULL
AT1G13000	1.77753	3.48752	2.1842	2.14216	2.92048	2.41062	0.778771	1.24816	2.06381		0.1025	0.162463	no		0.11275	0.331391	no	AT1G13000
AT1G13020	9.65432	9.98053	6.55307	20.087	20.8656	17.2034	11.364	11.7801	8.76715		5e-05	0.000177274	yes		0.0819	0.272939	no	AT1G13020	EIF4B2	eukaryotic initiation factor 4B2
AT1G12990	9.77427	9.19145	9.92074	15.5737	16.2869	16.5613	8.13389	8.71451	9.73867		0.00035	0.00108198	yes		0.54895	0.780671	no	AT1G12990
AT1G13040	0.001638	0.001453	0	0.002306	0.00186	0	0.001487	0.002461	0.004342		0.11535	0.179166	no		0.97205	0.988631	no	AT1G13040
AT1G13050	0.054752	0.026563	0.062568	0.202888	0.13251	0.091133	0.061577	0.135969	0.008837		0.3562	0.45109	no		0.6157	0.824511	no	AT1G13050
AT1G13060	5.27556	3.13854	4.29408	5.50581	5.68867	6.54311	6.17987	6.82258	6.51603		5e-05	0.000177274	yes		0.79385	0.918679	no	AT1G13060	PBE1	20S proteasome beta subunit E1
AT1G13080	1.30192	1.04522	0.164849	0.327545	0.453148	0.17096	1.46334	1.78096	1.33326		5e-05	0.000177274	yes		0.90445	0.964843	no	AT1G13080	CYP71B2	cytochrome P450, family 71, subfamily B, polypeptide 2
AT1G13090	3.43248	4.42995	4.04274	1.92479	4.86147	2.90672	4.75882	6.26664	5.39517		0.2393	0.32689	no		0.52365	0.764198	no	AT1G13090	CYP71B28	cytochrome P450, family 71, subfamily B, polypeptide 28
AT1G13100	0.065223	0.053246	1.65652	0.066929	0.210533	0.36094	0.012388	0.189871	0.0011		5e-05	0.000177274	yes		0.0032	0.0332964	yes	AT1G13100	CYP71B29	cytochrome P450, family 71, subfamily B, polypeptide 29
AT1G13030	0.202419	0.091322	0.115309	0.269328	0.331899	2.39913	0.386584	0.189166	0.253764		0.20745	0.29066	no		0.62345	0.827686	no	AT1G13030	COILIN	coilin
AT1G13110	1.24837	1.39848	1.34579	1.7939	1.40698	2.76516	1.77121	2.42737	3.21416		0.00085	0.00241324	yes		5e-05	0.00141201	yes	AT1G13110	CYP71B7	cytochrome P450, family 71 subfamily B, polypeptide 7
AT1G13120	3.99658	5.8844	3.58499	9.49994	8.75534	10.2504	5.72165	5.04564	7.08431		0.0006	0.00175954	yes		0.3321	0.610198	no	AT1G13120	GLE1	NULL
AT1G13130	0.264188	0.235213	0.181531	0.025866	0.117269	0.251678	0.026765	0	0		1	1	no		1	1	no	AT1G13130
AT1G13150	0	0	0	0.018616	0	0.093468	0	0.022779	0.063373		0.32805	0.421491	no		0.00345	0.0349418	yes	AT1G13150	CYP86C4	cytochrome P450, family 86, subfamily C, polypeptide 4
AT1G13160	0.227915	0.215642	0.388206	0.46964	0.384449	5.9829	0.310196	0.288543	3.99296		0.04855	0.0860332	no		0.92865	0.973011	no	AT1G13160
AT1G13180	3.51308	2.76425	3.52417	7.77183	7.89382	8.86869	3.0159	2.25734	3.71741		5e-05	0.000177274	yes		0.658	0.847802	no	AT1G13180	DIS1	DISTORTED TRICHOMES 1
AT1G13170	0.003049	0.002178	1.12645	0.018	0.000483	0.027671	0.724426	0.004136	0.000107		0.00225	0.00577533	yes		0.886	0.956871	no	AT1G13170	ORP1D	OSBP(oxysterol binding protein)-related protein 1D
AT1G13195	0.065808	0.187749	0.13515	0.818615	0.332747	0.541871	0.451491	0.410015	0.319113		0.0305	0.0575189	no		0.94455	0.979395	no	AT1G13195
AT1G13190	2.08646	2.12241	0.945032	2.75608	3.03808	2.50026	1.90648	1.74834	1.73328		0.09605	0.153854	no		0.1967	0.454408	no	AT1G13190
AT1G13220	1.62811	0.358486	2.7085	1.06864	0.78059	0.694474	1.22033	0.261395	0.623443		0.0477	0.0848286	no		0.96895	0.987731	no	AT1G13220	LINC2	LITTLE NUCLEI2
AT1G13210	0.209547	0.277391	0.186896	0.445129	0.404833	0.450948	0.184492	0.22813	0.178616		0.0013	0.00352633	yes		5e-05	0.00141201	yes	AT1G13210	ALA11	Aminophospholipid ATPase 11
AT1G13245	45.0418	45.1057	21.9696	24.5384	24.7894	18.9224	48.866	50.5296	44.602		5e-05	0.000177274	yes		0.01125	0.0779175	no	AT1G13245	RTFL17	ROTUNDIFOLIA like 17
AT1G13230	0	0	0	0.00403	0.036698	0	0	0.033397	0.060448		1	1	no		1	1	no	AT1G13230	ExLRR2	NULL
AT1G13260	0.560605	0.344754	0.6473	0.564202	0.790414	0.736858	0.621582	0.569116	0.695911		0.01485	0.0307817	yes		0.2721	0.546524	no	AT1G13260	RAV1	related to ABI3/VP1 1
AT1G13270	0.123704	2.46028	0.016931	3.74742	0.035285	0.140239	2.50835	0.123264	0.690475		0.04275	0.0771114	no		0.1456	0.386164	no	AT1G13270	MAP1C	methionine aminopeptidase 1B
AT1G13280	3.23945	3.279	3.76092	5.58561	13.6611	11.8267	5.49313	3.34591	5.40674		0.00055	0.00162558	yes		0.0002	0.00434411	yes	AT1G13280	AOC4	allene oxide cyclase 4
AT1G13250	2.5452	2.41949	0	1.89024	1.74379	1.84043	2.04663	3.04633	2.46165		5e-05	0.000177274	yes		0.00175	0.0216192	yes	AT1G13250	GATL3	galacturonosyltransferase-like 3
AT1G13310	0.071496	0	0	0.430791	0.0979	0.709054	0	0.067838	0.030697		0.1133	0.176502	no		1	1	no	AT1G13310
AT1G13300	0	0	0	0.037723	0	0	0	0	0		1	1	no		1	1	no	AT1G13300	NIGT1.4	NITRATE-INDUCIBLE, GARP-TYPE TRANSCRIPTIONAL REPRESSOR 1/HYPERSENSITIVE TO LOW Pi-ELICITED PRIMARY ROOT SHORTENING 1.4
AT1G13320	0.136991	0.446236	0.000237	0.001413	0.144626	0	0.445199	0.839693	0.193241		0.805	0.854097	no		0.0154	0.0962554	no	AT1G13320	PP2AA3	protein phosphatase 2A subunit A3
AT1G13340	0.014949	0.02302	0	0.878567	0.771054	0.98413	0.021055	0.564286	0.1821		5e-05	0.000177274	yes		0.72405	0.885544	no	AT1G13340	ISTL6	IST1-LIKE 6
AT1G13350	3.27276	4.70722	1.56687	1.25178	1.15823	1.6409	1.58026	1.87174	1.54681		0.0073	0.0164844	yes		0.43275	0.69686	no	AT1G13350	PRP4KB	Pre-mRNA PROCESSING FACTOR 4 KINASE B
AT1G13360	9.10873	9.00136	5.20099	7.33887	7.85277	5.14287	10.3432	11.2245	10.7871		5e-05	0.000177274	yes		0.63885	0.837446	no	AT1G13360
AT1G13370	1.7254	1.23364	0.364144	0.272466	0.407531	0.053165	0.830962	1.25824	1.26512		0.00205	0.005313	yes		0.6118	0.821678	no	AT1G13370	HTR6
AT1G13380	6.20451	5.59966	0.713481	5.68662	5.9398	1.80072	5.96531	4.98897	1.23521		0.0021	0.00543037	yes		0.25915	0.530953	no	AT1G13380
AT1G13330	2.00244	1.64812	0.940803	0.684015	0.866532	0.428326	1.98699	1.92996	0.770927		0.05795	0.100037	no		0.465	0.722938	no	AT1G13330	HOP2	HOMOLOGOUS-PAIRING PROTEIN 2
AT1G13410	0.037182	0.282019	0.373892	0.225666	0.304264	0.111182	0.186656	0.267322	0.372208		1	1	no		0.0625	0.230313	no	AT1G13410
AT1G13390	12.7555	15.5418	3.65978	13.5269	12.2551	7.7094	11.4806	15.5627	9.52175		0.24825	0.336252	no		0.23285	0.500773	no	AT1G13390
AT1G13420	0	0	0	0	0	0	0	0	0		1	1	no		1	1	no	AT1G13420	ST4B	sulfotransferase 4B
AT1G13440	234.65	209.475	97.5428	206.327	222.914	223.851	181.919	184.643	134.393		0.04855	0.0860332	no		0.02545	0.133728	no	AT1G13440	GAPC2	glyceraldehyde-3-phosphate dehydrogenase C2
AT1G13450	0.145171	2.38772	2.35971	0.209182	0.458873	0.166765	0.146925	0.234072	4.23425		0.1257	0.192326	no		0.54455	0.77763	no	AT1G13450	GT-1	GT-1
AT1G13470	0.757747	0.3222	0.006593	2.93192	3.0672	1.13204	0.413255	0.299564	0.019619		5e-05	0.000177274	yes		0.00085	0.0130426	yes	AT1G13470
AT1G13460	0.126838	0.345241	0.094397	0.575976	0.753682	0.231496	0.193861	0.217788	0.039287		0.9506	0.964673	no		0.5851	0.804991	no	AT1G13460
AT1G13480	0	0	0	0.034824	0	0	0	0	0		1	1	no		1	1	no	AT1G13480
AT1G13755	0	0	0	0	0	0	0	0	0		1	1	no		1	1	no	AT1G13755
AT1G13760	0	0	0	0	0	0	0	0	0		1	1	no		1	1	no	AT1G13760
AT1G13890	0	0	0	0	0	0	0	0	0		1	1	no		1	1	no	AT1G13890	SNAP30	soluble N-ethylmaleimide-sensitive factor adaptor protein 30
AT1G13920	1.79178	1.47557	0	0	0.40753	0	2.11243	0	0		0.0016	0.00425805	yes		0.3934	0.665949	no	AT1G13920
AT1G14040	0	0	0	0	0	0	0	0	0		1	1	no		1	1	no	AT1G14040	PHO1;H3	PHO1 homolog 3
AT1G14048	0	0	0	0	0	0	0	0	0		1	1	no		1	1	no	AT1G14048
AT1G14100	0	0	0	0	0	0	0	0	0		1	1	no		1	1	no	AT1G14100	FUT8	fucosyltransferase 8
AT1G14110	0	0	0	0	0	0	0	0	0		1	1	no		1	1	no	AT1G14110	FUT9	fucosyltransferase 9
AT1G14120	0	0	0	0	0	0	0.177467	0.108188	0.021326		1	1	no		1	1	no	AT1G14120	AtDAO2	Auxin Oxidase
AT1G14225	0	0	0	0	0	0	0	0	0		1	1	no		1	1	no	AT1G14225
AT1G14240	0	0.026749	0	0	0.030031	0	0	0.034379	0		1	1	no		1	1	no	AT1G14240	APY3	apyrase3
AT1G14260	0.139109	0.166583	0	0	0.037405	0	0.068468	0.119141	0.008329		1	1	no		1	1	no	AT1G14260
AT1G14315	0	0	0	0	0	0	0	0	0		1	1	no		1	1	no	AT1G14315
AT1G14390	0	0	0	0	0	0	0	0	0		1	1	no		1	1	no	AT1G14390
AT1G14420	0	0	0	0	0	0.023113	0	0	0		1	1	no		1	1	no	AT1G14420	PLL1	PECTATE LYASE-LIKE 1
AT1G13740	0.473922	0.315075	0.43436	0.476935	0.472197	0.427852	0.270464	0.30973	0.393118		0.20715	0.29035	no		0.12865	0.358691	no	AT1G13740	LNJ	LITTLE NINJA
AT1G13770	0.659634	0.85167	1.09862	0.896618	1.32021	1.04528	1.25456	0.665138	1.05045		0.07675	0.127307	no		0.1428	0.382369	no	AT1G13770	RUS3	ROOT UV-B SENSITIVE 3
AT1G13780	1.52516	1.18751	2.84026	2.28347	1.36989	1.40622	0.854931	1.7632	0.888915		0.4487	0.542702	no		0.86375	0.948774	no	AT1G13780
AT1G13750	0.301595	0.170116	0.519787	0.321503	0.23664	0.369218	0.135742	0.125069	0.087125		0.5293	0.616725	no		0.3886	0.663227	no	AT1G13750	PAP1	PURPLE ACID PHOSPHATASE 1
AT1G13790	0.132199	0.221737	1.21992	0.119891	0.093597	0.114929	0.279065	0.236481	0.301756		0.54945	0.634987	no		0.06205	0.229554	no	AT1G13790	FDM4	factor of DNA methylation 4
AT1G13810	2.74189	3.95544	3.91916	3.7805	3.35619	0.927193	2.02159	2.75619	1.13274		0.67955	0.750329	no		0.9396	0.97749	no	AT1G13810
AT1G13800	0	0	0	0	0	0	0	0	0		1	1	no		1	1	no	AT1G13800	FAC19	embryonic factor 19
AT1G13830	0.052941	0.226898	0.538559	0.183837	0.009494	0.540384	0.006148	0.117919	0.615751		0.50575	0.594962	no		0.28125	0.555846	no	AT1G13830
AT1G13860	0.128243	0.173958	0.75102	0.165308	0.254924	0.138048	0.153801	0.192675	0.224673		0.68805	0.757336	no		0.032	0.154687	no	AT1G13860	QUL1	QUASIMODO2 LIKE 1
AT1G13820	3.74679	3.83334	17.8042	4.79805	5.05157	7.84498	12.7006	13.8636	13.7139		5e-05	0.000177274	yes		0.00715	0.057808	no	AT1G13820
AT1G13870	0.305496	0.527488	0.510367	0.513691	0.548442	0.456454	0.677722	0.527373	0		0.09015	0.145937	no		0.9392	0.977249	no	AT1G13870	DRL1	DEFORMED ROOTS AND LEAVES 1
AT1G13880	3.55636	3.21185	1.70621	6.15951	3.38275	3.46505	2.92285	1.62961	2.76794		0.0463	0.0826978	no		0.42985	0.694693	no	AT1G13880	ELM2	NULL
AT1G13910	1.31574	0.951639	1.37753	0.49637	2.8903	0.422313	0.673479	0.540252	0.465158		0.0009	0.00254033	yes		0.76285	0.904648	no	AT1G13910
AT1G13900	0.580062	0.471103	0.619697	1.12551	1.01184	0.977475	0.615472	1.12979	1.01938		5e-05	0.000177274	yes		0.2429	0.512143	no	AT1G13900	PAP2	purple acid phosphatase 2
AT1G13930	47.9839	41.4252	1.91428	18.7199	21.8558	1.18433	62.8546	61.4063	2.56565		5e-05	0.000177274	yes		0.15575	0.40066	no	AT1G13930
AT1G13950	11.8664	8.61704	5.55761	1.32962	1.79012	0.649306	2.00738	7.48062	5.6063		5e-05	0.000177274	yes		0.42095	0.688545	no	AT1G13950	ELF5A-1	eukaryotic elongation factor 5A-1
AT1G13940	0.656159	0.837611	0.838056	0.773901	1.06259	1.23793	0.637321	0.641664	0.384452		0.0942	0.151364	no		0.8298	0.933512	no	AT1G13940
AT1G13960	0.092857	0.008386	0.032359	0.072546	0.011233	0.021533	0.018676	0.038227	0.005269		0.08485	0.138549	no		0.6268	0.829669	no	AT1G13960	WRKY4	WRKY DNA-binding protein 4
AT1G13980	0.076953	0.099079	0.003861	0.146364	0.070927	0.074631	0.071741	0.12651	0.033889		0.1326	0.201131	no		0.1008	0.310351	no	AT1G13980	VAN7	VASCULAR NETWORK 7
AT1G13990	2.59748	2.32613	0.671239	10.0458	10.5467	6.51895	3.325	3.88171	2.12717		5e-05	0.000177274	yes		0.1564	0.401927	no	AT1G13990
AT1G13970	0.122589	0.313085	0.241259	0.17072	0.178941	0.139533	0.023396	0.209139	0.105267		1	1	no		1	1	no	AT1G13970
AT1G14000	6.06861	5.69945	29.3005	7.94204	6.06294	36.8628	7.8909	6.50662	22.7079		0.6865	0.7559	no		0.3373	0.615326	no	AT1G14000	VIK	VH1-interacting kinase
AT1G14010	2.5319	3.03326	0.953955	7.71945	5.9806	7.42141	3.28584	2.40162	3.66891		0.00335	0.00825856	yes		0.8698	0.95133	no	AT1G14010
AT1G14020	0.799629	0.983127	0.693791	0.944612	1.2199	1.80881	0.916692	0.800771	0.910916		0.09675	0.1548	no		0.70675	0.874982	no	AT1G14020	RRT4	RG-I rhamnosyltransferase 4
AT1G14030	2.29702	2.38952	2.46163	1.07888	1.59625	1.60641	3.12371	2.89008	5.19872		5e-05	0.000177274	yes		0.41165	0.681042	no	AT1G14030	LSMT-L	lysine methyltransferase (LSMT)-like
AT1G14060	0.931811	1.0388	0	1.42231	1.82266	0.830134	0.643472	0.525139	0.499181		0.00355	0.00869003	yes		0.2561	0.527424	no	AT1G14060
AT1G14070	0	0	0	1.0997	0	0	0	0	0		0.4993	0.588877	no		0.1003	0.309398	no	AT1G14070	FUT7	fucosyltransferase 7
AT1G14130	0.598254	0.873759	0.732946	1.0954	0.858162	0.534199	0.465625	0.86521	0.792677		0.0161	0.0330937	yes		0.17915	0.432301	no	AT1G14130	DAO1	DIOXYGENASE FOR AUXIN OXIDATION 1
AT1G14080	0	0	0	0.081134	0.405397	0.006948	0	0	0		1	1	no		1	1	no	AT1G14080	FUT6	fucosyltransferase 6
AT1G14140	0.635524	1.07507	0.359489	0.796256	0.612341	1.54815	1.10845	0.467345	0.757604		0.1836	0.26253	no		0.00265	0.0290622	yes	AT1G14140	UCP3	Uncoupling Protein 3
AT1G14160	0	0	0	0.304658	0	0.055871	0.181551	0	0		1	1	no		1	1	no	AT1G14160	CASPL1A1	CASP-like protein 1A1
AT1G14150	1.63066	2.88472	0.601715	1.33163	0.474364	0.90536	3.58938	1.61542	2.31357		5e-05	0.000177274	yes		0.2222	0.487966	no	AT1G14150	PQL2	PsbQ-like 2
AT1G14180	0.149391	1.23305	0.08519	0.312321	0.460135	1.5758	0.151275	0.155474	0.18297		0.98515	0.989327	no		0.5691	0.793799	no	AT1G14180
AT1G14185	0.058005	0.026934	0	0.026926	0	0	0	0	0.049809		1	1	no		1	1	no	AT1G14185
AT1G14170	0.380167	0.541457	0.497263	3.78187	6.55895	3.60887	0.308656	0.502167	0.311116		5e-05	0.000177274	yes		0.5433	0.776776	no	AT1G14170	AtKH2	NULL
AT1G14190	0	0	0	0	0.000701	0	0.000667	0	0		0.0354	0.0653429	no		0.1257	0.353916	no	AT1G14190
AT1G14200	1.49575	1.87363	1.0619	2.3198	1.81053	1.98167	1.46971	1.5043	1.42845		0.60135	0.681597	no		0.9618	0.985598	no	AT1G14200	USR1	NULL
AT1G14210	1.00395	0.495249	0.415286	3.50841	4.36534	1.53089	0.257523	0.042237	0.462134		5e-05	0.000177274	yes		0.00745	0.0593741	no	AT1G14210
AT1G14205	0.961833	0.839053	0.180311	0.233373	0.605777	0.534269	0.737018	1.03669	0.846727		0.15035	0.223459	no		0.78125	0.913025	no	AT1G14205	u18-L8	NULL
AT1G14230	1.61083	1.34897	1.50555	2.65101	2.59765	3.11245	1.31241	1.14525	1.24718		5e-05	0.000177274	yes		0.2131	0.476351	no	AT1G14230
AT1G14220	0	0	0	0.224852	0	0	0	0	0		1	1	no		1	1	no	AT1G14220
AT1G14250	1.42351	1.94355	17.7761	0.066111	0.455108	0.031835	7.54149	1.93861	9.98342		5e-05	0.000177274	yes		5e-05	0.00141201	yes	AT1G14250
AT1G14270	1.48332	2.58464	1.51923	0.795126	1.55303	1.37969	3.51879	2.39888	2.75408		5e-05	0.000177274	yes		0.0379	0.171172	no	AT1G14270
AT1G14290	2.9976	5.21483	1.94977	6.0816	5.77752	3.25483	4.40109	3.7977	4.78269		0.75655	0.81493	no		0.19095	0.4469	no	AT1G14290	SBH2	sphingoid base hydroxylase 2
AT1G14280	0.283266	0.302359	0.268956	0.341505	0.33373	0.670931	0.328864	0.44794	0.565606		0.4491	0.54315	no		0.979	0.99143	no	AT1G14280	PKS2	phytochrome kinase substrate 2
AT1G14310	2.84504	2.17813	0.532179	3.13343	2.276	1.48699	4.11492	4.53439	3.89209		0.5994	0.679762	no		0.0028	0.03028	yes	AT1G14310
AT1G14300	0.004515	0.274731	0.010264	0.011658	1.10376	2.77381	2.32134	0.471407	2.9548		0.06725	0.113572	no		0.8188	0.92955	no	AT1G14300
AT1G14320	219.065	155.588	114.11	289.06	186.367	245.832	250.703	249.904	159.895		0.17755	0.255484	no		0.09535	0.299557	no	AT1G14320	uL16z	Ribosomal Protein uL16z
AT1G14340	2.92823	3.60531	0.914359	4.17149	3.94707	1.45712	2.38079	2.15047	1.50404		0.09915	0.157941	no		0.22795	0.494459	no	AT1G14340	BPL3	BPA1-Like 3
AT1G14345	5.18528	5.19362	4.28476	3.68479	3.3228	5.3849	8.58066	9.38203	12.2875		5e-05	0.000177274	yes		0.04335	0.184858	no	AT1G14345
AT1G14330	0.938865	1.0991	1.44078	1.65305	2.07132	1.73855	0.837548	0.72614	1.41674		0.0001	0.000338971	yes		0.67195	0.85554	no	AT1G14330
AT1G14350	0.616824	1.23813	0.516727	0.810421	0.95162	0.424391	1.66661	1.652	1.65441		0.00065	0.00189024	yes		0.6334	0.834573	no	AT1G14350	MYB124	NULL
AT1G14360	3.18979	3.28674	0.439243	11.9425	9.81418	5.94157	2.48056	2.50088	1.62175		5e-05	0.000177274	yes		0.22065	0.486175	no	AT1G14360	UTR3	UDP-galactose transporter 3
AT1G14370	1.29594	2.22672	1.88241	5.6085	5.04652	5.43983	0.920117	0.836088	1.08138		0.00115	0.00315942	yes		0.1027	0.313609	no	AT1G14370	PBL2	PBS1-like 2
AT1G14380	1.74494	2.45825	0	1.78683	2.65192	4.54339	1.56719	2.52699	2.30841		5e-05	0.000177274	yes		0.22875	0.495473	no	AT1G14380	IQD28	IQ-domain 28
AT1G14400	1.04814	2.00539	1.37896	1.61756	1.72515	1.70579	1.36384	1.27565	0.775028		0.26915	0.358219	no		0.39935	0.670812	no	AT1G14400	UBC1	UBIQUITIN CONJUGATING ENZYME 1
AT1G14410	4.11196	4.10353	2.7619	4.52094	5.37581	10.0229	3.93485	4.94201	11.9548		0.0559	0.0969796	no		0.78325	0.914226	no	AT1G14410	WHY1	WHIRLY 1
AT1G14990	15.3145	7.497	16.2394	11.1978	23.0919	24.3118	15.2935	5.36931	1.89033		0.01615	0.0331854	yes		0.75425	0.900606	no	AT1G14990
AT1G15000	0.05844	0.02179	0	0.317378	0.227881	0.696405	0.115025	0.112415	0		5e-05	0.000177274	yes		0.06445	0.234837	no	AT1G15000	scpl50	serine carboxypeptidase-like 50
AT1G14930	0	0.023789	0	0	0	0	0	0	0		1	1	no		1	1	no	AT1G14930
AT1G14940	0	0	0	0	0	0	0	0	0		1	1	no		1	1	no	AT1G14940
AT1G14950	0	0	0	0	0	0	0	0	0		1	1	no		1	1	no	AT1G14950
AT1G14960	0	0	0	0	0	0	0	0	0		1	1	no		1	1	no	AT1G14960
AT1G14900	2.18728	2.57911	1.23378	2.0373	1.46075	1.26621	4.48274	4.56846	4.37775		0.00035	0.00108198	yes		0.0001	0.00252486	yes	AT1G14900	HMGA	high mobility group A
AT1G14890	0	0	0	0	0.699051	0	0.573792	0.633829	0		5e-05	0.000177274	yes		0.00995	0.0720982	no	AT1G14890
AT1G14910	1.56163	1.51618	0.406927	3.10773	2.54685	1.09603	0.828977	2.20795	0.651009		5e-05	0.000177274	yes		0.15375	0.397345	no	AT1G14910	PICALM1b	NULL
AT1G14970	0.349708	3.22454	0.367635	3.71449	4.28303	0.573894	0.681109	0.642708	0.820689		0.9756	0.982845	no		0.0003	0.00597194	yes	AT1G14970
AT1G14920	1.71613	1.78595	2.05382	1.84023	1.60915	2.35923	2.85898	3.18614	3.63881		0.00335	0.00825856	yes		0.25735	0.52872	no	AT1G14920	RGA2	RESTORATION ON GROWTH ON AMMONIA 2
AT1G14980	54.9319	56.7739	30.3727	85.1163	93.3251	72.6178	64.4746	71.6082	46.5888		5e-05	0.000177274	yes		0.00205	0.0241568	yes	AT1G14980	CPN10	chaperonin 10
AT1G15010	0.030633	0.10538	0.437029	3.23617	4.32876	12.6654	0.023895	0	0.03719		5e-05	0.000177274	yes		0.02175	0.120038	no	AT1G15010
AT1G15015	0.22977	0.243875	0.927849	0	0	0.069384	0.081335	0.072555	0.292444		0.0255	0.0490835	yes		0.13725	0.373289	no	AT1G15015
AT1G15020	4.34505	4.58752	9.61794	1.61539	1.47751	3.39262	4.24979	4.16862	5.87304		5e-05	0.000177274	yes		0.1416	0.380466	no	AT1G15020	QSOX1	quiescin-sulfhydryl oxidase 1
AT1G14549	0	0	0	0	0	0	0	0	0		1	1	no		1	1	no	AT1G14549
AT1G14550	0	0	0	0	0	0	0	0	0		1	1	no		1	1	no	AT1G14550
AT1G14620	0.521375	1.50507	0.564597	1.6588	1.76815	1.93867	0.918255	1.47992	2.5209		0.00015	0.000495877	yes		0.1127	0.331298	no	AT1G14620	mL46	Ribosomal Protein mL46
AT1G14688	0	0	0	0	0	0	0	0	0		1	1	no		1	1	no	AT1G14688
AT1G14750	0.047845	0.266671	0.189925	0.421993	0.416122	0.515347	0.04558	0.113646	0.143797		0.12835	0.195553	no		1	1	no	AT1G14750	SDS	SOLO DANCERS
AT1G14755	0	0	0	0	0	0	0	0	0		1	1	no		1	1	no	AT1G14755
AT1G14760	0	0	0	0	0	0	0	0	0		1	1	no		1	1	no	AT1G14760	KNATM	KNOX Arabidopsis thaliana meinox
AT1G14800	0	0	0	0	0	0	0	0	0		1	1	no		1	1	no	AT1G14800
AT1G14470	0	0	0	0.001228	0	0	0	0	0		0.03795	0.0694795	no		1	1	no	AT1G14470
AT1G14460	1.61748	0.688665	6.48262	35.2857	4.40685	36.7946	4.52161	4.29111	5.1888		5e-05	0.000177274	yes		0.06565	0.23687	no	AT1G14460
AT1G14480	0.0412	0.083741	0	0.018335	0.086305	0.012787	0.014761	0	0.183048		0.098	0.156447	no		0.69505	0.869713	no	AT1G14480
AT1G14490	0.002272	0.078183	0	0.103391	0	0	0	0.040922	0		0.36695	0.461913	no		0.14965	0.391274	no	AT1G14490	AHL28	AT-hook motif nuclear localized protein 28
AT1G14510	12.1066	11.3597	6.80574	25.0684	24.3053	7.75921	12.6962	11.6689	5.63093		5e-05	0.000177274	yes		0.96055	0.985072	no	AT1G14510	AtAL7	NULL
AT1G14520	6.65371	5.82045	9.75092	9.55334	11.8667	20.6081	5.42475	6.74399	6.31647		5e-05	0.000177274	yes		0.4522	0.712332	no	AT1G14520	MIOX1	myo-inositol oxygenase 1
AT1G14530	1.95566	1.95713	1.60241	2.83334	1.08098	2.14982	1.78817	1.47081	1.1528		5e-05	0.000177274	yes		0.4994	0.749498	no	AT1G14530	THH1	TOM THREE HOMOLOG 1
AT1G14500	0	0	0	0.153953	0.002874	0.002557	0	0	0		0.12775	0.194816	no		1	1	no	AT1G14500
AT1G14560	6.14995	6.71327	6.04871	9.35571	9.26179	9.91933	7.11054	7.11498	6.65777		0.02815	0.0535748	no		0.38225	0.658739	no	AT1G14560	CoAc1	CoA Carrier 1
AT1G14570	0.281705	0.109848	0.385979	1.33813	0.568978	0.523114	0.171776	0.255655	0.741857		0.00035	0.00108198	yes		0.99295	0.995718	no	AT1G14570	PUX7	plant UBX domain-containing protein 7
AT1G14540	0	0	0	0.076433	0.339898	0.023471	0	0	0.035406		1	1	no		1	1	no	AT1G14540	PRX4	peroxidase 4
AT1G14590	1.33241	1.4744	0.377003	1.04926	1.61935	0.473921	1.41636	1.53348	4.52321		0.0017	0.00449692	yes		0.07815	0.264385	no	AT1G14590
AT1G14600	0.243917	0.289642	0.64963	0.361985	0.102031	0.203586	0.601119	0.332569	0.79516		5e-05	0.000177274	yes		0.3322	0.610257	no	AT1G14600
AT1G14610	1.60233	1.49093	1.33095	1.8506	1.34235	1.6276	2.24073	1.65138	1.72249		0.62105	0.699113	no		0.37865	0.655378	no	AT1G14610	VALRS	VALYL TRNA SYNTHETASE
AT1G14580	0.673288	0.837308	0.125915	1.26123	1.34964	0.357974	0.26788	0.428007	0.022721		5e-05	0.000177274	yes		0.7878	0.916306	no	AT1G14580	BLJ	Bluejay
AT1G14630	0.279456	0.379154	0.184056	0.443868	0.157841	0.213615	0.163902	0.684181	0.388941		0.057	0.0986189	no		0.33505	0.613252	no	AT1G14630
AT1G14640	0.01934	0.010469	0.330971	0.326729	0.293581	0	0	0	0.195962		0.4398	0.534567	no		0.00265	0.0290622	yes	AT1G14640
AT1G14642	0.082224	0.143375	0.357293	0.097524	1.13442	1.24721	0.184726	0.164449	0.327134		1	1	no		1	1	no	AT1G14642
AT1G14650	1.6655	1.03747	1.55783	1.44046	1.12966	1.28608	2.14876	1.7288	2.20235		0.00245	0.00622887	yes		0.87685	0.953789	no	AT1G14650
AT1G14670	1.72823	1.87454	5.34562	6.08064	5.92133	7.1921	3.48201	3.81207	4.95965		5e-05	0.000177274	yes		0.001	0.0145927	yes	AT1G14670
AT1G14680	0	0	0	0.001107	0.002101	0	0	0	0		0.1048	0.165398	no		1	1	no	AT1G14680
AT1G14660	0.35176	0.250736	0.12548	0.238954	0.27313	0.582119	0.440515	0.415116	0.573564		0.03925	0.0715541	no		0.14955	0.39107	no	AT1G14660	NHX8	SODIUM HYDROGEN EXCHANGER 8
AT1G14685	0.632839	0.554012	0.486232	1.04126	0.995447	1.00795	0.57462	0.731632	1.00857		0.0002	0.000648155	yes		0.43275	0.69686	no	AT1G14685	BPC2	basic pentacysteine 2
AT1G14686	0	0	0	0	0	0	0	0	0		1	1	no		1	1	no	AT1G14686	PICALM9d	NULL
AT1G14687	0	0	0	0.275202	0.079913	0	0.411429	0.389836	0.221282		5e-05	0.000177274	yes		0.71785	0.881581	no	AT1G14687	ZHD14	ZINC FINGER HOMEODOMAIN 14
AT1G14690	1.03241	1.24783	1.64927	2.96965	1.06931	1.87816	0.652494	0.744382	1.79889		0.8512	0.890763	no		0.43325	0.697215	no	AT1G14690	MAP65-7	microtubule-associated protein 65-7
AT1G14710	1.62681	0.411252	0.657752	0.613239	0.444573	2.18607	1.60583	1.1138	1.90534		0.46765	0.560062	no		0.48845	0.74172	no	AT1G14710
AT1G14700	1.31565	0.556739	2.22384	0.265249	0.256663	0.454408	0.817559	0.815739	0.81377		5e-05	0.000177274	yes		5e-05	0.00141201	yes	AT1G14700	PAP3	purple acid phosphatase 3
AT1G14720	3.85603	4.49534	1.53834	0.982041	1.19012	0.235677	3.3259	3.4021	1.52868		5e-05	0.000177274	yes		0.26915	0.542855	no	AT1G14720	XTR2	xyloglucan endotransglycosylase related 2
AT1G14740	0.752387	0.36073	0.337861	1.15089	1.03835	1.64523	0.664413	0.605582	0.563836		5e-05	0.000177274	yes		0.77245	0.9091	no	AT1G14740	TTA1	TITANIA 1
AT1G14730	0.037925	0.387583	0.048639	0.079387	0.178259	0	0.054484	0.139581	0.195928		0.05885	0.101429	no		0.0994	0.307631	no	AT1G14730
AT1G14770	0.197289	0.165533	0.077085	0.124406	0.103393	0.127974	0.141614	0.105739	0.070712		5e-05	0.000177274	yes		0.36385	0.640175	no	AT1G14770
AT1G14790	0.060234	0.077407	0.147055	0.081961	0.069284	0.096058	0.043473	0.035731	0.162648		0.05995	0.103104	no		0.0007	0.0112732	yes	AT1G14790	RDR1	RNA-dependent RNA polymerase 1
AT1G14810	6.42478	7.88642	15.3931	8.95508	6.74641	31.5282	10.7954	10.4791	30.4115		0.16195	0.237088	no		0.78115	0.913025	no	AT1G14810
AT1G14820	0.009802	0.238201	0.887872	0.647776	0.010623	0.121374	0.112215	0.207918	0.054012		0.233	0.319777	no		0.5502	0.781329	no	AT1G14820
AT1G14830	4.46923	2.94558	13.6434	5.52542	6.71257	8.9595	1.97999	3.09111	4.99381		5e-05	0.000177274	yes		0.02695	0.138158	no	AT1G14830	DRP1C	DYNAMIN RELATED PROTEIN 1C
AT1G14840	3.90968	4.16503	0.680058	4.10806	2.12622	0.728894	4.08154	3.47267	3.13421		0.0245	0.047436	yes		0.37005	0.645959	no	AT1G14840	MAP70-4	microtubule-associated proteins 70-4
AT1G14780	0.203292	0.148778	0.136317	0.308466	0.333748	0.405342	0.131149	0	0.019681		1	1	no		1	1	no	AT1G14780	MACP1	membrane attack complex/perforin-like 1
AT1G14850	0.17915	0.401761	0.039591	0.363766	4.60436	4.85795	2.27274	0.240142	3.35499		0.1378	0.207567	no		0.31045	0.587571	no	AT1G14850	NUP155	nucleoporin 155
AT1G14870	0.607597	0.144176	0.6519	0.49402	0.218468	0.069712	0.116941	0.1377	0.012748		0.2441	0.33229	no		0.01255	0.0837416	no	AT1G14870	PCR2	PLANT CADMIUM RESISTANCE 2
AT1G14860	0.12766	0	0	0.157023	0.371195	0.116356	0.042519	0	0		1	1	no		1	1	no	AT1G14860	NUDT18	nudix hydrolase homolog 18
AT1G14880	1.48356	1.43415	0.686599	1.7899	1.97332	5.98164	2.72129	4.01165	0.925559		0.37765	0.473057	no		0.70455	0.873895	no	AT1G14880	PCR1	PLANT CADMIUM RESISTANCE 1
AT1G15350	0.115871	0.428449	0.250313	0.822454	0.270737	0.235639	0.221941	0.01683	1.01228		0.6156	0.694504	no		0.21125	0.474291	no	AT1G15350
AT1G15370	13.6991	19.202	5.8721	26.6844	26.6603	10.0046	18.246	16.2803	7.5989		0.0001	0.000338971	yes		0.19835	0.456921	no	AT1G15370	LOLITA	Longin-like protein interacting with TPLATE adaptor
AT1G15390	0.913133	0.6203	2.30785	0.806536	0.875502	1.77005	1.39733	1.23315	2.07942		0.0107	0.0230905	yes		0.47985	0.734715	no	AT1G15390	PDF1A	peptide deformylase 1A
AT1G15400	21.0067	16.9908	16.6603	19.414	20.5869	22.148	16.4761	16.2206	14.2553		0.88485	0.915533	no		0.6602	0.849107	no	AT1G15400	MASS2	MAPK SUBSTRATES IN THE STOMATAL LINEAGE 2
AT1G15420	1.31865	2.24381	0.138239	1.33898	2.09018	0.502546	1.19832	5.15048	0.765449		0.6723	0.743952	no		0.20505	0.46599	no	AT1G15420	PCP1	LANT-SPECIFIC COMPONENT OF THE PRE- rRNA PROCESSING COMPLEX1
AT1G15440	0.08319	0.083984	2.18269	0.244648	0.161332	0.124098	0.157649	0.017748	0.061091		0.0543	0.094658	no		0.89765	0.961894	no	AT1G15440	PWP2	periodic tryptophan protein 2
AT1G15430	0.232953	0.117189	0.108784	0.296904	0.177679	0.26197	0.089372	0.036375	0.01837		0.00265	0.00668848	yes		0.1725	0.423515	no	AT1G15430
AT1G15410	6.79239	7.48877	6.40157	17.2909	18.8294	15.1516	6.26532	6.35747	5.84703		5e-05	0.000177274	yes		0.17845	0.431494	no	AT1G15410
AT1G15415	0.018219	0.097243	0	0.893407	0.041242	0.301279	0.09992	0.027381	0		0.425	0.520351	no		1	1	no	AT1G15415
AT1G15470	2.89833	3.72552	1.12777	5.5194	4.49658	3.66705	3.0817	2.27671	2.14944		0.1613	0.236343	no		0.8672	0.950285	no	AT1G15470	XIW1	XPO1-Interacting WD40 protein 1
AT1G15480	0.47003	0.96827	0.122891	0.743014	0.916347	0.887218	0.536063	0.657449	0.074396		0.00035	0.00108198	yes		0.95375	0.982603	no	AT1G15480	POCO1	PRECOCIOUS1
AT1G15490	2.45028	3.24602	3.74619	5.61934	5.17099	4.57899	2.87919	3.29537	3.19418		0.0025	0.00634724	yes		0.94735	0.980138	no	AT1G15490
AT1G15045	0	0	0	0	0	0	0	0	0		1	1	no		1	1	no	AT1G15045
AT1G15050	0	0	0	0	0	0	0	0	0		1	1	no		1	1	no	AT1G15050	IAA34	indole-3-acetic acid inducible 34
AT1G15120	98.8978	103.825	98.0986	129.398	137.294	151.417	130.605	122.303	136.984		0.04155	0.0752117	no		0.00105	0.0151247	yes	AT1G15120
AT1G15160	0	0	0	0	0	0	0	0	0		1	1	no		1	1	no	AT1G15160
AT1G15200	2.25384	1.81041	10.9769	1.2296	1.9152	2.47752	2.69402	2.55236	0.240844		0.0007	0.00202225	yes		0.1005	0.309855	no	AT1G15200	PININ	PININ
AT1G15210	0	0	0	0	0	0	0	0	0		1	1	no		1	1	no	AT1G15210	PDR7	pleiotropic drug resistance 7
AT1G15320	0	0	0	0	0	0	0	0	0		1	1	no		1	1	no	AT1G15320	INP2	NULL
AT1G15330	0	0	0	0	0	0	0	0	0		1	1	no		1	1	no	AT1G15330
AT1G15040	0.072639	0.01765	0.01224	0.051058	0.041832	0.051462	0.007658	0.249307	0.097861		0.23515	0.322344	no		0.31725	0.594461	no	AT1G15040	GAT1_2.1	glutamine amidotransferase 1_2.1
AT1G15030	23.0375	23.175	32.3084	22.6624	21.8173	24.6024	18.6434	21.5262	23.0891		0.00525	0.0123058	yes		0.0195	0.111976	no	AT1G15030
AT1G15060	19.6817	17.6375	23.4763	20.9361	20.592	25.098	17.5909	17.3118	18.7372		0.48645	0.576858	no		0.18235	0.435787	no	AT1G15060
AT1G15080	0.919839	0.531479	0.952372	0.548494	0.418739	0.429581	1.46937	0.902184	0.576473		0.0001	0.000338971	yes		0.04665	0.193081	no	AT1G15080	LPP2	lipid phosphate phosphatase 2
AT1G15110	0.439339	0.203424	0.411659	0.03942	0.355431	0.436252	0.469433	0.413687	0.881121		0.6599	0.733487	no		0.0706	0.247121	no	AT1G15110	PSS1	Phytophthora sojae susceptible 1
AT1G15100	5.002	3.20375	5.39548	6.32289	6.11116	6.87909	5.63699	4.97158	6.59546		0.0042	0.0101002	yes		0.588	0.80588	no	AT1G15100	RHA2A	RING-H2 finger A2A
AT1G15130	0.692213	0.645392	0.994061	0.993865	1.30227	1.12062	0.848799	0.986728	1.28495		0.55905	0.643983	no		0.00965	0.070989	no	AT1G15130	ALIX	ALG-2 INTERACTING PROTEIN-X
AT1G15125	0	0	0	4.14504	4.62074	11.2778	0	0.168633	0		5e-05	0.000177274	yes		1	1	no	AT1G15125
AT1G15150	0.201854	0.299996	0.082599	0.335774	0.053113	0.518243	0.263499	0.217283	1.51105		0.0008	0.0022843	yes		0.07725	0.262333	no	AT1G15150
AT1G15140	1.41355	2.86106	4.33382	1.95159	1.25542	4.39256	5.45019	0.969709	2.08112		0.04345	0.0782134	no		0.12315	0.3496	no	AT1G15140	FNRL	FERREDOXIN-NADP(+) OXIDOREDUCTASE -LIKE
AT1G15165	1.85296	2.46196	2.57172	1.72971	1.50998	2.51442	2.24146	2.59208	3.23806		1	1	no		1	1	no	AT1G15165
AT1G15170	7.86868	7.73968	8.63377	4.63071	5.35033	5.66227	9.24253	9.09356	9.42923		5e-05	0.000177274	yes		0.8549	0.945154	no	AT1G15170
AT1G15180	0.346886	0.226803	0.791208	0.052313	0.447576	0.42077	0.550895	0.186161	1.07606		5e-05	0.000177274	yes		0.9349	0.975396	no	AT1G15180
AT1G15190	0	0	0	0	0.082528	0	0.014483	0.025188	0.122596		1	1	no		1	1	no	AT1G15190	FLA19	Fasciclin-like arabinogalactan protein 19
AT1G15220	0.009624	0.137153	0.000126	0.591698	0.488726	0.51528	1.23557	0.218552	0.732338		0.6609	0.734201	no		0.8395	0.937979	no	AT1G15220	CCMH	NULL
AT1G15215	0.338099	0.044642	0.311224	0.164285	0.319737	0.135837	0.079975	0.276278	0.507432		0.1452	0.216941	no		0.9735	0.988822	no	AT1G15215	SHH1	SAWADEE homeodomain homolog 1
AT1G15230	6.2175	4.22587	1.43167	3.75583	4.01653	3.79115	6.0743	6.76638	5.12465		5e-05	0.000177274	yes		0.13225	0.364774	no	AT1G15230
AT1G15240	0.915268	1.93687	0.830215	5.451	4.82842	1.61113	0.956869	0.775866	2.16303		5e-05	0.000177274	yes		0.5221	0.763597	no	AT1G15240	SNX3	SORTING NEXIN 3
AT1G15250	14.9109	12.9576	6.10038	9.93205	10.2889	6.73893	15.2925	18.4207	10.3716		0.00525	0.0123058	yes		0.04545	0.190095	no	AT1G15250	RPL37A	NULL
AT1G15260	7.28604	5.58618	4.86174	3.94876	4.26165	5.06289	6.36209	9.2919	8.08798		5e-05	0.000177274	yes		0.2907	0.566391	no	AT1G15260
AT1G15270	147.879	140.254	59.645	171.409	217.906	169.088	171.889	189.692	142.385		0.00065	0.00189024	yes		5e-05	0.00141201	yes	AT1G15270
AT1G15290	2.33066	1.71844	1.52964	1.14304	0.923381	1.21053	3.39333	3.34909	3.68453		5e-05	0.000177274	yes		0.2883	0.563302	no	AT1G15290	REC3	REDUCED CHLOROPLAST COVERAGE 3
AT1G15310	0.307916	0.754186	0.018194	0.491036	0.239684	0.155241	0.519993	0.305815	0.159815		5e-05	0.000177274	yes		0.01135	0.0782765	no	AT1G15310	SRP54-1	SIGNAL RECOGNITION PARTICLE 54 KDA SUBUNIT
AT1G15280	0.756013	0.52915	2.15846	2.58113	3.97471	0.600192	3.19315	1.88974	3.13491		0.02495	0.0481505	yes		0.83935	0.937979	no	AT1G15280	BTZ2	NULL
AT1G15340	27.4596	28.4849	7.61829	23.6129	3.54032	2.14593	26.128	26.1718	3.78727		0.0006	0.00175954	yes		0.9206	0.969859	no	AT1G15340	MBD10	methyl-CPG-binding domain 10
AT1G15500	3.67406	3.74174	1.96067	2.74245	2.79582	2.22618	3.80265	3.6648	3.95116		5e-05	0.000177274	yes		0.3704	0.646293	no	AT1G15500	NTT2	ucleotide transporter 2
AT1G15540	0	0	0	0	0	0	0	0	0		1	1	no		1	1	no	AT1G15540
AT1G15510	0.001038	0.001454	0	0.001446	0.000956	0.001056	0.001362	0.001748	0		0.01875	0.0377209	yes		0.1922	0.448592	no	AT1G15510	VAC1	VANILLA CREAM 1
AT1G15520	0.301482	0.238366	0.250358	0.121882	0.269099	0.089695	0.132372	0.092564	0.098054		5e-05	0.000177274	yes		1	1	no	AT1G15520	PDR12	pleiotropic drug resistance 12
AT1G15530	0.004485	0.003509	0.001353	0.006069	0.004308	0.001662	0.002134	0.001783	0.001907		0.1621	0.237194	no		0.0114	0.0785002	no	AT1G15530	LecRK-S.1	L-type lectin receptor kinase S.1
AT1G15550	0.832516	0.539084	0.08105	2.12787	1.80618	1.55326	0.40636	0.193624	0.213348		5e-05	0.000177274	yes		0.00475	0.0433883	yes	AT1G15550	GA4	GA REQUIRING 4
AT1G16290	0	0.032302	0	0	0	0.084837	0	0	0		1	1	no		1	1	no	AT1G16290
AT1G16310	0.056852	0.114138	0.156386	0.10642	0.249554	0.233672	0.17322	0.117609	0.206313		5e-05	0.000177274	yes		0.0005	0.00866085	yes	AT1G16310	MTP10	Metal-Tolerance Protein 10
AT1G16300	3.4671	4.02339	4.71069	1.80583	1.55625	1.85108	4.07991	3.57738	4.00638		5e-05	0.000177274	yes		0.824	0.931852	no	AT1G16300	GAPCP-2	glyceraldehyde-3-phosphate dehydrogenase of plastid 2
AT1G16270	0.128446	0.145306	0.123219	0.226355	0.212233	0.088196	0.073894	0.111138	0.098263		0.0001	0.000338971	yes		0.47945	0.734521	no	AT1G16270	B4	B4 Raf-like protein kinase
AT1G16280	1.49142	0.956279	1.57208	1.41855	1.24865	1.54722	1.49475	1.28103	0.904021		0.0262	0.0502944	no		0.70785	0.875919	no	AT1G16280	SWA3	SLOW WALKER 3
AT1G16330	0	0	0	0	0	0	0	0	0		1	1	no		1	1	no	AT1G16330	CYCB3;1	cyclin b3;1
AT1G16320	3.78962	3.77842	3.87853	5.44439	4.55998	4.34079	3.91248	4.10151	6.34296		0.0431	0.0776592	no		0.566	0.792249	no	AT1G16320
AT1G16340	0.927782	0.540045	0.734359	0.530453	0.469003	1.4529	0.567302	0.369976	1.03638		0.06375	0.108586	no		0.7642	0.905111	no	AT1G16340	ATKSDA	NULL
AT1G16360	0	0.0776	0	0	0.130683	0.033968	0	0.023327	0		1	1	no		1	1	no	AT1G16360
AT1G16370	0	0	0	0	0	0	0	0	0		1	1	no		1	1	no	AT1G16370	2025-10-06	organic cation/carnitine transporter 6
AT1G16350	3.07323	5.16575	17.7003	2.57014	5.14424	20.7743	8.00749	7.51619	19.6104		0.26575	0.354769	no		0.98565	0.993318	no	AT1G16350
AT1G16480	0.000486	0.000941	0.000861	0	0.000503	0.000497	0.000348	0	0		0.3268	0.420149	no		0.30865	0.586212	no	AT1G16480
AT1G16390	0	0	0	0	0	0	0	0.028881	0		0.11105	0.173804	no		0.0487	0.198396	no	AT1G16390	2025-10-03	organic cation/carnitine transporter 3
AT1G16400	0.579484	0.431713	0.331877	0.141996	0.165304	0.131311	0.51138	0.598533	0.882622		5e-05	0.000177274	yes		0.00525	0.0467143	yes	AT1G16400	CYP79F2	cytochrome P450, family 79, subfamily F, polypeptide 2
AT1G16410	2.20369	2.84663	0.390802	1.89969	2.1459	0.651288	2.19748	1.96642	1.63127		5e-05	0.000177274	yes		5e-05	0.00141201	yes	AT1G16410	SPS1	SUPERSHOOT 1
AT1G16430	1.53553	1.03964	1.17505	1.56282	1.15549	1.27062	1.20335	1.42877	1.00901		0.4221	0.51759	no		0.6239	0.828037	no	AT1G16430
AT1G16440	0.032095	0	0.111776	0.029798	0.133631	0.078282	0	0.106261	0		1	1	no		1	1	no	AT1G16440	RSH3	root hair specific 3
AT1G16420	0	0	0.186394	0.41921	0.092434	0.011564	0.071692	0.035643	0.121673		5e-05	0.000177274	yes		1	1	no	AT1G16420	MCP2e	metacaspase 2e
AT1G16445	0.28456	0.306122	0.208625	0.145639	0.162609	0.665708	0.149758	0.278768	0.117722		0.00105	0.00291552	yes		0.06165	0.228785	no	AT1G16445
AT1G16460	0.202184	0.422122	0.237134	0.400322	0.638549	0.211265	1.11377	0.536696	0.633478		5e-05	0.000177274	yes		0.33475	0.612988	no	AT1G16460	STR2	SULFURTRANSFERASE 2
AT1G16470	0.0725	0.142067	0.62683	0.328839	0.462615	0.88693	0.409251	0.09762	0.483395		5e-05	0.000177274	yes		0.80945	0.925405	no	AT1G16470	PAB1	proteasome subunit PAB1
AT1G16490	0.543008	0.58243	0.949629	0.419343	0.554172	0.961186	0.593601	0.816587	0.929003		0.0225	0.0440727	yes		0.8809	0.954647	no	AT1G16490	MYB58	myb domain protein 58
AT1G16510	0.224895	0.335246	0	0.397274	0.502229	0.717735	0.240993	0.310653	0.248963		0.00015	0.000495877	yes		0.55745	0.785766	no	AT1G16510	SAUR41	SMALL AUXIN UPREGULATED 41
AT1G16500	0.502755	0.211531	0.629982	0.943656	1.20891	1.19962	0.902256	0.182625	0.420387		5e-05	0.000177274	yes		0.01785	0.105798	no	AT1G16500
AT1G16515	7.72022	6.05555	1.63458	5.04756	4.41389	4.91092	6.81188	7.50792	4.43665		0.2966	0.387619	no		0.0493	0.199748	no	AT1G16515
AT1G16520	1.92071	0.908592	4.01137	1.37745	1.32239	0.919315	1.86738	1.04916	1.34376		0.14575	0.217622	no		0.97245	0.988689	no	AT1G16520	NAIP2	NAI2-interacting protein 2
AT1G16540	0.326174	2.86683	3.07388	0.537698	0.571796	5.44341	0.370237	0.340677	3.28291		5e-05	0.000177274	yes		0.9122	0.967391	no	AT1G16540	SIR3	SIRTINOL RESISTANT 3
AT1G16530	0.078289	0.006408	0.078617	0	0.2541	0.015378	0.255686	0.210713	0.223221		0.71435	0.779076	no		1	1	no	AT1G16530	LBD3	LOB DOMAIN-CONTAINING PROTEIN 3
AT1G16560	1.1e-05	1.46721	0.517845	0.015712	1.94562	0.02475	0.021938	0.789189	0.006564		0.00115	0.00315942	yes		0.55655	0.785232	no	AT1G16560	PGAP3B	Proteins phospholipase 3B
AT1G16570	6.8094	1.27841	1.77392	1.26594	1.44704	11.4215	6.37626	5.96839	6.05666		0.34815	0.442903	no		0.90695	0.96567	no	AT1G16570	TUN	TURAN
AT1G16590	3.7638	3.61065	4.24533	3.39109	2.96196	3.42291	2.48776	2.67431	1.98963		0.0138	0.0288877	yes		0.0099	0.0720982	no	AT1G16590	REV7	NULL
AT1G16610	0.009998	0.539877	0.026779	0.016636	7.47025	0.015724	0.011713	0.032355	3.73154		0.0338	0.0627539	no		0.0097	0.0711811	no	AT1G16610	SR45	arginine/serine-rich 45
AT1G16705	0.010351	0.238146	0	0	0.065888	0.051726	0.067603	0	0		1	1	no		1	1	no	AT1G16705
AT1G16630	0	0	0	0	0	0	0	0	0		1	1	no		1	1	no	AT1G16630
AT1G16640	0.563034	0.249819	0.400636	0.439941	0.735215	0.556363	0.285257	0.228152	0.115555		0.58145	0.664514	no		0.06905	0.243699	no	AT1G16640
AT1G16650	0.491474	0.098778	0.56936	0.164576	0.142417	0.327923	0.075791	0.306928	2.79205		0.1025	0.162463	no		0.5015	0.750508	no	AT1G16650
AT1G16670	2.11005	1.89823	2.84242	3.87319	2.17077	2.43655	0.902852	2.81189	3.12548		0.0013	0.00352633	yes		0.7574	0.901897	no	AT1G16670	CRPK1	cold-responsive protein kinase 1
AT1G16680	2.24035	1.5422	2.34684	1.799	1.5148	1.84672	2.09388	2.56534	2.4785		0.02225	0.0436479	yes		0.7805	0.912625	no	AT1G16680
AT1G16690	0.952726	0.685471	1.84464	0.493911	1.27533	0.557312	0.686109	0.929161	0.450972		0.43515	0.530453	no		0.42215	0.689291	no	AT1G16690	EPL1A	Enhancer of Polycomb-Like 1 A
AT1G16700	49.5799	14.5957	13.1414	14.6543	49.3473	63.4845	52.0731	49.607	48.9053		0.34665	0.44133	no		0.70835	0.876295	no	AT1G16700	NDUFS8.1	NULL
AT1G16710	1.8799	1.87217	2.21726	5.92964	1.21533	2.87496	2.21731	5.19952	5.00115		0.5132	0.602266	no		0.79885	0.920297	no	AT1G16710	HAC12	histone acetyltransferase of the CBP family 12
AT1G16790	1.20749	1.2804	1.08887	0.647507	0.788296	0.53056	1.65914	1.33827	2.18425		5e-05	0.000177274	yes		0.7148	0.879951	no	AT1G16790
AT1G16770	0.224561	0.023024	0.338785	0.144531	0.064243	0.264663	0.44218	0.329548	0.385902		1	1	no		1	1	no	AT1G16770
AT1G16780	8.29963	8.76528	8.45787	9.84796	10.6114	9.63992	7.23322	6.72753	7.41491		0.85675	0.895148	no		0.10485	0.317194	no	AT1G16780	VHP2;2	NULL
AT1G16800	0	0	0	0	0	0	0	0	0		0.9902	0.99305	no		0.8611	0.947846	no	AT1G16800
AT1G16720	18.3822	10.9519	18.1793	14.7164	14.4586	119.053	19.2715	20.7297	128.526		0.0397	0.0722816	no		0.7695	0.908259	no	AT1G16720	HCF173	high chlorophyll fluorescence phenotype 173
AT1G16730	6.23827	5.14219	24.8915	11.9547	14.9793	21.4335	7.07511	6.48836	13.9881		0.0243	0.0471477	yes		0.65775	0.847663	no	AT1G16730	UP6	unknown protein 6
AT1G16740	15.6581	14.8263	9.44403	32.7015	34.0774	14.2518	16.7209	21.0206	11.4996		5e-05	0.000177274	yes		0.0657	0.23687	no	AT1G16740	bL20m	Ribosomal Protein bL20m
AT1G16750	7.53847	9.68122	1.81845	8.33437	7.39532	6.31295	8.17293	8.0832	8.45042		0.0318	0.0595927	no		0.84095	0.938671	no	AT1G16750
AT1G15590	0	0	0	0	0	0	0	0	0		1	1	no		1	1	no	AT1G15590
AT1G15600	0	0	0	0	0	0	0	0	0		1	1	no		1	1	no	AT1G15600
AT1G15610	0	0	0	0	0	0	0	0	0		1	1	no		1	1	no	AT1G15610
AT1G15620	0	0	0	0	0	0.046121	0	0	0.0662		1	1	no		1	1	no	AT1G15620
AT1G15630	0	0	0	0	0	0	0	0	0		1	1	no		1	1	no	AT1G15630
AT1G15640	0	0	0	0	0	0	0	0	0		1	1	no		1	1	no	AT1G15640
AT1G15680	0	0	0	0	0	0	0	0	0		1	1	no		1	1	no	AT1G15680
AT1G15757	0	0	0	0	0	0	0	0	0		1	1	no		1	1	no	AT1G15757
AT1G15770	0	0	0	0	0	0	0	0	0		1	1	no		1	1	no	AT1G15770
AT1G15772	0	0	0	0	0.053226	0	0.025243	0.049177	0		1	1	no		1	1	no	AT1G15772
AT1G15840	0	0	0	0	0	0	0	0	0		1	1	no		1	1	no	AT1G15840
AT1G15850	0	0	0	0	0	0	0	0	0		1	1	no		1	1	no	AT1G15850
AT1G15950	15.1667	7.32182	3.4222	9.48666	11.7303	3.41923	7.18687	7.17852	3.64689		0.8677	0.90316	no		0.00375	0.0368527	yes	AT1G15950	IRX4	IRREGULAR XYLEM 4
AT1G15990	0	0	0	0	0	0	0	0	0		1	1	no		1	1	no	AT1G15990	CNGC7	cyclic nucleotide gated channel 7
AT1G16022	0.715473	0.153101	0	0	0.068642	0.213912	0.198624	0.142118	0		1	1	no		1	1	no	AT1G16022
AT1G16025	0	0	0	0	0	0	0	0	0		1	1	no		1	1	no	AT1G16025
AT1G16070	0.185234	0.279175	0.557774	0	0.066532	0.091553	0.100653	0.409588	0.037415		1	1	no		1	1	no	AT1G16070	TLP8	tubby like protein 8
AT1G16120	0	0	0	0	0	0	0	0	0		1	1	no		1	1	no	AT1G16120	WAKL1	wall associated kinase-like 1
AT1G16150	0	0	0	0	0	0	0	0	0		1	1	no		1	1	no	AT1G16150	WAKL4	wall associated kinase-like 4
AT1G16160	0	0	0	0	0	0	0	0	0		1	1	no		1	1	no	AT1G16160	WAKL5	wall associated kinase-like 5
AT1G16220	0.359291	0.094811	0	0	0	0.205793	0	0.157884	0		0.01665	0.0340761	yes		0.11155	0.329217	no	AT1G16220
AT1G16225	0	0	0	0	0	0	0	0	0		1	1	no		1	1	no	AT1G16225
AT1G16230	0	0	0	0	0	0	0	0	0		1	1	no		1	1	no	AT1G16230
AT1G16240	0.755125	1.23391	0.578981	3.23644	1.49768	7.36529	1.17964	4.5624	0.470644		0.02195	0.0431282	yes		0.5974	0.811915	no	AT1G16240	SYP51	syntaxin of plants 51
AT1G15570	0.843384	1.2004	2.06574	2.2729	1.76718	1.23886	1.63433	0.873696	1.6192		0.2056	0.288528	no		0.78035	0.91251	no	AT1G15570	CYCA2;3	CYCLIN A2;3
AT1G15660	0.219548	0.289225	1.84597	0.095975	1.45263	0.123628	0.576445	0.314309	0.922701		0.00055	0.00162558	yes		0.11975	0.343383	no	AT1G15660	CENP-C	centromere protein C
AT1G15670	0.161726	0.030459	0	0.551494	0.520856	0.75902	0.123639	0	0		5e-05	0.000177274	yes		0.9769	0.990587	no	AT1G15670	KMD2	KISS ME DEADLY 2
AT1G15580	1.02843	0.979967	0.859683	0.222915	0.04424	0.479462	1.60035	1.75073	0.306255		0.00145	0.00389369	yes		0.0444	0.187413	no	AT1G15580	IAA5	indole-3-acetic acid inducible 5
AT1G15690	0.062851	0.016521	2.1962	0.013473	0.106308	11.5787	3.43779	0.047551	1.24254		0.75625	0.814708	no		0.00835	0.0643937	no	AT1G15690	VHP1	NULL
AT1G15710	1.82173	1.67749	1.0611	1.93803	1.96691	2.0675	2.27289	2.17467	1.96627		0.00505	0.0118975	yes		0.3548	0.632217	no	AT1G15710	TyrA2	TyrA arogenate dehydrogenase 2
AT1G15700	0.01804	0	0	0	0.026414	0	0	0.027183	0		0.98175	0.986995	no		0.9639	0.986301	no	AT1G15700	ATPC2	NULL
AT1G15720	0	0.042083	0	0.097553	0.047115	0	0.050966	0.108213	0.118632		0.8202	0.865892	no		0.912	0.967391	no	AT1G15720	TRFL5	TRF-like 5
AT1G15730	1.89028	2.46047	0.350315	1.13915	0.827609	0.36869	2.30373	2.36224	0.411367		5e-05	0.000177274	yes		0.60345	0.815987	no	AT1G15730	ZNG2A2	NULL
AT1G15740	7.91061	9.76641	6.70137	6.79104	7.81074	4.99304	9.95726	10.4413	7.08321		0.00655	0.0149835	yes		0.12645	0.3553	no	AT1G15740
AT1G15750	0.122316	0.203726	0.406069	0.128528	0.15473	0.189851	0.259371	0.365656	0.259121		0.36565	0.460591	no		0.07775	0.263331	no	AT1G15750	WSIP1	WUS-INTERACTING PROTEIN 1
AT1G15780	0.675867	0.821394	3.0925	1.1008	1.89002	1.46334	1.61454	0.571017	1.17287		0.88785	0.918174	no		0.26	0.532146	no	AT1G15780	NRB4	Non-Recognition-of-BTH 4
AT1G15790	0.238331	0.105056	0.989725	1.03691	1.54382	1.56479	0.332835	0.332808	0.143115		0.0954	0.152945	no		0.0009	0.0135653	yes	AT1G15790
AT1G15760	0	0	0	0	0	0	0	0	0		0.59635	0.677095	no		0.08715	0.283718	no	AT1G15760
AT1G15800	0.99789	0.150854	0.456245	1.8282	1.44965	1.80474	0.474972	0.240326	0.942896		0.0065	0.0148747	yes		0.41045	0.68	no	AT1G15800
AT1G15820	2466.45	2513.72	330.136	1767.29	1573.13	689.721	2350.45	2320.96	818.731		5e-05	0.000177274	yes		0.8883	0.958024	no	AT1G15820	LHCB6	light harvesting complex photosystem II subunit 6
AT1G15810	1.59983	6.38393	7.95149	2.10758	1.54276	11.2498	5.84762	6.01227	5.82442		0.7563	0.814708	no		0.84595	0.941545	no	AT1G15810	uS15mz	Ribosomal Protein uS15mz
AT1G15830	0.060809	0.045833	0.016946	0.010728	0.021531	0.005509	0.0662	0.069166	0.028584		5e-05	0.000177274	yes		0.0001	0.00252486	yes	AT1G15830
AT1G15860	5.3194	7.30764	1.76012	15.5915	18.1022	3.65183	15.7315	7.4717	13.5341		0.01875	0.0377209	yes		0.13675	0.372417	no	AT1G15860
AT1G15825	0.20106	0.134568	0.064341	0.06062	0.071334	0.017423	0.235668	0.188633	0.077589		5e-05	0.000177274	yes		0.00845	0.0649687	no	AT1G15825
AT1G15870	0.072126	0.108114	0.243435	0.393425	0.394985	0.155006	0.091679	0.511279	0.132052		0.46645	0.559146	no		0.31495	0.5922	no	AT1G15870
AT1G15885	2.10277	3.10449	4.0868	2.30851	1.50457	2.82777	4.60554	3.78022	4.27678		0.0303	0.0571827	no		0.10775	0.322205	no	AT1G15885
AT1G15890	0	0	0	0.011876	0.025735	0.143334	0	0.12505	0.012432		0.45765	0.551345	no		0.0055	0.0482898	yes	AT1G15890
AT1G15900	0	0	0	0.004781	0	0	0	0	0		0.83545	0.878568	no		0.2146	0.478209	no	AT1G15900
AT1G15910	7.26895	6.3022	4.94397	4.3945	4.29456	4.84246	0.727121	6.25767	6.39982		5e-05	0.000177274	yes		0.6524	0.844482	no	AT1G15910	IDP1	IDN2 PARALOG 1
AT1G15920	0.023313	0.060967	0.079017	0.069673	0.024417	0.074601	0.137522	0.212648	0.335929		0.10095	0.160393	no		0.55075	0.78157	no	AT1G15920	CAF1h	CCR4-associated factor 1h
AT1G15930	3.90972	5.82898	48.4286	15.9321	14.4925	15.7268	4.16375	8.37237	51.424		0.0121	0.0256937	yes		0.04575	0.190814	no	AT1G15930	eS12z	Ribosomal Protein eS12z
AT1G15940	0.729498	0.253218	0.244651	0.48037	0.651354	0.365372	0.378389	0.512312	0.349036		0.81385	0.861059	no		0.88915	0.958536	no	AT1G15940	PDS5E	NULL
AT1G15880	15.1759	15.8685	16.1424	16.9658	20.4277	20.8146	18.482	18.9562	18.7597		0.7047	0.771334	no		0.1488	0.390136	no	AT1G15880	GOS11	golgi snare 11
AT1G15960	3.77413	4.52495	5.12814	5.00552	4.27239	5.77432	4.41156	5.07259	6.50055		0.98905	0.992217	no		0.614	0.823643	no	AT1G15960	NRAMP6	NRAMP metal ion transporter 6
AT1G15980	8.46218	7.35042	47.2361	5.15073	5.52497	8.87812	10.9639	13.1364	25.6212		5e-05	0.000177274	yes		0.26305	0.53575	no	AT1G15980	PnsB1	Photosynthetic NDH subcomplex B 1
AT1G15970	1.65773	2.05138	2.18114	2.84806	2.68804	2.74503	2.06566	2.28425	2.63868		0.9838	0.988622	no		0.5542	0.78371	no	AT1G15970
AT1G16000	9.10117	8.92876	5.19641	16.8542	21.5396	17.2966	9.04255	9.51778	10.2321		5e-05	0.000177274	yes		0.13835	0.375401	no	AT1G16000	OEP9.1	outer envelope protein 9.1
AT1G16010	0.27329	0.378958	0.283225	0.398932	0.518552	0.374193	0.343207	0.266089	0.193778		0.00395	0.00956005	yes		0.2194	0.484846	no	AT1G16010	MRS2-1	NULL
AT1G16020	3.2441	3.25439	1.40737	2.90761	6.51041	2.19954	7.77825	8.16647	6.31921		0.01355	0.0284063	yes		0.3311	0.60905	no	AT1G16020	CCZ1a	CALCIUM CAFFEINE ZINC SENSITIVITY 1a
AT1G16040	0.768221	1.0266	2.58098	1.2288	1.93153	3.37089	2.71795	1.92864	3.36174		0.12215	0.187798	no		0.41395	0.68251	no	AT1G16040
AT1G16060	0.167643	0.066735	1.26347	0.605034	0.455864	0.359235	0.084744	0.193479	0.158069		0.01685	0.0344472	yes		0.2204	0.485864	no	AT1G16060	WRI3	WRINKLED 3
AT1G16080	32.4454	30.1462	55.0894	18.0703	16.0298	18.9756	47.7456	43.2279	61.8108		5e-05	0.000177274	yes		0.07175	0.249631	no	AT1G16080
AT1G16090	0.640792	1.50692	1.58955	0.92136	1.24642	0.58121	1.22494	4.39436	3.40173		0.0002	0.000648155	yes		5e-05	0.00141201	yes	AT1G16090	WAKL7	wall associated kinase-like 7
AT1G16110	0.477435	0.123821	0.336066	0.019324	0.737612	0.310518	0.415475	0.154113	0.501755		5e-05	0.000177274	yes		0.01455	0.0927588	no	AT1G16110	WAKL6	wall associated kinase-like 6
AT1G16030	0.130388	0.161029	0.074024	0.155582	0.176999	0.182644	0.221637	0.256813	0.213424		0.36175	0.456646	no		0.29205	0.568207	no	AT1G16030	Hsp70b	heat shock protein 70B
AT1G16130	0	0.02897	0.294329	0	0.174508	0	0.052174	0.010662	0.168922		1	1	no		1	1	no	AT1G16130	WAKL2	wall associated kinase-like 2
AT1G16180	1.20469	2.10199	0	2.39409	1.41228	1.20454	1.71783	2.00074	1.19791		0.5656	0.650107	no		5e-05	0.00141201	yes	AT1G16180
AT1G16170	4.93669	6.61872	2.58632	9.90374	9.62149	8.44545	3.89051	4.21002	2.90291		5e-05	0.000177274	yes		0.02345	0.126606	no	AT1G16170
AT1G16190	1.43046	1.60921	1.69543	2.20494	1.73464	2.89182	3.13337	2.38047	1.67072		0.0037	0.00901771	yes		0.2318	0.499476	no	AT1G16190	RAD23A	RADIATION SENSITIVE23A
AT1G16210	48.457	46.1914	27.3427	54.1976	54.8525	39.8798	47.9288	53.5334	34.1334		0.6003	0.680616	no		0.1913	0.447485	no	AT1G16210
AT1G16250	4.61882	4.43716	3.51121	4.66068	3.88141	4.32262	5.53754	5.85453	4.8388		0.2673	0.356348	no		0.031	0.151574	no	AT1G16250
AT1G16260	0.240459	0.222994	0.137738	0.026274	0.150385	0.115283	0.231803	0.271396	0.222056		5e-05	0.000177274	yes		0.93675	0.975831	no	AT1G16260	WAKL8	WALL ASSOCIATED KINASE LIKE 8
AT1G16900	1.30727	1.61805	0.960912	1.55726	2.49113	1.22525	1.08291	0.908418	4.72408		0.02825	0.0537429	no		0.0108	0.0756804	no	AT1G16900	EBS3	EMS-mutagenized bri1 suppressor 3
AT1G16916	6.82417	7.70994	2.63994	9.27023	13.8754	8.81023	10.5737	8.62674	6.87957		0.00195	0.005086	yes		0.0108	0.0756804	no	AT1G16916
AT1G16920	6.17104	6.73945	0.646372	9.29504	11.4107	4.79896	6.38261	7.92412	1.20378		0.0003	0.000939219	yes		0.1907	0.446549	no	AT1G16920	RABA1b	RAB GTPase homolog A1B
AT1G16930	0.006495	0.209821	0.006208	0.0063	0.218721	0.227014	0.152593	0.011563	0.062556		0.5342	0.621453	no		0.06095	0.226988	no	AT1G16930
AT1G17030	0	0.056271	0.060132	0.140637	0.237224	0.295576	0	0	0.125483		1	1	no		1	1	no	AT1G17030
AT1G17020	0.107626	0.003796	0.106808	0.613837	0.721905	0.440437	0.085585	0.03404	0.061613		5e-05	0.000177274	yes		1	1	no	AT1G17020	SRG1	senescence-related gene 1
AT1G16960	10.3412	9.06195	6.36222	10.6314	7.88193	6.55108	10.8586	10.4947	9.91583		0.6354	0.71179	no		0.21925	0.484704	no	AT1G16960
AT1G16970	0.347229	3.68993	3.92117	5.05403	1.43445	1.17666	2.89935	0.682492	2.92536		0.25265	0.340535	no		0.3119	0.58913	no	AT1G16970	KU70	KU70 homolog
AT1G16810	3.22794	1.73209	0.864778	3.21591	1.41581	1.70554	1.0027	2.97572	0.770707		0.24905	0.336957	no		0.018	0.10651	no	AT1G16810
AT1G16825	3.13378	2.96744	2.22892	3.06657	2.98809	2.58955	2.26846	2.59567	3.35833		0.1224	0.188104	no		0.1946	0.451658	no	AT1G16825
AT1G16820	0.472152	0.868878	2.72811	0.395814	0.204595	1.94941	1.03276	1.74783	1.97459		0.6459	0.720663	no		0.22475	0.490793	no	AT1G16820
AT1G16840	1.26161	1.20904	0.302883	1.38505	1.74575	0.875858	0.841688	1.11703	0.449511		0.2529	0.340798	no		0.4431	0.704702	no	AT1G16840
AT1G16830	0	0	0	0.010537	0.009273	0.015944	0	0	0.003665		1	1	no		1	1	no	AT1G16830
AT1G16850	1.47792	0.666181	0.365054	50.1872	50.0272	19.7914	2.55987	2.11838	0.533988		5e-05	0.000177274	yes		0.0001	0.00252486	yes	AT1G16850
AT1G16860	1.82397	2.13514	1.56683	4.02635	6.39361	5.85373	4.85213	1.56247	2.92911		SHOU4L	NULL						AT1G16860
AT1G16858	0.099897	0.126436	0.434102	0.407795	0.378505	1.40882	0.330131	0.143638	0.380054		5e-05	0.000177274	yes		0.96245	0.985648	no	AT1G16858
AT1G16870	1.41704	2.15311	10.5876	2.16729	1.60863	12.8887	11.6155	3.38194	10.9689		0.526	0.61385	no		0.5966	0.811383	no	AT1G16870	mS29	Ribosomal Protein mS29
AT1G16880	96.5421	129.113	15.1074	83.5546	105.419	55.7255	88.9934	110.79	44.3496		0.00675	0.0153857	yes		0.0217	0.119873	no	AT1G16880	ACR11	ACT domain repeats 11
AT1G16890	2.23758	3.21492	14.8168	2.98574	3.40345	6.219	3.03036	3.26137	5.03828		0.16175	0.236889	no		0.9639	0.986301	no	AT1G16890	UBC36	ubiquitin-conjugating enzyme 36
AT1G17240	0	0	0	0.001555	0	0	0	0	0		0.00085	0.00241324	yes		1	1	no	AT1G17240	RLP2	receptor like protein 2
AT1G17250	0	0	0	0	0	0	0	0	0		0.8601	0.897784	no		1	1	no	AT1G17250	RLP3	receptor like protein 3
AT1G17260	0	0	0	0	0	0	0	0	0		1	1	no		1	1	no	AT1G17260	TT13	TRANSPARENT TESTA 13
AT1G17270	0.11131	0.227197	0.13889	0.560961	0.251309	0.571741	0.524463	0.252981	0.057305		0.0001	0.000338971	yes		0.3847	0.66124	no	AT1G17270
AT1G17280	1.23799	1.04458	5.64971	1.75547	0.824169	3.21104	1.28608	1.5472	1.40527		0.701	0.768105	no		0.1818	0.435291	no	AT1G17280	UBC34	ubiquitin-conjugating enzyme 34
AT1G17040	1.12964	1.08385	0.876417	1.6765	1.17479	1.56666	1.21318	0.877907	2.17726		0.7288	0.791605	no		0.60535	0.81769	no	AT1G17040	STATLA	STAT-TYPE LINKER-SH2 DOMAIN FACTOR A
AT1G17150	0	0	0	0	0	0	0	0	0		1	1	no		1	1	no	AT1G17150
AT1G17160	0.921899	0.683285	0.688272	1.73566	1.92608	1.17259	0.343618	0.817832	0.047509		5e-05	0.000177274	yes		0.21485	0.478519	no	AT1G17160	RBSK	Ribokinase
AT1G17235	0	0	0	0	0	0	0	0	0		0.73155	0.793843	no		1	1	no	AT1G17235	RTFL11	ROTUNDIFOLIA like 11
AT1G17050	6.05081	4.85201	4.63659	5.3063	3.83698	4.11567	5.11208	5.65012	5.34496		0.0001	0.000338971	yes		0.00635	0.053468	no	AT1G17050	SPS2	solanesyl diphosphate synthase 2
AT1G17060	1.16484	1.09269	1.37624	0.759009	0.399176	0.575002	0.970883	1.08487	0.73731		0.00035	0.00108198	yes		0.1065	0.320396	no	AT1G17060	SOB7	SUPPRESSOR OF PHYB-4 7
AT1G17080	18.155	16.3995	36.2148	28.55	29.5875	61.2982	15.8268	30.5729	35.183		0.0038	0.0092358	yes		0.83505	0.935466	no	AT1G17080
AT1G17070	0.068536	0.040197	0.01388	0.061731	0.139173	0.09533	0.058702	0.028052	0.021377		0.1367	0.206112	no		0.87085	0.951362	no	AT1G17070	STIPL1	SPLICEOSOMAL TIMEKEEPER LOCUS1
AT1G17090	0.795506	0.270043	0.155008	0.978554	0.668006	0.570833	0.527693	0.826226	0.554596		0.5165	0.605253	no		0.038	0.171321	no	AT1G17090
AT1G17100	27.5112	9.4262	26.9254	15.4849	3.89394	5.34289	29.9917	29.4283	19.2172		5e-05	0.000177274	yes		0.15975	0.406099	no	AT1G17100	SOUL1	NULL
AT1G17120	0.212254	0.1926	0	0.173597	0.24879	0	0	0.195624	0		0.96415	0.974615	no		0.0502	0.202112	no	AT1G17120	CAT8	cationic amino acid transporter 8
AT1G17110	0.0432	0.096277	0.127183	0.035233	0.091184	0.030792	0.084929	0.091068	0.040152		0.46065	0.553885	no		0.7747	0.909882	no	AT1G17110	UBP15	ubiquitin-specific protease 15
AT1G17140	7.2792	1.73934	9.44732	1.99761	3.59151	2.47507	6.80115	7.15548	1.8363		0.742	0.802397	no		0.5139	0.757817	no	AT1G17140	RIP1	ROP INTERACTIVE PARTNER 1
AT1G17145	3.18285	2.53765	1.72121	2.59246	4.73455	3.67998	2.46464	2.82321	2.70674		0.5973	0.677923	no		0.0803	0.269112	no	AT1G17145
AT1G17130	0.651832	0.61615	0.216177	0.668718	0.793871	0.361536	0.617569	0.980317	0.249564		0.58725	0.669276	no		0.4271	0.693005	no	AT1G17130	CWC16b	NULL
AT1G17170	0.453547	0.586875	0.262895	8.01796	6.49083	5.02215	0.194412	0.264019	0.628194		5e-05	0.000177274	yes		0.00035	0.00664888	yes	AT1G17170	GSTU24	glutathione S-transferase TAU 24
AT1G17180	0.175944	0	0	0	0.244593	0	0	0.004437	0		1	1	no		1	1	no	AT1G17180	GSTU25	glutathione S-transferase TAU 25
AT1G17190	0.914406	0.270435	0.374379	4.83266	2.22375	1.16519	0.412368	0.177981	0.353061		5e-05	0.000177274	yes		0.00015	0.00348687	yes	AT1G17190	GSTU26	glutathione S-transferase tau 26
AT1G17147	0.251975	0.127665	0	2.32785	2.31937	2.17854	0.204939	1.35327	0		5e-05	0.000177274	yes		0.71835	0.881776	no	AT1G17147
AT1G17200	0.578119	0.943496	2.3541	3.24582	1.58743	0.720686	0.222785	0.735512	0.344557		0.67135	0.743123	no		0.0018	0.0220389	yes	AT1G17200	CASPL2A1	CASP-like protein 2A1
AT1G17220	23.6257	21.6892	16.0078	11.4175	11.4444	14.1807	27.2193	30.9361	31.7531		5e-05	0.000177274	yes		0.1263	0.355102	no	AT1G17220	FUG1	fu-gaeri1
AT1G17230	1.69886	0.655743	2.45609	0.877348	1.36448	1.36033	0.967018	1.18459	1.43744		0.00295	0.00736601	yes		0.0005	0.00866085	yes	AT1G17230
AT1G17210	19.2396	18.5959	17.1334	18.4936	19.1632	18.5236	16.9328	16.6839	15.8579		0.21845	0.303398	no		0.4056	0.675971	no	AT1G17210	ILP1	IAP-like protein 1
AT1G17380	0.124113	0.320017	0.161679	0.861664	1.3607	0.295329	0.394615	0.265521	0.436632		5e-05	0.000177274	yes		0.0043	0.0404137	yes	AT1G17380	TIFY11A	NULL
AT1G17410	1.75212	1.20898	0.807328	1.65556	1.69858	2.05583	1.21719	0.989618	0.711421		0.6671	0.739484	no		0.9102	0.967	no	AT1G17410
AT1G17420	0.190904	0.106014	0.033255	0.233884	0.077059	0.033248	0.162128	0.048874	0.187407		5e-05	0.000177274	yes		5e-05	0.00141201	yes	AT1G17420	LOX3	lipoxygenase 3
AT1G17300	0	0	0	0	0	0	0	0	0		1	1	no		1	1	no	AT1G17300
AT1G17310	0	0	0	0	0	0	0	0	0		1	1	no		1	1	no	AT1G17310	AGL100	agamous-like 100
AT1G17345	0	0	0	0	0	0	0	0	0		1	1	no		1	1	no	AT1G17345	SAUR77	SMALL AUXIN UPREGULATED RNA 77
AT1G17290	14.7884	16.5474	72.2048	23.4537	22.9234	129.158	22.363	24.051	78.5751		0.00115	0.00315942	yes		0.7757	0.910164	no	AT1G17290	AlaAT1	alanine aminotransferase
AT1G17330	2.19051	2.6107	1.17032	7.64881	2.45039	3.30517	3.14134	8.18248	5.8714		0.3137	0.406167	no		0.1925	0.448941	no	AT1G17330	PDE1	NULL
AT1G17340	8.91775	8.66749	7.99584	13.1262	14.9763	14.1804	7.42421	8.5811	8.19883		0.0002	0.000648155	yes		0.6969	0.870443	no	AT1G17340	SAC5	suppressor of actin 5
AT1G17350	1.14211	0.767498	1.1502	1.01101	1.08747	1.22514	1.44174	1.32272	1.41843		0.5858	0.668119	no		0.15405	0.398005	no	AT1G17350
AT1G17360	12.3792	21.6569	20.8542	14.9147	3.67535	15.0715	16.0247	16.3538	6.91755		5e-05	0.000177274	yes		0.5929	0.809105	no	AT1G17360
AT1G17370	3.023	0.46521	5.22697	0.644785	0.72429	5.70848	1.21817	6.88681	0.226229		0.94985	0.964071	no		0.74405	0.894581	no	AT1G17370	UBP1B	oligouridylate binding protein 1B
AT1G17430	0.118306	0.074384	0.196551	0.209494	0.529383	0.397975	0.743154	0.142774	0.730492		0.24385	0.332023	no		0.12285	0.349167	no	AT1G17430
AT1G17440	0.473774	0.197232	0.172367	0.432071	0.566558	0.382847	0.204075	0.229833	0.106239		0.60225	0.682323	no		0.09185	0.292519	no	AT1G17440	TAF12B	TBP-ASSOCIATED FACTOR 12B
AT1G17450	0.345957	0.108551	0.146881	0.375388	0.662774	0.23799	0.093404	0.242935	0.448558		0.0008	0.0022843	yes		0.01525	0.0955852	no	AT1G17450
AT1G17455	0.131868	2.21006	0.110324	0.333905	0.446483	0.223705	0.263397	0.170235	0.167756		5e-05	0.000177274	yes		0.45205	0.712332	no	AT1G17455	ELF4-L4	ELF4-like 4
AT1G17460	0.128227	0.97544	0.287219	0.797237	0.765228	0.683822	0.149163	0.276702	0.130679		5e-05	0.000177274	yes		0.58465	0.80462	no	AT1G17460	TRFL3	TRF-like 3
AT1G17490	17.0577	15.7834	2.87891	19.533	18.0003	8.84021	20.4591	19.9656	5.60052		0.14145	0.212198	no		0.00675	0.0556564	no	AT1G17490
AT1G17480	0.979524	0.812513	0.213414	0.418914	0.422979	0.278964	0.243712	0.452462	0.372753		5e-05	0.000177274	yes		0.1739	0.425782	no	AT1G17480	IQD7	IQ-domain 7
AT1G17470	0.079552	0.03396	24.1742	0.055479	1.42679	24.0836	0.162478	0.189736	34.9642		0.00355	0.00869003	yes		0.07905	0.266522	no	AT1G17470	Drg1-2	NULL
AT1G17590	0.167477	0.154166	0.355613	0.030225	0.189867	0.118612	0.229358	0.07244	0.604415		0.0037	0.00901771	yes		0.0128	0.0848083	no	AT1G17590	NFYA8	NULL
AT1G17600	0.04846	0.084588	0.117272	0.032186	0.466493	0.56769	0.11569	0.225747	2.40008		5e-05	0.000177274	yes		0.3658	0.641712	no	AT1G17600	SOC3	NULL
AT1G17610	0.008249	0.076271	1.15907	0.637809	0.063388	0.754143	0.030613	1.43234	1.6667		0.00025	0.000794828	yes		0.9255	0.971704	no	AT1G17610	CHS1	CHILLING SENSITIVE 1
AT1G17615	0	0	0	0	0	0	0	0	0		1	1	no		1	1	no	AT1G17615	TN2	TIR-NBS2
AT1G17620	1.11631	1.02305	1.52323	2.34179	2.52957	4.13813	0.788075	1.02803	1.49203		5e-05	0.000177274	yes		5e-05	0.00141201	yes	AT1G17620
AT1G17630	0	0	0	0.001285	0	0	0	0	0		0.0788	0.13011	no		0.29295	0.569153	no	AT1G17630	CWM1	CELL WALL MAINTAINER 1
AT1G17640	0.29231	0.193064	0.126815	0.121654	0.337135	0.023228	1.51601	0.970309	0.842253		0.4577	0.551345	no		0.05355	0.21011	no	AT1G17640	RBGD1	RNA-binding glycine-rich protein D1
AT1G17540	0	0	0	0	0	0.022514	0	0	0.02233		1	1	no		1	1	no	AT1G17540
AT1G17545	0	0	0	0	0	0	0	0	0		1	1	no		1	1	no	AT1G17545
AT1G17510	5.33349	3.80307	0.451716	5.5044	6.3483	2.59746	4.33507	4.74035	1.95544		0.0243	0.0471477	yes		0.82755	0.93285	no	AT1G17510
AT1G17500	0.394581	0.617863	0.589655	0.690923	0.78106	0.935562	0.471499	0.774506	0.611159		0.00035	0.00108198	yes		0.00045	0.00800418	yes	AT1G17500	ALA4	Aminophospholipid ATPase 4
AT1G17530	2.57194	2.16775	1.31942	3.38618	3.53428	2.72112	2.10665	3.54642	2.30717		0.54785	0.633774	no		0.80905	0.92525	no	AT1G17530	TIM23-1	translocase of inner mitochondrial membrane 23
AT1G17520	5.28084	4.58617	1.90058	5.65347	4.79947	4.05068	4.82064	4.01812	5.62567		0.74895	0.808207	no		0.5128	0.757235	no	AT1G17520
AT1G17550	6.67974	6.8199	4.6968	10.7157	10.2798	7.65319	6.93375	7.18518	7.05148		0.00295	0.00736601	yes		0.3496	0.627581	no	AT1G17550	NHL29	NULL
AT1G17580	5.62273	6.79318	7.07461	8.57689	7.70894	9.09747	4.38725	4.43556	5.69025		0.21115	0.294948	no		0.0048	0.0437556	yes	AT1G17580	XI-1	MYOSIN XI 1
AT1G17560	2.17596	2.11528	0.971561	2.21636	2.31285	1.4697	1.44938	1.58364	1.69243		0.728	0.790829	no		0.42085	0.688545	no	AT1G17560	HLL	HUELLENLOS
AT1G17665	0.126074	0.06105	0.208525	0.078163	0.175118	0.170834	0.200509	0.259186	0		1	1	no		1	1	no	AT1G17665
AT1G17650	2.096	0.972551	3.33526	0.843378	0.73218	1.70755	1.77807	2.73914	8.85753		5e-05	0.000177274	yes		0.00685	0.0561958	no	AT1G17650	GR2	GLYOXYLATE REDUCTASE 2
AT1G17700	0	0	0	0	0	0	0	0	0		1	1	no		1	1	no	AT1G17700	PRA1.F1	prenylated RAB acceptor 1.F1
AT1G17680	0.262971	0.393552	0.202104	0.220214	0.378442	0.208393	0.558103	0.448437	0.396103		0.2209	0.306017	no		0.5538	0.783596	no	AT1G17680
AT1G17690	2.82218	0.617312	1.37987	1.13651	3.31172	1.48235	3.24545	0.195021	1.2814		0.1614	0.236433	no		0.35375	0.630939	no	AT1G17690	NOF1	nucleolar factor 1
AT1G17810	0	0.039792	0	0	0.044675	0	0	0	0		1	1	no		1	1	no	AT1G17810	TIP3;2	NULL
AT1G17820	0.968571	0.89751	0.734615	1.23902	1.2005	1.37513	1.04437	1.05519	0.840775		0.5989	0.679279	no		0.6206	0.826547	no	AT1G17820
AT1G17830	2.41563	1.36388	1.49123	2.05042	2.43401	2.38069	2.63724	2.44537	3.99338		0.0103	0.0223423	yes		0.0194	0.111761	no	AT1G17830
AT1G17770	0	0	0	0	0	0	0	0	0		1	1	no		1	1	no	AT1G17770	SUVH7	SU(VAR)3-9 homolog 7
AT1G17720	0.843956	0.53841	6.12534	1.09956	0.858562	1.21579	0.573076	0.504194	0.413284		0.00015	0.000495877	yes		0.99145	0.995718	no	AT1G17720	ATB BETA	NULL
AT1G17730	5.22851	4.96366	2.35877	7.96452	4.6035	4.51023	5.0686	5.48124	3.05793		0.03525	0.0651052	no		0.3956	0.668344	no	AT1G17730	VPS46.1	vacuolar protein sorting 46.1
AT1G17745	1.1188	1.46745	0.11864	9.33863	7.29706	0.777386	0.533061	1.54222	0.139495		5e-05	0.000177274	yes		5e-05	0.00141201	yes	AT1G17745	PGDH2	phosphoglycerate dehydrogenase 2
AT1G17744	0.201725	0	0	1.19859	1.32274	1.64364	0.302796	0.262468	0		0.41425	0.509965	no		0.59995	0.813772	no	AT1G17744
AT1G17750	0.463101	0.359157	0.226561	0.442267	0.280136	0.003626	0.01075	0.282274	0.175746		1	1	no		1	1	no	AT1G17750	PEPR2	PEP1 receptor 2
AT1G17760	4.86898	6.00211	6.42086	5.34187	6.18069	5.76205	3.22355	3.18223	2.9036		0.1539	0.227707	no		0.0007	0.0112732	yes	AT1G17760	CSTF77	NULL
AT1G17780	0.127584	0.53807	0.107375	0.241961	0.153145	0.376306	0.314227	0.449162	1.75414		0.02565	0.049331	yes		0.64275	0.839775	no	AT1G17780	ATI3A	NULL
AT1G17790	2.93981	3.45835	3.81657	3.69802	3.6487	3.38496	2.7944	2.93746	2.6261		0.41645	0.512092	no		0.102	0.312378	no	AT1G17790
AT1G18335	5.43599	6.33744	7.14883	5.41163	6.01207	5.17612	7.87318	8.65869	10.2208		0.10635	0.167529	no		0.0155	0.0966439	no	AT1G18335
AT1G18340	6.18767	5.99916	8.88361	7.26447	5.42425	6.4941	7.2293	6.46255	9.44277		0.03075	0.0578957	no		0.9136	0.967679	no	AT1G18340
AT1G18370	0.322341	0.433938	0.184074	0.249176	0.29891	0.235901	0.276777	0.555377	0.221197		1	1	no		1	1	no	AT1G18370	NACK1	NPK1-ACTIVATING KINESIN 1
AT1G18390	0.15602	0.387303	0.296759	0.040301	0.097848	0.196478	0.144921	0.225071	0.142127		5e-05	0.000177274	yes		0.01355	0.0885306	no	AT1G18390	LRK10L1.2	Leaf rust 10 disease-resistance locus receptor- like protein kinase-like 1.2
AT1G18410	0	0	0	0	0	0	0	0	0		1	1	no		1	1	no	AT1G18410
AT1G18400	0.062948	0.191653	0.589124	0.14745	0.309473	0.281539	0.25447	0.879927	0.414365		0.0067	0.0152868	yes		0.3019	0.578245	no	AT1G18400	BEE1	BR enhanced expression 1
AT1G18350	0	0	0	0.043533	0.076376	0	0	0	0		0.17615	0.253766	no		1	1	no	AT1G18350	MKK7	MAP KINASE KINASE7
AT1G18360	4.29992	4.01187	4.45824	3.10763	4.33613	3.67508	6.36023	5.29101	6.08119		5e-05	0.000177274	yes		0.5202	0.762034	no	AT1G18360	MAGL2	NULL
AT1G18480	0.356698	0.201083	0.29274	0.392911	0.600744	0	3.08314	0	0		0.0012	0.0032826	yes		0.87095	0.951362	no	AT1G18480	SLP2	Shewenella-like protein phosphatase 2
AT1G18485	0.049167	0.085612	0.113321	0.014422	0.063762	0.033356	0.069419	0.140192	0.134673		5e-05	0.000177274	yes		0.01065	0.0752488	no	AT1G18485
AT1G18486	0	0	0	0	0	0	0	0	0		1	1	no		1	1	no	AT1G18486
AT1G18490	0.732908	0.262018	1.22487	0.201708	0.234759	0.629194	0.74368	0.957292	1.17342		0.0124	0.0262491	yes		0.8074	0.924769	no	AT1G18490	PCO3	plant cysteine oxidase 3
AT1G18420	0	0	0	0	0	0	0	0	0		1	1	no		1	1	no	AT1G18420	ALMT3	aluminum-activated malate transporter 3
AT1G18440	1.73752	1.35229	0.923807	2.06255	1.26867	2.4388	2.75676	2.53209	3.19479		0.2388	0.326328	no		0.00955	0.0704564	no	AT1G18440
AT1G18450	12.9852	11.895	10.5296	16.7263	15.3494	16.1761	12.4209	11.5472	11.0803		0.1197	0.184662	no		0.88725	0.957585	no	AT1G18450	ATARP4	actin-related protein 4
AT1G18460	13.9901	14.7029	16.0528	18.2733	17.2058	20.3382	14.4721	14.7877	16.1331		0.7337	0.795661	no		0.58665	0.805738	no	AT1G18460	LIDL1	NULL
AT1G18470	1.45645	0.488562	5.01309	1.51075	6.06638	5.02786	0.040436	0.572796	1.7534		0.0327	0.061025	no		0.1678	0.41748	no	AT1G18470	PPRT3	PROTEIN WITH THE RING DOMAIN AND TMEMB_185A 3
AT1G18500	4.25562	3.64677	3.9217	4.83183	3.34559	5.8734	6.28786	5.50833	7.92718		0.0004	0.00121797	yes		0.1036	0.315387	no	AT1G18500	MAML-4	methylthioalkylmalate synthase-like 4
AT1G17850	9.05167	8.90465	11.5312	5.21382	5.06582	4.6662	7.48074	7.43185	13.269		0.0115	0.0245582	yes		0.2354	0.503591	no	AT1G17850
AT1G17910	0	0	0	0	0	0	0	0	0		1	1	no		1	1	no	AT1G17910
AT1G17960	0.231087	0.423843	0.127487	0	0	0.078332	0.574945	0.251995	0.655002		1	1	no		1	1	no	AT1G17960
AT1G17980	0.000636	0.001419	6.81083	8.59939	0.000353	0.176042	0.000295	0.142222	0.410713		0.0256	0.04924	yes		0.01135	0.0782765	no	AT1G17980	PAPS1	poly(A) polymerase 1
AT1G18050	0	0	0	0	0	0	0	0	0		1	1	no		1	1	no	AT1G18050
AT1G18090	0.596141	0.359597	0.302846	0.358568	0.430902	0.205407	0.432652	0.204349	0.243829		0.19015	0.270365	no		0.00215	0.0249406	yes	AT1G18090	EXO1B	NULL
AT1G18130	0	0	0	0	0	0	0	0	0		1	1	no		1	1	no	AT1G18130
AT1G18220	0	0	0	0	0	0	0	0	0		1	1	no		1	1	no	AT1G18220	PUP9	purine permease 9
AT1G18250	0.056874	0.113683	0.48594	0.319557	0.014814	0	0.006267	0.367888	0.165067		5e-05	0.000177274	yes		0.04735	0.194895	no	AT1G18250	ATLP-1	NULL
AT1G18270	0.002465	0.227389	0.00144	0.200577	0.00128	0.001209	0.290982	0.388212	0.833315		0.05125	0.0900562	no		0.21565	0.479473	no	AT1G18270
AT1G18280	0	0	0	0	0	0	0	0	0		1	1	no		1	1	no	AT1G18280	LTPG3	glycosylphosphatidylinositol-anchored lipid protein transfer 3
AT1G18290	0	0	0	0	0	0	0	0	0		1	1	no		1	1	no	AT1G18290
AT1G18310	0	0	0	0	0	0	0	0	0		1	1	no		1	1	no	AT1G18310
AT1G17840	5.4008	5.79605	3.97765	4.44998	4.27609	4.67508	4.56588	4.79455	5.49779		0.0001	0.000338971	yes		0.0034	0.0346711	yes	AT1G17840	WBC11	white-brown complex homolog protein 11
AT1G17870	0.205934	0.116082	0.443686	0.135254	0.050329	0.162415	0.368256	0.185206	0.489818		5e-05	0.000177274	yes		0.0001	0.00252486	yes	AT1G17870	EGY3	ETHYLENE-DEPENDENT GRAVITROPISM-DEFICIENT AND YELLOW-GREEN-LIKE 3
AT1G17880	61.5691	68.5421	32.3966	58.0044	54.5676	34.2112	70.6443	76.8131	51.8836		0.0917	0.148017	no		0.01445	0.0923849	no	AT1G17880	BTF3	basic transcription factor 3
AT1G17890	0.005133	0.1029	0.576683	0.261882	0.426331	0.468981	0.485311	0.470169	0.000689		0.0015	0.00401335	yes		0.16575	0.415104	no	AT1G17890	GER2	NULL
AT1G17920	0.958916	1.15244	0.131514	0.704919	0.212927	0.918069	0.200837	1.0899	0.124027		5e-05	0.000177274	yes		0.0206	0.116129	no	AT1G17920	HDG12	homeodomain GLABROUS 12
AT1G17930	2.61721	2.64642	2.75986	1.72004	3.75032	3.67619	2.76915	0.606782	2.46428		0.0605	0.103846	no		0.51695	0.760013	no	AT1G17930	MAIN	MAINTENANCE OF MERISTEMS
AT1G17860	0.22775	0.201718	0.169914	0.464693	0.382584	0.746512	0.387266	0.40514	0		0.00155	0.00413154	yes		0.499	0.7493	no	AT1G17860	AtKTI5	ARABIDOPSIS THALIANA KUNITZ TRYPSIN INHIBITOR 5
AT1G17950	0	0.097888	0	0	0.046664	0.054581	0	0	0.15373		1	1	no		1	1	no	AT1G17950	MYB52	myb domain protein 52
AT1G17940	6.09464	6.74176	1.34598	8.619	9.43459	8.85722	7.07711	7.54429	8.22474		0.0118	0.0251174	yes		0.01275	0.0846653	no	AT1G17940
AT1G17990	3.13123	3.47387	7.78073	5.17154	2.71257	11.0383	3.5617	2.85381	2.7129		0.73745	0.798897	no		0.6195	0.826133	no	AT1G17990
AT1G17970	3.83251	3.64194	5.79017	2.95009	4.35044	2.60666	3.80227	7.26921	4.31024		5e-05	0.000177274	yes		0.57755	0.80027	no	AT1G17970	CTL15
AT1G18010	0.561867	0.499763	0.218984	0.567229	0.567067	0.395819	0.490489	0.536012	0.346247		1	1	no		1	1	no	AT1G18010
AT1G18020	6.1191	5.50259	9.13242	8.77131	8.65677	8.04303	6.47431	12.9429	7.25948		1	1	no		1	1	no	AT1G18020
AT1G18000	0.929251	0.840504	0.57102	0.826956	0.679881	0.741873	0.870254	0.800183	0.843104		0.15285	0.226481	no		0.82035	0.929842	no	AT1G18000
AT1G18040	2.59501	3.22478	3.47947	3.49163	2.88841	3.12476	2.64131	2.32072	3.07942		0.485	0.575397	no		0.4935	0.74579	no	AT1G18040	CDKD1;3	cyclin-dependent kinase D1;3
AT1G18060	46.8661	44.9016	18.1483	38.6287	33.0462	19.4545	60.5042	65.4164	37.9512		0.0001	0.000338971	yes		5e-05	0.00141201	yes	AT1G18060	FBN-like	NULL
AT1G18030	0.331317	0.320957	0.524612	0.311063	0.524108	1.3e-05	0.403614	0.014976	1.3e-05		0.31535	0.407874	no		0.34095	0.619078	no	AT1G18030
AT1G18080	77.4598	77.3298	115.495	86.3591	86.7415	190.144	80.5801	83.5854	161.341		0.89465	0.923083	no		0.81905	0.92955	no	AT1G18080	SAC53	Suppressor of Acaulis 53
AT1G18070	0.480717	0.325703	0.29695	0.130316	0.110085	0.143074	0.195229	0.383924	0.178901		0.11435	0.177867	no		0.415	0.683504	no	AT1G18070	EF-1alpha	NULL
AT1G18100	0	0	0.058439	0.218296	0.329572	0.383803	0	0.033521	0		1	1	no		1	1	no	AT1G18100	MFT	MOTHER OF FT AND TFL1
AT1G18140	0.026029	0.048183	0.103323	0.324623	0.189697	0.317074	0.099351	0.049394	0.111755		1	1	no		1	1	no	AT1G18140	LAC1	laccase 1
AT1G18160	2.32027	1.76411	1.12273	3.40907	3.03837	2.14761	2.38705	2.57442	1.42469		0.0932	0.150031	no		0.6803	0.860898	no	AT1G18160	M3Kdelta7	NULL
AT1G18170	5.94195	3.1866	3.71896	3.54567	3.90589	4.72206	9.81035	6.74193	6.7493		0.0038	0.0092358	yes		0.00155	0.0200346	yes	AT1G18170
AT1G18150	2.05976	2.26188	1.51572	1.90878	4.17466	5.26818	2.35681	1.87494	4.11783		0.25235	0.340255	no		0.214	0.477467	no	AT1G18150	MPK8	NULL
AT1G18190	5.09157	5.12956	0.327856	3.63054	7.82326	2.27598	0.823043	1.72299	0.368721		0.00925	0.0203156	yes		0.4251	0.691958	no	AT1G18190	GC2	golgin candidate 2
AT1G18200	0	0.20842	0	0.037788	0.02661	0.671129	0.028348	0.055975	0.020594		0.5049	0.594152	no		1	1	no	AT1G18200	RABA6b	RAB GTPase homolog A6B
AT1G18210	2.5402	2.55095	0	10.989	10.3853	20.0709	2.78399	3.68553	0		5e-05	0.000177274	yes		0.15495	0.399407	no	AT1G18210
AT1G18260	0.592444	0.559848	0.350402	1.19155	0.968578	1.6904	1.40155	0.967415	0.920011		5e-05	0.000177274	yes		0.12015	0.344034	no	AT1G18260	HRD3A	NULL
AT1G18265	0.96499	0.897137	0.47156	0.153005	0.22319	0.149948	1.28832	1.11004	0.647864		5e-05	0.000177274	yes		0.0001	0.00252486	yes	AT1G18265	MYOB16	MYOSIN BINDING PROTEIN16
AT1G18180	1.12623	1.5425	0.815039	0.393407	0.816032	0.487485	1.93523	0.6087	0.791038		0.0727	0.12154	no		0.8132	0.92703	no	AT1G18180
AT1G18300	0.335223	0.664724	0.639281	0.865835	0.328596	0.657095	0.425279	0.465586	0.397631		0.61155	0.690822	no		0.90975	0.9668	no	AT1G18300	NUDT4	nudix hydrolase homolog 4
AT1G18320	0.641284	1.28377	0.81082	1.86606	0.620447	1.68092	1.53306	1.17305	0.939803		0.54435	0.630632	no		0.846	0.941545	no	AT1G18320	AtTIM22-1	NULL
AT1G18330	1.21422	1.41503	5.26999	0.467594	2.25004	1.13249	5.67435	5.65262	10.6563		5e-05	0.000177274	yes		5e-05	0.00141201	yes	AT1G18330	RVE7	REVEILLE 7
AT1G18740	1.8359	1.39064	1.41257	1.01204	0.966612	1.00238	1.46334	1.61118	2.79285		5e-05	0.000177274	yes		0.04645	0.192699	no	AT1G18740	B1L	BYPASS1-LIKE
AT1G18730	6.01229	5.06281	1.38609	3.29622	2.31971	0.878224	8.75456	9.06597	2.08102		5e-05	0.000177274	yes		0.00225	0.0258158	yes	AT1G18730	PnsB4	Photosynthetic NDH subcomplex B 4
AT1G18750	1.71457	2.09273	1.5381	0.830938	0.807835	0.983715	1.40408	1.2271	1.98976		5e-05	0.000177274	yes		0.73375	0.889979	no	AT1G18750	AGL65	AGAMOUS-like 65
AT1G18773	4.93395	5.68571	5.68111	4.38226	2.86186	3.00074	6.94222	9.13173	6.76383		0.0008	0.0022843	yes		0.01145	0.0787838	no	AT1G18773
AT1G18700	0.032194	0.001779	0.333391	0.856766	0.248585	0.171901	2.06567	0.12122	0.099142		0.60465	0.684411	no		0.94845	0.98058	no	AT1G18700
AT1G18540	16.2152	17.765	4.34423	25.1045	25.3101	24.0091	24.933	23.9551	10.1459		0.3552	0.450133	no		0.01755	0.104644	no	AT1G18540	eL6z	Ribosomal Protein eL6z
AT1G18530	0	0	0	0	0	0	0	0	0		0.50485	0.594131	no		0.0924	0.293904	no	AT1G18530	CML15	CALMODULIN LIKE 15
AT1G18560	0.789999	0.387124	0.831734	0.735246	0.555076	1.06563	0.501142	1.76028	0		0.06725	0.113572	no		0.5364	0.771229	no	AT1G18560
AT1G18570	3.02235	2.69428	0.617887	18.1163	18.4244	18.6797	2.10987	0.971894	2.18494		5e-05	0.000177274	yes		0.25475	0.525977	no	AT1G18570	MYB51	myb domain protein 51
AT1G18580	5.21983	3.41433	3.06256	7.00898	7.36032	14.0028	5.23802	3.71476	6.17301		5e-05	0.000177274	yes		0.36905	0.644945	no	AT1G18580	GAUT11	galacturonosyltransferase 11
AT1G18590	2.87408	1.85166	0	2.14376	2.66178	3.44397	3.07628	3.4566	0		0.001	0.00279394	yes		0.0133	0.087216	no	AT1G18590	SOT17	sulfotransferase 17
AT1G18600	2.69269	3.34102	5.27991	2.7986	5.19632	15.3156	2.4243	3.62594	11.8918		0.81775	0.864392	no		0.04135	0.179804	no	AT1G18600	RBL12	RHOMBOID-like protein 12
AT1G18610	0.600675	0.890733	0.804779	7.18285	7.29164	8.40616	1.34929	0.84687	1.40363		5e-05	0.000177274	yes		0.008	0.0625035	no	AT1G18610
AT1G18620	13.1572	16.0167	8.02906	17.1808	24.3844	18.5145	19.0304	10.0053	12.1913		0.0001	0.000338971	yes		0.11085	0.327801	no	AT1G18620	TRM3	TON1 Recruiting Motif 3
AT1G18550	0.183704	0.823944	0.119411	0.654123	0.378844	0.391484	0.209564	0.563895	0.8901		5e-05	0.000177274	yes		0.0114	0.0785002	no	AT1G18550
AT1G18640	4.97435	3.42283	3.34426	8.03991	8.29299	9.38006	3.77732	4.23532	4.48841		5e-05	0.000177274	yes		0.0975	0.303537	no	AT1G18640	PSP1	phosphoserine phosphatase 1
AT1G18630	5.74903	0.741032	0.459527	2.16054	7.78038	2.22923	3.59146	3.86204	0.368934		0.3304	0.42392	no		0.80805	0.924814	no	AT1G18630	RBGA1	RNA-binding glycine-rich protein A1
AT1G18650	13.5334	11.7619	1.76059	9.44314	18.8327	8.90915	10.3738	11.4936	8.50849		0.0446	0.0800257	no		0.1528	0.39615	no	AT1G18650	PDCB3	plasmodesmata callose-binding protein 3
AT1G18670	5.84847	5.72373	6.23639	4.8009	3.58458	5.05389	4.80299	5.6366	5.42357		0.0002	0.000648155	yes		0.64995	0.843694	no	AT1G18670	IBS1	IMPAIRED IN BABA-INDUCED STERILITY 1
AT1G18660	1.8073	1.45416	3.80303	2.5015	3.76473	3.32199	1.86823	3.43744	6.13434		5e-05	0.000177274	yes		0.32135	0.597944	no	AT1G18660	IAP1	IAN9-ASSOCIATED PROTEIN1
AT1G18690	0.6908	0.638579	0.689088	0.381895	0.840844	0.689753	0.864152	0.640987	1.08354		0.00145	0.00389369	yes		0.03145	0.152896	no	AT1G18690	XXT4	xyloglucan xylosyltransferase 4
AT1G18680	2.21945	1.54785	3.10282	2.47728	1.25944	1.23832	3.07753	2.52912	3.08283		0.061	0.104568	no		0.13485	0.369551	no	AT1G18680	M20	NULL
AT1G18710	6.37835	10.9846	3.15706	0.858223	0.733688	0.812453	11.9661	12.1239	9.0363		5e-05	0.000177274	yes		0.00025	0.00518445	yes	AT1G18710	MYB47	myb domain protein 47
AT1G18720	14.478	14.6928	14.2201	42.8378	35.2164	44.5148	17.8088	16.4454	23.9823		5e-05	0.000177274	yes		0.14925	0.390857	no	AT1G18720	MHP1	NULL
AT1G18830	0	0	0	0	0	0	0	0	0		1	1	no		1	1	no	AT1G18830	SEC31A	NULL
AT1G18835	0	0	0	0	0	0	0	0	0		1	1	no		1	1	no	AT1G18835	MIF3	mini zinc finger 3
AT1G18800	7.70641	6.53311	4.57984	15.5334	14.7872	12.3046	6.13563	9.15109	6.04492		5e-05	0.000177274	yes		0.20685	0.468235	no	AT1G18800	NRP2	NAP1-related protein 2
AT1G18810	0.856622	0.856849	0.38611	0.55325	0.715086	0.513126	0.865395	0.682588	0.624794		5e-05	0.000177274	yes		0.5687	0.793613	no	AT1G18810
AT1G18840	3.45389	4.00127	3.76943	6.56313	7.37022	11.0664	3.14641	2.77806	3.13117		5e-05	0.000177274	yes		0.14405	0.38399	no	AT1G18840	IQD30	IQ-domain 30
AT1G18870	0.569557	0.367381	0.861843	0.20157	0.226367	0.110469	0.010635	0.006864	0.545089		0.0011	0.00303426	yes		0.31155	0.588718	no	AT1G18870	ICS2	isochorismate synthase 2
AT1G18871	0	0	0	0	0	0	0	0	0		1	1	no		1	1	no	AT1G18871
AT1G18900	0.277217	0.274573	0.127007	0.339124	0.361312	0.333268	0.187542	0.191302	0.093298		0.1522	0.225699	no		0.36795	0.643967	no	AT1G18900
AT1G18960	0	0	0	0	0.051076	0	0	0	0		1	1	no		1	1	no	AT1G18960
AT1G18970	0	0	0	0	0	0	0	0	0		1	1	no		1	1	no	AT1G18970	GLP4	germin-like protein 4
AT1G18980	0	0	0	0	0	0	0	0	0		1	1	no		1	1	no	AT1G18980
AT1G18990	0.155743	0.131723	0.740745	0	0	0.014438	0.010049	0.256958	0.040602		5e-05	0.000177274	yes		0.0483	0.197261	no	AT1G18990	MYOB5	MYOSIN BINDING PROTEIN5
AT1G19060	0	0	0	0	0	0	0	0	0		1	1	no		1	1	no	AT1G19060
AT1G19086	0	0	0	0	0	0	0	0	0		1	1	no		1	1	no	AT1G19086
AT1G19090	0	0	0	0	0	0	0	0	0		1	1	no		1	1	no	AT1G19090	RKF2	receptor-like serine/threonine kinase 2
AT1G19115	0	0	0	0	0	0	0	0	0		1	1	no		1	1	no	AT1G19115	LAZY3	NULL
AT1G19160	0	0	0	0	0	0	0	0	0		1	1	no		1	1	no	AT1G19160
AT1G18860	0	0	0	0.031896	0.095763	0.125597	0	0	0		1	1	no		1	1	no	AT1G18860	WRKY61	WRKY DNA-binding protein 61
AT1G18850	0.128549	0.228097	0.149149	0.47372	0.464968	0.356481	0.217893	0.12483	0.157568		0.00935	0.0205157	yes		0.49385	0.745928	no	AT1G18850	PCP2	LANT-SPECIFIC COMPONENT OF THE PRE- rRNA PROCESSING COMPLEX2
AT1G18880	0.388282	0.591322	0.223953	0.022469	0.024494	0.089337	0.189935	1.35468	0.778593		0.0114	0.024404	yes		0.01815	0.10715	no	AT1G18880	NRT1.9	nitrate transporter 1.9
AT1G18890	1.50551	4.21698	9.59994	2.22271	1.49136	2.34591	1.50095	7.29436	8.11347		0.0857	0.139727	no		0.30165	0.578172	no	AT1G18890	CPK10	NULL
AT1G18940	0	0	0.001276	0.006126	0.152517	0.110102	0.002635	0	0		5e-05	0.000177274	yes		1	1	no	AT1G18940
AT1G18910	0.29469	0.132674	0.25764	0.564562	0.416519	0.224204	0.066112	0.608547	0.956383		5e-05	0.000177274	yes		0.05485	0.213059	no	AT1G18910	BTSL2	BRUTUS LIKE 2
AT1G18950	3.20026	1.5925	2.09449	2.06361	2.13238	2.10469	3.29608	2.85248	3.66853		0.27485	0.36449	no		0.3609	0.637243	no	AT1G18950	DDR4	DDT-RELATED PROTEIN4
AT1G19010	1.31293	2.82193	0.954087	2.52904	3.05122	3.01163	2.16239	1.50511	3.40873		0.38705	0.482635	no		0.5956	0.810825	no	AT1G19010
AT1G19020	0.413111	0.330726	0	4.65382	3.74336	4.07207	0.35945	0.229423	0.294004		5e-05	0.000177274	yes		0.3843	0.66068	no	AT1G19020	SDA1	SMALL DEFENSE-ASSOCIATED PROTEIN 1
AT1G19025	0.162859	0.439084	1.33607	0.049662	1.06556	0.211243	0.260047	0.196829	0.127627		0.516	0.604744	no		0.7172	0.880964	no	AT1G19025
AT1G19000	20.7901	22.1913	24.6445	13.7349	13.0932	17.586	28.243	27.2134	33.9774		5e-05	0.000177274	yes		0.6337	0.834661	no	AT1G19000
AT1G19040	0	0	0	0	0	0	0	0	0		1	1	no		1	1	no	AT1G19040
AT1G19080	3.34423	3.06523	0.045194	3.37154	3.16856	2.03943	3.83871	2.45778	2.91227		0.1906	0.270901	no		0.09545	0.299765	no	AT1G19080	TTN10	TITAN 10
AT1G19070	1.55646	0.585742	0.336962	1.35983	0.71015	5.06874	1.17148	3.73392	2.58017		0.50315	0.59247	no		0.7599	0.90367	no	AT1G19070
AT1G19100	0.724864	0.862773	1.24358	1.16817	0.927151	0.951858	1.58662	1.46005	1.25986		0.0126	0.0266144	yes		0.24585	0.515158	no	AT1G19100	MORC6	Microrchidia 6
AT1G19110	1.0909	1.01699	0.813134	1.10762	1.28448	1.05816	1.13857	0.875284	1.24712		0.0073	0.0164844	yes		0.13425	0.368811	no	AT1G19110
AT1G19050	7.59336	10.296	0.680477	5.39927	6.46253	2.18234	8.46435	7.2759	2.7441		0.21175	0.295629	no		0.00095	0.0140931	yes	AT1G19050	ARR7	response regulator 7
AT1G19130	13.6275	11.9111	5.39502	23.7857	20.3134	10.6591	11.2585	11.6142	7.54323		0.00065	0.00189024	yes		0.2031	0.463266	no	AT1G19130
AT1G19120	15.3894	15.14	10.9227	16.6216	19.027	13.4931	16.5405	16.5441	10.7664		0.84775	0.888261	no		0.5419	0.775848	no	AT1G19120	LSM1A	SM-like 1A
AT1G19150	231.962	235.7	253.39	116.191	114.57	130.846	276.67	274.668	296.736		5e-05	0.000177274	yes		0.04655	0.192963	no	AT1G19150	Lhca6	photosystem I light harvesting complex gene 6
AT1G19170	0.277377	0.359088	0.210718	0.492923	0.635543	0.425529	0.279648	0.319844	0.165483		5e-05	0.000177274	yes		0.8925	0.960005	no	AT1G19170	PGF1	Polygalacturonase Clade F 1
AT1G19180	0.026312	0.213848	0.044619	5.51857	1.73353	4.89323	0.181839	0.48739	0.223644		5e-05	0.000177274	yes		0.90345	0.964356	no	AT1G19180	TIFY10A	NULL
AT1G19140	0.035513	0.012761	0.113337	0.010874	0.005174	0.029587	0.009877	0.04316	1.08999		0.66325	0.736235	no		0.08195	0.273004	no	AT1G19140	COQ9	NULL
AT1G19200	0.135896	0.147945	0.069037	0.3754	0.493567	0.597856	0.20762	0.111657	0.316762		5e-05	0.000177274	yes		0.3471	0.625291	no	AT1G19200
AT1G19210	0	0	0	0.001982	0	0	0	0.010219	0		1	1	no		1	1	no	AT1G19210	ERF17	NULL
AT1G19190	0.009446	0.677559	0.859985	0.423444	0.045309	0.042337	0.521834	0.034224	0.050183		0.96525	0.97535	no		0.649	0.843318	no	AT1G19190	NPF5.1	NULL
AT1G19220	0.127686	0.769905	1.38115	1.84887	1.7292	1.49316	0.661658	1.98133	0.802325		0.32425	0.417365	no		0.49485	0.746329	no	AT1G19220	IAA22	indole-3-acetic acid inducible 22
AT1G20823	1.53886	1.15758	1.19852	1.27925	1.4012	1.29751	1.12126	1.4209	1.52886		5e-05	0.000177274	yes		0.0007	0.0112732	yes	AT1G20823	ATL80	Arabidopsis Toxicos en Levadura 80
AT1G20850	0.460609	0.521299	0.537592	0.557636	0.316	0.381777	0.853587	0.910875	0.373767		0.3237	0.416773	no		5e-05	0.00141201	yes	AT1G20850	XCP2	xylem cysteine peptidase 2
AT1G20860	0	0	0	0.023978	0.003448	0.000747	0	0	0		1	1	no		1	1	no	AT1G20860	PHT1;8	phosphate transporter 1;8
AT1G20870	0.135781	0.076841	0.066484	0.017232	0.039983	0.021001	0.059475	0.165102	0.10131		0.98045	0.986065	no		0.1149	0.335613	no	AT1G20870	IDM3	Increased DNA Methylation 3
AT1G20830	2.87526	3.15279	5.61319	1.87115	2.7035	2.47246	5.07357	4.36501	16.6578		5e-05	0.000177274	yes		0.1427	0.382369	no	AT1G20830	MCD1	MULTIPLE CHLOROPLAST DIVISION SITE 1
AT1G20840	0.771315	1.67019	0.379057	10.2758	11.5648	6.18771	0.454871	0.714042	0.371766		5e-05	0.000177274	yes		0.00025	0.00518445	yes	AT1G20840	TST1	NULL
AT1G20880	0.596604	0.591147	1.5063	0.483681	0.394718	0.504733	0.328504	0.500675	0.474398		0.53875	0.625365	no		0.19165	0.447893	no	AT1G20880
AT1G20890	1.63979	1.04591	2.27754	5.82035	3.15198	5.67368	3.08377	1.92549	2.95378		0.0742	0.123577	no		0.2404	0.509169	no	AT1G20890
AT1G20900	0	0	0	0	0	0.278993	0	0	0		5e-05	0.000177274	yes		1	1	no	AT1G20900	ORE7	ORESARA 7
AT1G20910	3.36165	4.64657	3.91682	4.18928	3.8738	4.39076	4.45953	4.99924	4.72523		0.1722	0.249068	no		0.28405	0.558785	no	AT1G20910	ARID3	AT RICH INTERACTION DOMAIN 3
AT1G20930	0.30848	1.01801	0.405134	0.848214	0.25439	0.118683	0.082774	0.540687	0.08908		0.389	0.484935	no		0.18035	0.433441	no	AT1G20930	CDKB2;2	cyclin-dependent kinase B2;2
AT1G20920	1.27364	0.939322	0.239111	0.896604	1.12789	0.272789	1.06303	0.908416	0.33264		0.0009	0.00254033	yes		0.38355	0.660048	no	AT1G20920	RCF1	regulator of CBF gene expression 1
AT1G20950	2.96844	2.89049	3.40777	5.4091	6.85163	5.47616	4.07777	3.9695	2.56576		5e-05	0.000177274	yes		0.01615	0.0993795	no	AT1G20950
AT1G20960	0.680215	0.477542	0.621847	0.793155	0.699724	0.865288	0.867615	0.756533	1.07655		0.3194	0.412216	no		0.52235	0.763619	no	AT1G20960	emb1507	embryo defective 1507
AT1G20970	0.676613	0.635537	0.488636	1.48887	1.62858	1.5355	0.870717	0.667856	0.751692		5e-05	0.000177274	yes		0.5009	0.750211	no	AT1G20970
AT1G19230	0.178456	0.01376	0.146892	0.094024	0.107896	0.051146	0.104492	0.044276	0.140188		1	1	no		1	1	no	AT1G19230	RBOHE	NULL
AT1G19260	0	0	0	0	0	0	0	0	0		1	1	no		1	1	no	AT1G19260	LOH3	NULL
AT1G19320	0	0	0	0	0	0	0	0	0		1	1	no		1	1	no	AT1G19320
AT1G19390	0	0	0	0	0	0	0	0	0		1	1	no		1	1	no	AT1G19390	WAKL11	WALL-ASSOCIATED KINASE-LIKE PROTEIN11
AT1G19410	0	0	0	0	0	0	0	0	0		1	1	no		1	1	no	AT1G19410
AT1G19460	0	0	0	0	0	0	0	0	0		1	1	no		1	1	no	AT1G19460
AT1G19470	0	0	0	0	0	0	0	0	0		1	1	no		1	1	no	AT1G19470
AT1G19500	0	0	0	0	0	0	0	0	0		1	1	no		1	1	no	AT1G19500
AT1G19510	0.937886	0.593723	0.333274	0	0.111628	0.069378	0.866184	1.11726	1.75645		0.04425	0.0794673	no		0.02095	0.117289	no	AT1G19510	RSM4	RADIALIS-LIKE SANT/MYB 4
AT1G19530	0	0	0	0	0	0	0	0	0		1	1	no		1	1	no	AT1G19530	RGAT1	RGA Target 1
AT1G19550	0	0	0	0	0	0	0	0	0		1	1	no		1	1	no	AT1G19550	DHAR	dehydroascorbate reductase
AT1G19610	0.098658	0	0	0	0	0	0	0.215306	0		1	1	no		1	1	no	AT1G19610	PDF1.4	NULL
AT1G19620	0	0	0.392616	0	0	0	0	0	0		0.03715	0.0682045	no		0.06845	0.242251	no	AT1G19620
AT1G19630	0.989928	0.775519	0.512965	0	0	0	0.518959	0.564029	0		5e-05	0.000177274	yes		0.00185	0.022436	yes	AT1G19630	CYP722A1	cytochrome P450, family 722, subfamily A, polypeptide 1
AT1G19780	0	0	0	0	0	0	0	0	0		1	1	no		1	1	no	AT1G19780	CNGC8	cyclic nucleotide gated channel 8
AT1G19790	0	0	0	0.210789	0.038932	0.08304	0	0	0.111823		1	1	no		1	1	no	AT1G19790	SRS7	SHI-related sequence 7
AT1G19830	0	0	0	0	0	0	0	0	0		1	1	no		1	1	no	AT1G19830	SAUR54	SMALL AUXIN UPREGULATED RNA 54
AT1G19835	2.28619	2.59648	4.74799	2.02091	2.21673	3.03955	2.71179	1.92765	21.5773		5e-05	0.000177274	yes		0.3944	0.66701	no	AT1G19835	TCS1	Trichome Cell Shape 1
AT1G19890	0	0	0	0	0	0	0	0	0		1	1	no		1	1	no	AT1G19890	MGH3	male-gamete-specific histone H3
AT1G19900	0	0	0	0	0	0	0	0	0		1	1	no		1	1	no	AT1G19900	RUBY	RUBY PARTICLES IN MUCILAGE
AT1G19930	0	0	0	0	0	0	0	0	0		1	1	no		1	1	no	AT1G19930
AT1G20000	0	0	0	0	0	0	0	0	0		1	1	no		1	1	no	AT1G20000	TAF11b	TBP-associated factor 11B
AT1G20065	0.318651	0	0	0	0	0.111317	0	0	0.169715		1	1	no		1	1	no	AT1G20065
AT1G20130	0.105981	0	0.078881	0.073796	0.110499	0.042867	0	0	0		1	1	no		1	1	no	AT1G20130
AT1G20132	0	0	0	0	0	0	0	0	0		1	1	no		1	1	no	AT1G20132
AT1G20135	0	0	0	0	0	0	0	0	0		1	1	no		1	1	no	AT1G20135
AT1G20150	0	0	0	0	0	0	0	0	0		1	1	no		1	1	no	AT1G20150
AT1G20180	0	0	0.033679	3.8668	0.428588	0.530145	0	0	0		0.2207	0.305855	no		1	1	no	AT1G20180
AT1G20240	0	0	0	0	0	0	0	0	0		1	1	no		1	1	no	AT1G20240
AT1G20280	0	0	0	0	0	0	0	0	0		1	1	no		1	1	no	AT1G20280
AT1G20290	0	0	0	0	0	0	0	0	0		1	1	no		1	1	no	AT1G20290
AT1G20320	0	0	0	0	0	0	0	0	0		1	1	no		1	1	no	AT1G20320
AT1G20360	0	0	0	0	0	0	0	0	0		1	1	no		1	1	no	AT1G20360
AT1G20400	0	0	0	0	0	0	0	0	0		1	1	no		1	1	no	AT1G20400
AT1G20405	0	0	0	0	0	0	0	0	0		1	1	no		1	1	no	AT1G20405
AT1G20500	0	0	0	0	0	0	0	0	0		1	1	no		1	1	no	AT1G20500
AT1G20520	0	0	0	0	0	0	0	0	0		1	1	no		1	1	no	AT1G20520
AT1G20530	0.000592	0	0	0	0	0	0.00134	0	0		1	1	no		1	1	no	AT1G20530
AT1G20570	0	0	0	0	0	0	0	0	0		1	1	no		1	1	no	AT1G20570
AT1G20590	0	0	0	0	0	0	0	0	0		1	1	no		1	1	no	AT1G20590
AT1G20600	0	0	0	0	0	0	0	0	0		1	1	no		1	1	no	AT1G20600
AT1G20680	0	0	0	0.186467	0	0.040459	0	0	0		1	1	no		1	1	no	AT1G20680
AT1G20690	0.157794	1.21591	0.11374	0	0.538447	0.497139	0.298821	0.751759	0.745146		0.237	0.324301	no		0.90665	0.96567	no	AT1G20690
AT1G20700	0.129041	0	0	0	0	0	0	0	0		1	1	no		1	1	no	AT1G20700	WOX14	WUSCHEL related homeobox 14
AT1G20710	0	0	0	0	0	0	0	0	0		1	1	no		1	1	no	AT1G20710	WOX13B	WUSCHEL related homeobox 13B
AT1G20720	0	0	0	0	0	0	0	0	0		0.0004	0.00121797	yes		0.0031	0.03254	yes	AT1G20720
AT1G20730	0	0	0	0	0	0	0	0	0		1	1	no		1	1	no	AT1G20730
AT1G20735	0	0	0	0	0	0	0	0	0		1	1	no		1	1	no	AT1G20735
AT1G20740	0	0	0	0	0	0	0	0	0		1	1	no		1	1	no	AT1G20740
AT1G20750	0	0	0	0	0	0	0	0	0		1	1	no		1	1	no	AT1G20750
AT1G20790	0	0	0	0	0	0	0	0	0		1	1	no		1	1	no	AT1G20790
AT1G20795	0	0	0	0	0	0	0	0	0		1	1	no		1	1	no	AT1G20795
AT1G20800	0	0	0	0	0	0	0	0	0		1	1	no		1	1	no	AT1G20800
AT1G19240	3.34006	4.45114	2.86074	4.65134	3.75221	2.65307	3.94958	5.54683	3.55372		0.8607	0.898156	no		0.22065	0.486175	no	AT1G19240
AT1G19270	0.747116	0.657563	0.398019	0.824104	0.426717	0.886292	0.523753	0.545928	0.345113		0.1906	0.270901	no		0.9113	0.967391	no	AT1G19270	DA1	DA (large in Chinese) 1
AT1G19250	0.790975	0.240739	0.253421	0.013619	0.060284	0.698586	0.027485	0	0		0.17595	0.253557	no		1	1	no	AT1G19250	FMO1	flavin-dependent monooxygenase 1
AT1G19300	0.431382	0.222237	0.311003	0.814396	0.843671	1.28081	0.445807	0.535895	0.397498		5e-05	0.000177274	yes		0.6249	0.828385	no	AT1G19300	PARVUS	PARVUS
AT1G19310	1.33379	1.59638	0.79133	1.57734	1.96611	1.64207	1.41969	1.08543	1.29864		0.09595	0.15372	no		0.0433	0.184821	no	AT1G19310
AT1G19290	0.001531	0.001409	0.001255	0.001405	0.003413	0.002804	0.002066	0.001963	0.003676		0.58165	0.66466	no		0.6524	0.844482	no	AT1G19290	TANG2	TANG 2
AT1G19340	0.675245	0.796488	1.4511	0.554083	0.189225	0.617408	1.14325	2.84189	2.27554		5e-05	0.000177274	yes		0.313	0.59021	no	AT1G19340	METTL4	NULL
AT1G19330	0.370402	1.60081	0.578391	0.131883	0.3761	0.398177	0.258378	0.488727	0.521165		5e-05	0.000177274	yes		0.0823	0.27366	no	AT1G19330	AFR2	SAP30 FUNCTION-RELATED 2
AT1G19360	4.93561	4.41437	6.8968	15.8584	13.0188	12.9392	4.1124	3.27267	4.67376		5e-05	0.000177274	yes		0.12425	0.351499	no	AT1G19360	RRA3	reduced residual arabinose 3
AT1G19350	2.36485	1.98999	1.05031	2.70232	1.90971	0.828418	2.13718	3.1726	0.651532		0.15775	0.232174	no		0.80745	0.924769	no	AT1G19350	BZR2	BRASSINAZOLE-RESISTANT 2
AT1G19380	1.86535	1.65103	2.10901	4.009	3.82909	2.37951	3.35477	2.44142	1.70292		0.00145	0.00389369	yes		0.24875	0.517896	no	AT1G19380
AT1G19370	0.091945	0.109531	0.052475	0.457485	0.551011	0.586206	0.145037	0.125351	0.15472		5e-05	0.000177274	yes		0.25255	0.523127	no	AT1G19370
AT1G19396	5.8484	3.05432	3.60398	3.99654	3.56238	4.87065	3.64027	3.55577	7.27157		0.50235	0.591755	no		0.1918	0.448068	no	AT1G19396
AT1G19394	3.09375	1.55567	1.95938	1.81082	1.52136	1.70183	1.80585	1.81788	1.9842		0.2846	0.374805	no		0.3337	0.61188	no	AT1G19394
AT1G19397	1.99967	2.97511	4.66756	1.87891	2.12839	1.93898	2.60457	2.4022	5.23524		0.0001	0.000338971	yes		0.5265	0.765927	no	AT1G19397
AT1G19400	5.89715	6.32447	4.70425	3.84732	3.66649	3.44718	7.22051	6.49668	7.87629		0.00675	0.0153857	yes		0.0013	0.0177531	yes	AT1G19400	E-4PDHase	erythronate-4phosphate dehydrogenase
AT1G19430	0.938139	0.906174	0.563798	1.36487	1.4179	1.77893	0.578047	0.584115	0.546334		0.0001	0.000338971	yes		0.3539	0.631054	no	AT1G19430
AT1G19440	0.42002	0.386307	1.04591	0.834314	0.794825	1.09162	0.646977	0.82095	1.33037		0.1889	0.268795	no		0.56575	0.791961	no	AT1G19440	KCS4	3-ketoacyl-CoA synthase 4
AT1G19480	0.052984	0.001578	0.770435	0.123019	0.08274	0.546021	0.031954	0.417498	0.173864		0.3549	0.449846	no		0.6606	0.849377	no	AT1G19480
AT1G19450	7.25979	25.5191	8.7829	10.9018	16.7985	10.2912	10.0103	8.18468	11.3279		0.02865	0.0544421	no		0.00055	0.00930161	yes	AT1G19450	ERDL4	Sugar transporter ERD6-like 4
AT1G19485	0.46159	0.04479	0.000237	0.406827	0.461032	0.040666	0.870731	0.20894	0.115698		0.19375	0.274468	no		0.1996	0.459028	no	AT1G19485
AT1G19520	0.148435	0.092831	0.000253	0.101925	0.103059	0.018996	0.076517	0.044309	0.003001		0.0005	0.00149384	yes		0.8132	0.92703	no	AT1G19520	RPPR2	Ribosomal Pentatricopeptide Repeat Protein 2
AT1G19490	0.330213	0.207544	0.483972	0.315826	0.284492	0.086298	0.484714	0.319809	0.671279		0.36045	0.455409	no		0.47	0.727233	no	AT1G19490	bZIP62	bZIP TF 62
AT1G19540	0.070263	0.291747	0.232429	0.17381	0.181308	0.190417	0.089397	0.079308	0.080447		1	1	no		1	1	no	AT1G19540
AT1G19580	3.74871	3.63657	9.47034	5.16255	4.55034	1.48234	4.05842	4.53058	8.95171		0.16605	0.24188	no		0.22295	0.488883	no	AT1G19580	GAMMA CA1	gamma carbonic anhydrase 1
AT1G19600	2.21042	2.46461	2.04544	1.48429	4.30064	1.70224	4.16913	3.53747	4.67405		5e-05	0.000177274	yes		0.0001	0.00252486	yes	AT1G19600
AT1G19570	40.3421	37.0169	5.05434	36.2299	44.8555	8.42978	47.2832	54.9001	4.81456		0.91175	0.935544	no		0.82555	0.932543	no	AT1G19570	DHAR5	DEHYDROASCORBATE REDUCTASE 5
AT1G19640	0.662425	0.876826	2.69747	0.664423	0.634153	0.954264	0.388248	0.470996	2.22688		0.25235	0.340255	no		0.12665	0.355639	no	AT1G19640	JMT	jasmonic acid carboxyl methyltransferase
AT1G19650	1.81547	1.85755	1.83035	0.841796	0.400438	0.64146	2.03285	1.04686	2.32275		5e-05	0.000177274	yes		0.1905	0.446197	no	AT1G19650
AT1G19660	26.7566	2.15056	15.4575	0.748996	12.343	9.30653	29.318	3.92262	13.7094		5e-05	0.000177274	yes		0.048	0.196575	no	AT1G19660	BBD2	bifunctional nuclease in basal defense response 2
AT1G19670	13.8741	17.3038	5.90022	104.675	82.1846	37.8069	16.8453	15.5931	8.66951		5e-05	0.000177274	yes		0.94805	0.980399	no	AT1G19670	CORI1	CORONATINE-INDUCED PROTEIN 1
AT1G19690	2.50216	1.47697	1.07075	1.46151	1.4647	1.99074	2.61853	2.7819	2.03441		0.0642	0.10912	no		0.8403	0.93818	no	AT1G19690
AT1G19680	9.54974	11.7801	12.3086	13.9436	12.9193	13.8961	14.8138	12.6099	13.9556		0.65985	0.733487	no		0.05165	0.20568	no	AT1G19680
AT1G19700	0.187015	0.303048	0.101486	0.330912	0.303776	0.241587	0.36564	0.447002	0.373462		0.0062	0.0142643	yes		0.55295	0.782933	no	AT1G19700	BLH10	BEL1-LIKE HOMEODOMAIN 10
AT1G19715	0.69946	1.19987	1.20888	0.332895	0.267023	1.17584	0.570101	0.975387	0.926874		5e-05	0.000177274	yes		0.0002	0.00434411	yes	AT1G19715
AT1G19720	2.38547	3.02372	31.348	1.26262	1.23378	0.761817	3.78506	3.32285	3.78739		5e-05	0.000177274	yes		0.00515	0.0460768	yes	AT1G19720
AT1G19710	0.517882	0.599187	0.808367	1.15023	1.13728	1.06324	0.46618	0.537961	1.01057		0.0315	0.0591086	no		0.6075	0.819227	no	AT1G19710
AT1G19740	6.12679	4.9465	3.9452	5.40949	5.1889	6.19996	7.06307	7.56416	9.39821		0.00035	0.00108198	yes		0.6211	0.8269	no	AT1G19740	LCP1	Lon domain-containing protein 1
AT1G19750	0.13883	0.375783	0.069076	0.310057	0.175873	0	0.198481	0.21049	0.031852		1	1	no		1	1	no	AT1G19750	CSA2	NULL
AT1G19730	6.5621	6.10137	5.06412	10.9613	9.13012	5.77105	8.15531	7.64439	4.18973		0.001	0.00279394	yes		0.0074	0.0590546	no	AT1G19730	ATTRX4	NULL
AT1G19770	17.5968	18.5002	8.10527	25.3731	26.3321	20.0563	9.98611	12.4114	9.30795		0.1147	0.178336	no		5e-05	0.00141201	yes	AT1G19770	PUP14	purine permease 14
AT1G19800	15.3729	13.8017	11.8126	16.3385	11.3262	17.6839	15.6137	8.63182	15.333		0.94655	0.961833	no		0.79215	0.917961	no	AT1G19800	TGD1	trigalactosyldiacylglycerol 1
[truncated: 25,420 more rows]

## Sheet: C
Supplementary Table S6. RNA-seq expression estimates and statistical analysis of differentially expressed genes of 21-d-old tps1-2 GVG::TPS1 (±DEX) and hua2-4 tps1-2 GVG::TPS1 (-DEX) plants calculated using Cuffdiff 2.
Genotype	tps1-2 GVG::TPS1 -DEX			tps1-2 GVG::TPS1 +DEX			hua2-4 tps1-2 GVG::TPS1 -DEX				Col-0 +Est			SnRK1 knockdown +Est			Col-0 -glucose			Col-0 +glucose			tps1-2 GVG:TPS1 -DEX vs tps1-2 GVG:TPS1 +DEX			tps1-2 GVG:TPS1 -DEX vs hua2-4 tps1-2 GVG::TPS1			Col-0 +Est vs SnRK1 knockdown +Est			Col-0 +glucose vs Col-0 - glucose			Tair locus identifier	Gene Model Description
	Expression values										Expression values (Pedrotti et al., 2018)						Expression values (Fu et al., 2021)						p value	q value	Significant	p value	q value	Significant	p value	q value	Significant	p value	q value	Significant
Replicate	1	2	3	1	2	3	1	2	3		1	2	3	1	2	3	1	2	3	1	2	3	1	2	3	1	2	3	1	2	3	1	2	3
AT1G01010	0.238121	0.165757	0.904479	0.410895	0.635516	0.434895	0.459131	0.197144	1.22489		1.31794	2.31751	0.742173	7.64297	13.1703	10.7022	2.13093	0.874608	2.31089	0.747584	2.32782	2.4666	0.00165	0.00437847	yes	0.1743	0.426411	no	5e-05	0.000129763	yes	0.61215	0.68424	no	AT1G01010	NTL10	NULL
AT1G01020	1.04627	0.427185	1.20443	0.903919	0.155583	0.19763	0.683276	0.750586	0.371064		5.1955	0.111624	1.38977	2.67008	0.22167	0.74739	1.58067	0.942013	1.09749	1.56402	0.878929	0.759584	0.3384	0.432799	no	0.3327	0.610673	no	0.10235	0.142742	no	0.8341	0.872471	no	AT1G01020	ARV1	NULL
AT1G01030	0.193345	0.29445	0.124439	0.864526	0.854509	1.13488	0.330821	0.143441	0.575599		0	0.227727	0	0	0	0.287629	0.150253	0.297316	0.322302	0.631686	0.395055	0.548941	5e-05	0.000177274	yes	0.46535	0.723356	no	1	1	no	0.0032	0.00693882	yes	AT1G01030	NGA3	NGATHA3
AT1G04445	0	0	0	0	0	0	0	0	0		0	0	0	0	0	0	0	0	0	0	0	0	5e-05	0.000177274	yes	1	1	no	1	1	no	1	1	no	AT1G04445
AT1G04450	0	0	0	0.153684	0.227374	0.045153	0	0	0		0	0	0	0	0	0	0	0	0	0	0	0	1	1	no	1	1	no	1	1	no	1	1	no	AT1G04450	RIC3	ROP-interactive CRIB motif-containing protein 3
AT1G04470	0.015199	0	0	0.028221	0.031693	0	0.014503	0.043263	0.078306		0	0	0	0	0	0	0	0	0	0	0	0	1	1	no	1	1	no	1	1	no	1	1	no	AT1G04470
AT1G04500	0.031102	0.057768	0.216061	0.283263	0.207541	0.223848	0.178076	0.166379	0.053415		0	0.243303	0	0	0.289438	0.22958	0	0	0.153641	0	0	0	1	1	no	1	1	no	1	1	no	1	1	no	AT1G04500
AT1G04490	0.027547	0.063734	0.124119	0.040327	0.178643	0.007975	0	0.068139	0.088527		0	0	0	0.624998	1.01555	0.108101	0	0.000239	0.061609	0.074711	0.079831	0.034018	5e-05	0.000177274	yes	1	1	no	1	1	no	1	1	no	AT1G04490
AT1G04480	19.6887	14.357	26.7169	22.8904	25.3649	41.8196	22.9363	26.0886	48.929		6.42744	14.5427	16.8889	20.7847	27.4145	22.1804	79.2817	69.0695	63.8357	119.756	116.781	112.445	0.019	0.0381448	yes	0.0014	0.0187043	yes	5e-05	0.000129763	yes	5e-05	0.000148283	yes	AT1G04480	uL14x	Ribosomal Protein uL14x
AT1G04560	0	0.07239	0	0	0	0	0	0	0		0	0	0	0	0	0	3.93078	0	0.150119	0.089339	0	0.122211	1	1	no	1	1	no	1	1	no	0.04575	0.0750565	no	AT1G04560
AT1G04600	0	0	0	0	0	0	0	0	0		0	0	0	0	0	0	0	0	0	0	0	0	1	1	no	1	1	no	1	1	no	1	1	no	AT1G04600	XIA	myosin XI A
AT1G04645	0	0	0	0	0	0	0	0	0		0	0	0	0	0	0	0	0	0	0	0	0	1	1	no	1	1	no	1	1	no	1	1	no	AT1G04645
AT1G04670	0	0	0	0	0	0.058628	0	0	0		0	0	0	0	0	0	0	0	0	0	0	0	1	1	no	1	1	no	1	1	no	1	1	no	AT1G04670
AT1G04510	0.117173	0.068564	0.051138	0.080958	0.066345	0.046737	0.059091	0.051338	0.206793		0.081982	28.4408	5.70438	0.051765	0.141932	35.7425	0.035891	0.033425	0.005336	0.460145	0.048858	0.037527	0.8282	0.872786	no	0.2485	0.517617	no	5e-05	0.000129763	yes	0.00245	0.00545248	yes	AT1G04510	PUB59	Plant U-box 59
AT1G04520	4.76429	5.13554	4.16529	9.94486	9.07535	8.74448	5.59766	6.02005	5.30545		0.899504	0.544948	0.522491	0.7546	3.23894	3.72407	4.68114	5.22476	6.22065	15.9435	15.1712	12.7696	5e-05	0.000177274	yes	0.1876	0.442828	no	0.00875	0.0157019	yes	5e-05	0.000148283	yes	AT1G04520	PDLP2	plasmodesmata-located protein 2
AT1G04540	0	0	0	0	0	0	0	0	0		0	0	0	0	0	0	0	0	0	0	0.001234	0	0.0017	0.00449692	yes	0.0472	0.194501	no	1	1	no	0.02485	0.0437846	yes	AT1G04540
AT1G04550	1.33441	1.25722	0.621039	0.257123	1.22387	0.843334	1.43809	2.26575	0.329844		0.093167	1.66188	1.40814	2.85647	0.150943	0.196966	1.47652	0.69522	0.19775	2.82573	5.25907	1.20106	5e-05	0.000177274	yes	0.1913	0.447485	no	0.2278	0.286126	no	5e-05	0.000148283	yes	AT1G04550	IAA12	indole-3-acetic acid inducible 12
AT1G04530	29.3923	28.722	20.8229	39.7817	41.0562	37.051	33.0756	34.2065	30.0089		9.57846	14.3341	24.6609	19.8455	27.3722	22.8699	35.2098	36.0027	30.9923	44.3609	38.9284	36.8635	0.004	0.00966457	yes	0.01365	0.0888916	no	0.79555	0.830674	no	0.4275	0.510915	no	AT1G04530	TPR4	tetratricopeptide repeat 4
AT1G04570	0.050776	0.531124	0.026781	0.132995	0.346626	0.163467	0.143645	0.147455	0.129334		0.104664	0	0	0.75031	0.31134	0.862781	0.065577	0.106917	0.025662	0.179601	0.164788	0.279889	5e-05	0.000177274	yes	0.00105	0.0151247	yes	1	1	no	0.0026	0.00574975	yes	AT1G04570
AT1G04580	0.009484	0	0	0.216186	0.076699	0.049785	0	0	0		0	0	0	0.10613	0.142464	0	0	0	0	0	0	0.036372	1	1	no	1	1	no	1	1	no	1	1	no	AT1G04580	ATAO2	ALDEHYDE OXIDASE 2
AT1G04555	2.17209	0.49354	0.540105	2.36464	3.51361	1.51099	0.920229	1.58908	1.23893		2.37247	0.948888	3.47938	0.476122	0.754341	6.53491	0.491098	1.77162	0.82822	1.78486	0.496599	0.351086	0.0001	0.000338971	yes	0.36335	0.639673	no	0.0181	0.0302237	yes	0.14145	0.200233	no	AT1G04555
AT1G04590	0.21737	0.093589	0.031749	0.320982	0.184225	0.036262	2.6e-05	0.385607	0.034126		0.250048	6.19393	1.88127	0.583638	1.13062	0.941545	0.037687	0.012162	0.085945	0.207739	0.039702	0.279912	0.05285	0.0924274	no	0.0508	0.203564	no	0.09275	0.130848	no	0.03995	0.0665607	no	AT1G04590
AT1G04620	1.95372	1.53028	0.776043	0.618673	1.11336	1.25289	1.86884	1.96006	3.94017		4.24665	15.1394	10.4272	4.04544	3.37716	6.2238	5.87782	4.23226	3.16104	4.32287	4.09061	4.34692	5e-05	0.000177274	yes	0.8296	0.933512	no	5e-05	0.000129763	yes	0.0044	0.00925223	yes	AT1G04620	HCAR	7-hydroxymethyl chlorophyll a (HMChl) reductase
AT1G04610	0	0	0	0.050766	0.030169	0	0	0	0		0	0	0	0	0	0	0.22348	0.255152	0.15985	0.158286	0.048455	0.691302	1	1	no	1	1	no	1	1	no	0.00995	0.0192746	yes	AT1G04610	YUC3	YUCCA 3
AT1G04635	0.069327	0.063644	0	0.409607	0.244032	0.267545	0.158237	0.348056	0.571752		0	0	0	1.17432	0	0	0.39533	0.412653	0.162491	1.02605	1.05812	0.811642	0.47665	0.568159	no	0.10125	0.311147	no	0.1091	0.150905	no	5e-05	0.000148283	yes	AT1G04635	POP5	A. thaliana homolog of yeast POP5
AT1G04630	18.7857	16.8152	6.4442	19.4991	16.5277	10.7238	22.0194	24.0276	13.5885		2.53337	2.89836	5.58777	3.79422	4.13964	7.05413	13.5979	12.6225	14.5664	16.963	11.9331	10.002	0.54645	0.632432	no	0.00465	0.042825	yes	0.3184	0.379475	no	0.3142	0.395677	no	AT1G04630	MEE4	maternal effect embryo arrest 4
AT1G04625	0.946469	0.567578	1.19009	1.06731	0.898871	0	0	0	0		0.098717	1.79045	1.65644	0.562344	2.08764	0.05923	0	0.264231	0.176649	0.16184	0.291739	0.320005	1	1	no	1	1	no	1	1	no	1	1	no	AT1G04625
AT1G04650	0.731076	0.666863	1.34958	0.482426	0.50266	0.275643	0.668943	0.328354	0.798963		0	0	0.243763	0.265002	0.264641	0.479789	0.444078	1.05848	0.456426	1.13206	1.70189	1.52824	5e-05	0.000177274	yes	0.72945	0.888502	no	1	1	no	0.0005	0.00127322	yes	AT1G04650	FLIP	FIDGETIN-LIKE-1 INTERACTING PROTEIN
AT1G04660	0	0	0	0	0	0	0	0	0		0	0	0	0	0	0	0.223616	0.260184	0.128946	0.014855	0.076022	0.048503	1	1	no	1	1	no	1	1	no	0.0012	0.0028447	yes	AT1G04660
AT1G04640	0.215936	0.43268	0.075982	0.36614	0.408145	0.308438	0.741669	1.1401	0.684455		0.334859	0.000381	0.023632	0.000497	0.206104	0.020455	1.25325	1.09596	1.17117	0.69412	1.06081	0.288985	0.0007	0.00202225	yes	0.02015	0.114422	no	0.312	0.372869	no	0.36285	0.445717	no	AT1G04640	LIP2	lipoyltransferase 2
AT1G04680	5.39813	6.96328	3.39216	9.8109	9.61689	7.96065	14.8713	4.02656	13.966		4.45997	4.01489	2.59402	1.45574	2.67843	3.52157	9.3789	8.80613	8.7595	24.7123	22.4492	20.1516	5e-05	0.000177274	yes	5e-05	0.00141201	yes	5e-05	0.000129763	yes	5e-05	0.000148283	yes	AT1G04680	PLL26	NULL
AT1G05260	0	0.038608	0.12377	0.231452	0.043345	0	0	0.118338	0		3.40101	1.12628	0.332829	1.14059	2.12489	0.918262	3.17657	3.28203	2.38163	7.36285	5.8633	5.6385	1	1	no	1	1	no	5e-05	0.000129763	yes	5e-05	0.000148283	yes	AT1G05260	RCI3A	NULL
AT1G05310	0.033252	0.12641	0.078774	0.14083	0.045402	0.011514	0.046759	0.007764	0.038442		2.41672	2.94077	0.751891	4.21691	4.19276	3.05233	0.805421	0.0892	0.405878	0.352245	0.354363	0.321184	0.11515	0.17893	no	0.73995	0.892534	no	0.77595	0.814213	no	0.1182	0.171902	no	AT1G05310
AT1G05300	0.151974	0.097752	0.029671	0.098982	0.01013	0.024512	0.069524	0.292323	0.064119		0.368223	0.356527	0.87196	0.53739	0.491379	1.20706	1.07027	0.191695	0.520539	0.940943	1.8722	0.995417	0.0006	0.00175954	yes	0.4395	0.701599	no	0.19355	0.248105	no	5e-05	0.000148283	yes	AT1G05300	ZIP5	zinc transporter 5 precursor
AT1G05270	3.17892	2.66086	0.701776	4.31866	2.99056	2.44702	3.68143	3.61257	1.94193		6.11528	7.01407	5.14856	2.28617	7.33076	4.55992	3.46348	3.14047	3.6855	3.50972	3.28314	3.04854	0.0167	0.0341671	yes	0.26455	0.537255	no	5e-05	0.000129763	yes	0.7558	0.807813	no	AT1G05270	TRB1	NULL
AT1G05440	0.032915	0.122474	0.032665	0	0	0.10615	0	0.031231	0.113057		0	0	0	0	0	0	0.395038	0.002147	0.125257	0.171713	0.524947	0	1	1	no	1	1	no	1	1	no	0.2044	0.274325	no	AT1G05440
AT1G05430	2.95671	2.28136	1.06691	3.89582	11.3932	2.76473	2.22293	3.87258	2.72292		4.95346	2.16781	1.74994	2.59468	14.5026	7.86038	11.5086	23.6948	23.3117	26.5353	10.7254	19.9791	0.68405	0.754008	no	0.2474	0.516388	no	0.4215	0.485291	no	0.2945	0.374259	no	AT1G05430
AT1G05450	0	0	0	0	0	0	0	0	0		0	0	0	0	0	0	0	0	0.177556	0.062081	0	0	1	1	no	1	1	no	1	1	no	1	1	no	AT1G05450
AT1G05460	0.047799	0.036928	0.07317	0.114502	0.137002	0.107861	0.140811	0.156361	0.066305		0.705678	1.28148	1.55925	0.182194	3.11298	3.18616	0.403953	0.2656	0.303443	0.611838	0.557968	0.388918	0.59705	0.677764	no	0.0252	0.132844	no	0.24615	0.305112	no	0.0002	0.000548482	yes	AT1G05460	SDE3	SILENCING DEFECTIVE
AT1G05490	0.011512	0.081041	0	0	0.034177	0.097628	0.01564	0	0.046913		0	0	0	0.721141	0.71177	1.04847	0.108975	0.098913	0.019662	0.107374	0.41435	0.243372	1	1	no	1	1	no	1	1	no	1	1	no	AT1G05490	CLSY3	CLASSY3
AT1G05470	2.19642	2.13036	2.56447	0.642299	0.77901	0.777528	2.18702	1.91971	2.12413		3.53176	3.39995	1.39828	2.46903	1.2565	2.88773	5.35296	5.40733	4.40451	5.10407	4.52034	4.60143	5e-05	0.000177274	yes	0.3886	0.663227	no	0.0003	0.00070371	yes	0.06455	0.101255	no	AT1G05470	CVP2	COTYLEDON VASCULAR PATTERN 2
AT1G05500	2.31433	3.21285	23.0567	25.1519	24.1892	25.8483	20.4287	20.6082	21.3963		1.50924	11.908	11.3008	21.7256	11.8883	12.3199	2.25943	2.35779	2.26008	3.70135	3.24344	3.91919	0.7697	0.825142	no	0.6608	0.84939	no	0.0363	0.0565823	no	0.02835	0.0491865	yes	AT1G05500	SYTE	SYNAPTOTAGMIN HOMOLOG E
AT1G05330	0	0	0	0	0	0	0	0	0		0	0	0	0	0	0	0	0	0	0	0	0	1	1	no	1	1	no	0.01765	0.0295415	yes	1	1	no	AT1G05330
AT1G05340	2.22975	1.43789	0.583418	4.26252	4.78664	5.00243	1.34081	1.196	1.53901		15.4268	15.4021	26.6676	22.3176	24.7255	26.3678	22.4792	20.2225	21.7884	1.11493	1.67088	1.91942	5e-05	0.000177274	yes	0.64125	0.838865	no	0.139	0.186043	no	5e-05	0.000148283	yes	AT1G05340	AthCYSTM1	Cysteine-Rich Transmembrane Module 1
AT1G05320	0.597322	0.854107	0.332927	1.61149	1.29096	0.822069	0.228282	0.519863	0.376456		0.487736	1.35523	2.04854	2.6157	3.70032	3.59755	1.06985	0.975909	0.641699	0.948977	2.19048	0.564308	0.9143	0.937794	no	0.02065	0.116301	no	0.0332	0.0522066	no	0.22155	0.29398	no	AT1G05320	PICL	PICC-LIKE
AT1G05350	1.50403	2.40025	0.289946	1.92009	2.48962	1.04238	0.829432	1.30746	0.590665		7.10174	4.59154	5.9881	1.96897	16.1884	3.05257	10.8535	9.92023	10.0581	14.8646	11.1092	10.3057	5e-05	0.000177274	yes	0.31285	0.590051	no	5e-05	0.000129763	yes	0.50735	0.586809	no	AT1G05350
AT1G05360	5.38098	4.82192	2.07937	9.0043	8.65475	7.25048	6.00113	6.35592	7.32989		3.1818	0.63314	1.81655	2.01645	6.07049	6.47656	7.08262	5.86296	4.97889	11.2921	10.9054	9.61551	0.0151	0.0312402	yes	0.0471	0.194179	no	0.04325	0.0662288	no	5e-05	0.000148283	yes	AT1G05360	KMS2	Killing Me Slowly 2
AT1G05370	0.256037	0.409892	0.421164	1.16627	0.326453	0.170614	0.226738	0.308319	0.320392		0	0	0	0.772893	1.10493	1.12803	0.480305	0.046864	0.052174	0.079989	0.021495	0.00681	5e-05	0.000177274	yes	1	1	no	1	1	no	0.96365	0.972131	no	AT1G05370
AT1G05380	0.281956	0.201521	0.395784	0.151218	0.411205	0.268115	0.144961	0.185267	0.400419		0.854127	1.16431	0.697896	1.06597	0.420432	0.754731	0.19156	0.137267	0.199921	0.285169	0.270522	0.294504	0.064	0.108851	no	0.22985	0.49706	no	0.0008	0.00175361	yes	0.819	0.860672	no	AT1G05380
AT1G05385	2.08316	2.23312	0.191738	2.74667	2.28975	0.611196	2.32146	2.43432	0.348828		0.151416	1.42605	0.728526	0.089799	4.54567	9.631	5.57821	5.05913	4.40973	3.4973	2.26408	4.78182	0.0387	0.0706772	no	0.7688	0.907972	no	5e-05	0.000129763	yes	0.9962	0.996759	no	AT1G05385	Psb27-H1	NULL
AT1G05400	0.095117	0.556949	0.807994	0.07272	0.289106	0.353556	0.478466	0.067371	0.108462		0	0	0	0.033516	0.488044	0.465606	0.243137	0.223095	0.059469	0.058313	0.30727	0.017128	0.2692	0.35826	no	0.5303	0.76808	no	0.3536	0.415457	no	1	1	no	AT1G05400
AT1G05420	0.004505	0.006178	0.006416	0	0.003755	0.002439	0.009398	0.005706	0		0	0	0	0	0	0	0	0	0	0.002495	0	0	5e-05	0.000177274	yes	0.00055	0.00930161	yes	1	1	no	1	1	no	AT1G05420	OFP12	ovate family protein 12
AT1G05410	1.44893	1.68735	0.269164	2.11213	1.41478	1.36243	0.633716	3.50953	0.332801		1.37559	1.37499	2.64651	1.12655	0.962408	17.4121	2.95718	1.53777	3.64065	3.26799	3.41299	3.11302	0.0485	0.085986	no	0.10275	0.313654	no	5e-05	0.000129763	yes	0.1385	0.196696	no	AT1G05410
AT1G05530	0	0	0	0	0	0	0	0	0		0	0	0	0	0	0	0.000931	0	0	0.004769	0.001203	0	1	1	no	1	1	no	1	1	no	0.00595	0.0121631	yes	AT1G05530	UGT75B2	UDP-glucosyl transferase 75B2
AT1G05550	0.079339	0.004373	0.314943	0.026458	0.372247	0.579892	0.264982	0.074104	0.289548		0	0	0	0	0	0	0	0	0	0	0	0	1	1	no	1	1	no	1	1	no	1	1	no	AT1G05550	AtDOA2	DUF295 Organellar A 2
AT1G05540	3.15883	2.43445	2.36641	2.75926	1.86834	1.68803	2.41941	2.30916	3.13454		0.558134	0	0	0	0	0.274982	0.091059	0.117885	0.139559	0.304151	0.208292	0.061366	0.4589	0.552321	no	0.00395	0.0383126	yes	1	1	no	1	1	no	AT1G05540	AtDOA1	DUF295 Organellar A 1
AT1G05510	0	0	0	0	0	0.091877	0	0	0		0	0	0	0	0	0	0.069458	0	0.057475	0	0	0	1	1	no	1	1	no	1	1	no	1	1	no	AT1G05510	OBAP1a	Oil Body-Associated Protein 1a
AT1G05520	1.84296	1.54336	2.39494	2.96738	3.09254	5.11815	2.73256	2.49497	3.33605		4.3535	12.2172	14.601	5.82747	21.6252	7.72087	9.21364	1.34944	0.899069	1.56725	1.84737	14.4697	5e-05	0.000177274	yes	0.1083	0.3232	no	0.0007	0.00154926	yes	5e-05	0.000148283	yes	AT1G05520	AtSEC23B	NULL
AT1G05560	0.412225	0.519786	0.198781	0.550275	0.503854	0.523883	0.540426	0.661422	0.464277		0.505975	0.573226	0.633116	2.17878	1.57042	2.44888	3.18356	3.45668	2.69515	0.324143	0.340885	0.187443	0.77335	0.828284	no	0.1744	0.426597	no	5e-05	0.000129763	yes	5e-05	0.000148283	yes	AT1G05560	UGT75B1	UDP-glucosyltransferase 75B1
AT1G04684	0	0	0	0	0	0	0	0	0		0	0	0	0	0	0	0	0	0	0	0	0	1	1	no	1	1	no	1	1	no	1	1	no	AT1G04684
AT1G04830	0.570433	0.851536	1.58744	0.383073	1.03734	0.847979	0.941067	1.13028	2.00697		0.31627	18.7579	17.2735	17.3846	4.44834	17.3019	1.82014	1.26792	0.671275	0.608189	0.971377	0.423825	0.0297	0.0562057	no	0.1134	0.332645	no	5e-05	0.000129763	yes	5e-05	0.000148283	yes	AT1G04830
AT1G04890	0	0	0	0	0	0	0	0.023574	0		0	0	0	0	0	0	0	0	0	0	0	0	1	1	no	1	1	no	1	1	no	1	1	no	AT1G04890	MyoB15	MYOSIN BINDING PROTEIN15
AT1G04945	0.051223	0.021171	0.841701	0.646935	0.125234	0.091499	0.005823	0.040608	1.44174		0.966116	0.881749	3.0763	6.80516	2.03504	13.1936	1.256	0.415043	0.049025	0.250396	0.634022	0.758335	0.34715	0.441845	no	0.9803	0.991696	no	0.02185	0.0357852	yes	0.01065	0.0205372	yes	AT1G04945
AT1G04990	6.98238	5.1	6.19257	38.9041	28.7726	30.9937	5.60447	8.16931	9.93858		0.495775	2.56701	4.26823	6.39412	2.7522	3.91553	6.93478	5.27803	5.39893	3.63226	4.75148	3.01395	5e-05	0.000177274	yes	0.9928	0.995718	no	5e-05	0.000129763	yes	5e-05	0.000148283	yes	AT1G04990	AtC3H3	NULL
AT1G05040	0	0	0	0	0	0	0	0	0		0	0	0	0	0	0	0	0	0	0.014662	0	0	1	1	no	1	1	no	1	1	no	1	1	no	AT1G05040
AT1G05080	0	0	0	0	0	0	0	0	0		0	0	0	0	0	0	0	0	0	0	0	0	1	1	no	1	1	no	1	1	no	1	1	no	AT1G05080
AT1G05085	0	0	0	0	0	0	0	0	0		0	0	0	0	0	0	0	0	0	0	0	0	1	1	no	1	1	no	1	1	no	1	1	no	AT1G05085
AT1G05090	0	0	0	0	0	0	0	0	0		0	0	0	0	0	0	0	0	0	0	0	0	0.8728	0.90678	no	0.97215	0.988631	no	1	1	no	0.0593	0.0940965	no	AT1G05090
AT1G05220	0.038793	0	0	0.011792	0	0	0.067804	0	0		0	0	0	0	0	0	0.283286	0.708387	0.728823	0.287964	0.293324	0.160557	1	1	no	1	1	no	1	1	no	0.11745	0.170912	no	AT1G05220
AT1G05240	0	0	0	0	0	0	0	0	0		0	0	0	0	0	0	2.0843	1.80541	2.06298	2.75171	3.10914	1.83317	1	1	no	1	1	no	1	1	no	1	1	no	AT1G05240	PRX01	NULL
AT1G04690	15.4523	18.1956	53.6306	122.998	42.7261	125.363	41.7682	43.6897	50.2706		18.2723	22.0795	21.0716	57.0333	73.6276	61.2134	46.0603	43.9113	13.8895	62.3542	19.8316	55.6733	5e-05	0.000177274	yes	0.1712	0.422004	no	5e-05	0.000129763	yes	0.0271	0.0472857	yes	AT1G04690	KV-BETA1	NULL
AT1G04700	0.412852	0.156149	0.173323	0.575027	0.337021	0.313914	0.134159	0.165594	0.155453		0.052116	0.067452	0	0.149443	0.060182	0	0.182535	0.829151	0.684435	0.2062	1.24214	0.044426	1	1	no	1	1	no	1	1	no	0.69425	0.755793	no	AT1G04700	RAF16	NULL
AT1G04730	1.14069	1.32144	1.08519	0.491843	0.685149	0.837218	1.65824	1.57594	1.95067		0.104001	0	0	0.793756	0.798212	1.07959	0.961901	1.01476	1.27576	3.13515	0.506396	2.39137	0.00055	0.00162558	yes	0.00195	0.0233634	yes	1	1	no	5e-05	0.000148283	yes	AT1G04730	CTF18	CHROMOSOME TRANSMISSION FIDELITY 18
AT1G04710	23.2385	3.01642	3.23835	1.50271	17.5693	6.66833	21.67	23.6049	19.8684		5.82058	5.43937	1.88602	8.55083	3.93265	8.41589	5.89196	5.34618	6.27444	7.70424	7.18096	6.23195	0.0004	0.00121797	yes	0.46985	0.727127	no	0.38335	0.44647	no	0.5376	0.615081	no	AT1G04710	PKT4	peroxisomal 3-ketoacyl-CoA thiolase 4
AT1G04750	8.51043	8.26367	5.64466	1.21078	2.6817	0.442717	8.12184	6.27195	7.46068		4.51038	6.55674	12.37	15.7043	6.82402	20.0101	12.1408	15.987	14.8968	10.6889	19.0403	9.65309	5e-05	0.000177274	yes	0.3331	0.610968	no	5e-05	0.000129763	yes	0.5415	0.618569	no	AT1G04750	VAMP7B	VESICLE-ASSOCIATED MEMBRANE PROTEIN 7B
AT1G04760	0.015564	0	0	0.095212	0	0.377781	0	0.079416	0		0	0	0	0	0	0	0.286167	0.232343	0.208624	0.682507	0	0.41591	0.52665	0.614375	no	1	1	no	1	1	no	0.83755	0.875426	no	AT1G04760	VAMP726	vesicle-associated membrane protein 726
AT1G04770	2.82132	3.74675	0.299904	5.05602	4.00082	1.7016	3.22658	3.5248	1.28493		1.78889	1.6562	1.05863	1.19589	1.94778	15.6109	0.899627	0.369914	0.757398	7.98089	5.17757	6.61197	0.0071	0.0160959	yes	0.659	0.84854	no	5e-05	0.000129763	yes	5e-05	0.000148283	yes	AT1G04770	SDI2	Sulfur Deficiency Induced 2
AT1G04778	0.102087	0.180654	0	0.845737	0.335903	0.81756	0	0.066316	0		0	0	0	0	0	0	0.241305	0.232845	0.198346	0.415574	0.16583	0.297039	0.0001	0.000338971	yes	1	1	no	1	1	no	1	1	no	AT1G04778
AT1G04780	2.83978	3.24887	2.11942	7.62226	7.1453	7.09726	2.01087	2.37962	2.07022		3.84025	4.72503	5.16857	6.6702	8.84784	8.77841	5.50522	6.27085	5.78801	5.92268	5.36856	4.55565	5e-05	0.000177274	yes	0.1262	0.354988	no	0.10015	0.140003	no	0.0005	0.00127322	yes	AT1G04780
AT1G04790	7.21894	8.79193	7.32993	7.04683	6.08562	6.28649	7.44907	8.69982	9.8705		2.78882	4.92769	11.6317	3.31399	8.89003	6.29285	8.8698	9.80356	10.6958	9.94021	10.4015	8.17721	0.00135	0.00365175	yes	0.4561	0.715699	no	0.14895	0.197757	no	0.11355	0.166125	no	AT1G04790
AT1G04800	3.13368	2.6926	0	4.07949	3.86901	3.48911	2.75072	2.679	1.3697		5.64155	4.94359	8.59058	2.20077	2.18966	2.9598	33.3809	31.4722	33.5306	38.2859	32.4584	32.3928	0.00065	0.00189024	yes	0.02035	0.115192	no	5e-05	0.000129763	yes	0.2317	0.30534	no	AT1G04800
AT1G04820	28.7589	30.4371	12.6569	68.0179	67.5025	58.8666	28.5134	30.7209	20.7044		5.0305	5.02705	5.95323	12.4779	18.0923	23.953	75.5931	74.3102	75.4445	175.175	162.368	150.877	5e-05	0.000177274	yes	0.90555	0.96533	no	5e-05	0.000129763	yes	5e-05	0.000148283	yes	AT1G04820	TUA4	tubulin alpha-4 chain
AT1G04840	0.000496	0.007269	0	0	0	0.001811	0	0.001454	0		0	0	0	0	0	0	0	0.00161	0.020955	0.001995	0	0	1	1	no	1	1	no	1	1	no	1	1	no	AT1G04840
AT1G04850	6.14472	5.93798	3.20331	8.87741	10.3542	8.35505	3.03164	6.20855	6.57032		3.61406	4.71955	5.054	4.97511	7.83613	7.62127	4.05373	4.20054	3.57857	5.80895	3.94869	1.94078	5e-05	0.000177274	yes	0.54945	0.780823	no	0.5932	0.65011	no	0.382	0.464928	no	AT1G04850
AT1G04860	1.60021	1.34267	1.91816	3.94904	1.08533	2.08096	1.36989	1.73962	2.64703		1.26399	2.76714	0.811827	2.4868	2.53242	3.59285	1.83417	2.65925	1.77876	1.76719	2.17753	3.65944	0.0494	0.0873297	no	0.87465	0.952896	no	0.74665	0.7889	no	0.15775	0.219626	no	AT1G04860	UBP2	ubiquitin-specific protease 2
AT1G04870	0.569389	1.64053	0.873085	0.109825	2.04797	0.429781	0.575494	1.03794	0.284711		0.662074	8.26999	10.2547	2.51004	6.12222	3.94757	1.52021	0.898281	0.395782	5.86464	1.55726	2.61511	0.0881	0.143083	no	0.5345	0.770107	no	5e-05	0.000129763	yes	5e-05	0.000148283	yes	AT1G04870	PRMT10	protein arginine methyltransferase 10
AT1G04810	1.33847	0.56896	0.309951	1.93076	1.56667	0.928729	0.381073	0.32228	0.415368		0.776386	2.04383	23.7695	1.65058	3.26358	2.99535	2.37279	1.38662	1.86866	1.64501	1.17149	1.79442	5e-05	0.000177274	yes	0.3871	0.662711	no	0.19295	0.247407	no	0.1396	0.198014	no	AT1G04810
AT1G04880	0.190024	0.205883	0	0.088211	0.033021	0.051498	0.120887	0.182122	0.430508		0	0	0	0.274452	0	0	0.172382	0.093415	0.062579	0.22541	0.06306	0.202525	1	1	no	1	1	no	1	1	no	1	1	no	AT1G04880	HMGBD15	ARID-HMG DNA-binding protein 15
AT1G04910	13.5617	11.1245	11.4894	22.8977	22.2933	20.5059	9.64011	13.3618	9.18764		12.1378	9.87767	11.1228	17.8051	5.9487	18.4883	9.2378	9.76609	8.59178	14.0244	11.8251	11.5523	5e-05	0.000177274	yes	0.7369	0.89132	no	0.5405	0.600511	no	0.0951	0.142287	no	AT1G04910
AT1G04920	0.188305	0.168192	0.086271	0.289141	0.279468	0.253462	0.345189	0.171844	0.142545		0.08757	0.075562	0.144896	0.16614	0	0	0.61156	0.268224	0.328466	0.733247	0.727888	0.529628	1	1	no	1	1	no	1	1	no	0.02765	0.0481126	yes	AT1G04920	SPSB	sucrose phosphate synthase B
AT1G04900	0.257303	0.886289	2.03509	0.735392	0.45849	4.08478	0.411287	0.460627	1.47852		0.523809	0.723762	0.434803	4.51498	5.68707	5.02793	1.49535	0.352541	0.512046	0.434329	3.12204	0.544706	0.0533	0.0930643	no	0.99465	0.99654	no	0.00445	0.00845974	yes	0.2444	0.319669	no	AT1G04900
AT1G04930	0.305904	0.469543	0.743408	1.04464	0.512095	0.44541	0.082044	0.558943	1.18057		0.788365	0.837149	1.42693	3.55491	3.97599	1.97479	0.958885	0.26185	0.539677	1.89851	0.811755	2.05274	0.00235	0.0060036	yes	0.11485	0.335577	no	0.0021	0.00427284	yes	0.0011	0.00262671	yes	AT1G04930	LIN37A	LIN37 homolog A
AT1G04950	0.402904	0.708131	0.130637	1.07095	0.625663	0.259168	1.31579	0.730545	0.68029		0.789679	1.30345	20.0408	1.1193	11.7129	14.956	0.845217	1.24505	0.978234	1.18233	0.701661	0.579985	0.6639	0.736646	no	0.7273	0.887092	no	5e-05	0.000129763	yes	0.3139	0.39535	no	AT1G04950	TAFII59	TATA BOX ASSOCIATED FACTOR II 59
AT1G04940	10.5209	12.9936	1.19606	8.57201	7.39818	5.24885	7.12299	10.5539	8.18101		3.55708	1.6167	1.34237	1.8151	1.65277	0	13.7862	12.2729	15.1554	16.2605	12.9916	10.2215	5e-05	0.000177274	yes	0.1081	0.322927	no	0.0044	0.00837898	yes	0.05125	0.0829137	no	AT1G04940	Tic20-I	translocon at the inner envelope membrane of chloroplasts 20-I
AT1G04960	0.779114	1.8701	0.677295	1.67441	2.63654	0.533115	2.6628	0.427952	1.0505		0.596717	1.08527	10.1842	18.2381	4.05687	3.35412	1.8625	1.76284	2.46678	1.36393	0.925675	1.65153	0.0189	0.0379647	yes	0.96855	0.987667	no	0.0098	0.0173919	yes	0.036	0.0607857	no	AT1G04960
AT1G04980	0.19657	0.321515	0.078799	1.43964	1.31185	2.00293	0.162086	0.217237	0.120179		0.381399	0.573416	0	4.03852	4.63269	3.03181	0.51213	0.68765	0.415684	1.11903	1.07394	1.0967	5e-05	0.000177274	yes	0.44215	0.703505	no	5e-05	0.000129763	yes	5e-05	0.000148283	yes	AT1G04980	PDIL2-2	PDI-like 2-2
AT1G04985	12.7768	12.8731	7.71632	16.4439	14.5497	10.3506	12.6941	16.7414	8.54745		33.7153	12.1946	12.5378	8.62756	13.1276	14.6851	32.1448	32.2978	25.6856	26.6566	21.8385	19.2189	0.1113	0.174077	no	0.05535	0.21421	no	0.00635	0.0116892	yes	5e-05	0.000148283	yes	AT1G04985
AT1G04970	0.985041	1.13977	2.61511	1.15093	1.56691	1.65069	0.797076	1.1718	0.530177		0.276897	1.20911	0.333279	2.36903	1.32043	1.1142	0.605715	0.441045	0.308826	0.257601	0.306837	0.338543	0.00095	0.00266596	yes	0.55495	0.784202	no	0.03125	0.0494323	yes	5e-05	0.000148283	yes	AT1G04970	LBR-1	NULL
AT1G05010	17.4429	17.1905	2.56054	27.9136	36.0249	11.102	10.3597	11.228	5.50669		8.85758	7.58066	9.14438	24.7283	22.2917	21.1674	123.047	132.003	101.384	65.49	47.0241	39.3364	5e-05	0.000177274	yes	0.00125	0.0172815	yes	5e-05	0.000129763	yes	5e-05	0.000148283	yes	AT1G05010	EFE	ethylene-forming enzyme
AT1G05020	0	0.098163	0.024465	0	0	0.056125	0	0	0.05636		0	0	0	0	0.12205	0	0.244206	0.187198	0.196346	0.093292	0.070305	0.048048	0.0451	0.0808363	no	0.1067	0.320566	no	0.70315	0.750184	no	5e-05	0.000148283	yes	AT1G05020	PICALM6	NULL
AT1G05030	0.322951	0.618049	0.521028	1.04856	0.763435	0.784704	1.19922	0.799559	0.769154		6.45151	3.6054	4.09682	7.28816	7.55066	9.1727	0.518952	1.35413	0.682043	1.11952	1.76635	0.655194	0.28185	0.371927	no	0.77845	0.911719	no	0.0278	0.04448	yes	0.0435	0.0717616	no	AT1G05030
AT1G05055	0.32472	0.358784	0.181349	1.16514	1.23387	8.01003	0.337039	1.03443	0.756659		5.38017	4.71087	5.34525	8.22708	8.28302	7.808	0.602131	0.720655	0.218983	0.378948	0.458136	0.481366	0.22575	0.311309	no	0.2415	0.51023	no	0.8177	0.84992	no	5e-05	0.000148283	yes	AT1G05055	GTF2H2	general transcription factor II H2
AT1G05060	3.75498	3.71296	5.97817	3.46891	4.78829	17.9581	4.06352	12.4228	5.23811		2.29197	12.0058	4.74441	7.52755	7.33614	9.07918	3.13833	1.41863	1.77848	2.77554	2.17438	0.870077	0.85095	0.890653	no	0.6203	0.826547	no	5e-05	0.000129763	yes	0.8551	0.88917	no	AT1G05060
AT1G05065	0.043558	0.024276	0	0.018881	0.017157	0.007806	0.053692	0.024958	0.06085		0	0	0	0	0	0	0.05483	0.029129	0.015209	0.081214	0.063339	0.066781	0.8584	0.896517	no	0.85235	0.944483	no	0.81965	0.851748	no	0.17175	0.236099	no	AT1G05065	CLE20	CLAVATA3/ESR-RELATED 20
AT1G05000	0.220526	0.275042	0.693503	0.462122	0.137033	0.67408	1.58978	0.006976	0.214623		0.333033	0.274504	1.47586	0.841077	0.785573	1.47671	0.426068	0.802072	0.612209	1.84767	1.79848	0.99404	0.00115	0.00315942	yes	0.01705	0.102656	no	5e-05	0.000129763	yes	5e-05	0.000148283	yes	AT1G05000	PFA-DSP1	plant and fungi atypical dual-speci&#64257;city phosphatase 1
AT1G05070	6.4503	7.13228	7.59912	9.14407	7.17996	8.71357	6.71751	6.59803	6.79292		6.54752	4.72341	6.80386	4.88956	3.70467	3.83177	9.63819	10.7012	7.81675	9.99486	6.03559	6.29893	0.2558	0.343701	no	0.2679	0.54125	no	5e-05	0.000129763	yes	5e-05	0.000148283	yes	AT1G05070	ELMO2	NULL
AT1G05120	2.49821	5.44193	4.8145	6.23758	6.77179	6.37708	4.81506	4.90406	5.10369		5.58536	7.05814	8.13021	3.48595	13.9059	13.4118	9.41635	8.41995	8.50551	10.7078	8.59411	9.05718	0.2932	0.384019	no	0.40455	0.675358	no	0.0257	0.0414248	yes	0.7653	0.815477	no	AT1G05120	AtRAD16	NULL
AT1G05100	0	0	0	0.062572	0.046442	0.08462	0	0	0		0	0	0	0	0	0	0.036358	0	0.02776	0	0.005529	0	0.00065	0.00189024	yes	0.01135	0.0782765	no	0.0002	0.000482337	yes	1	1	no	AT1G05100	MAPKKK18	mitogen-activated protein kinase kinase kinase 18
AT1G05136	0	0	0	0.004351	0	0	0	0	0		0	0	0	0	0	0	0	0	0	0	0	0	1	1	no	1	1	no	1	1	no	1	1	no	AT1G05136
AT1G05150	0.679495	0.56492	0.528572	0.962873	0.971343	0.727068	0.376427	0.464816	0.501614		0.618292	0.746749	0.713462	1.02385	0.84748	1.34708	2.22932	2.25363	1.99231	2.36164	1.87424	1.96266	0.4481	0.542189	no	0.3901	0.663883	no	0.0843	0.120048	no	0.0845	0.128288	no	AT1G05150
AT1G05160	1.90009	1.97031	1.03428	2.62925	7.45691	8.358	5.52414	5.14365	5.23718		8.36919	10.8934	12.5852	7.92467	8.2916	9.87896	7.44639	2.14283	1.77182	2.38837	3.03204	2.04508	0.0174	0.0354068	yes	0.66825	0.853687	no	5e-05	0.000129763	yes	0.09775	0.145862	no	AT1G05160	KAO1	ENT-KAURENOIC ACID OXYDASE 1
AT1G05170	0.459514	0.429174	0.039543	0.433767	0.55125	0.289236	0.428308	0.230559	0.272834		1.18271	0.415945	0.801652	0.021175	0.832474	0.768537	0.06322	0.014238	0.078859	0.070498	0.084437	0.04183	0.0034	0.00836728	yes	0.0938	0.296511	no	5e-05	0.000129763	yes	5e-05	0.000148283	yes	AT1G05170	CAGE1	NULL
AT1G05180	0.070405	0.052681	0.427624	0.094678	0.216822	0.080459	0.018736	1.42535	0.020871		4.99391	0.090582	0.377008	13.5265	0.109627	0.171637	0.068085	1.99224	0.060587	3.11346	0.0548	2.27494	0.10475	0.165362	no	0.5969	0.811544	no	0.00095	0.00205537	yes	0.10995	0.161522	no	AT1G05180	AXR1	AUXIN RESISTANT 1
AT1G05140	0.667871	0.767707	0.104317	0.600744	0.410794	0.3273	0.719726	0.874714	0.393096		0.319301	0.610911	0.830683	0.309133	0	0.727187	1.25401	1.25499	1.0607	0.85289	0.845911	1.03728	5e-05	0.000177274	yes	0.59315	0.809105	no	5e-05	0.000129763	yes	5e-05	0.000148283	yes	AT1G05140
AT1G05190	162.548	174.057	20.6116	80.6567	80.3821	22.4744	206.523	201.053	54.8348		165.127	18.2337	26.0823	76.0563	5.97742	16.5874	288.261	303.029	310.839	230.183	219.74	228.623	5e-05	0.000177274	yes	0.001	0.0145927	yes	5e-05	0.000129763	yes	5e-05	0.000148283	yes	AT1G05190	uL6c	Ribosomal Protein uL6c
AT1G05200	0.300522	0.037969	0.082947	0.253626	1.20944	0.094075	0.388731	0.168692	0.271464		6.6477	6.46439	0.715869	0.111106	2.36816	12.1292	0.249349	0.292983	0.394186	1.14186	0.929784	0.62588	0.05225	0.091543	no	0.78225	0.913656	no	0.1494	0.198237	no	5e-05	0.000148283	yes	AT1G05200	GLUR3	NULL
AT1G05210	0.602875	0.232429	0.218223	1.67322	1.65595	0.577687	0.617636	0.243876	0.733124		0	0	0	1.69125	1.67048	3.3727	2.12949	1.05048	1.53415	3.5725	2.22717	3.41224	0.16615	0.242007	no	0.4456	0.706871	no	0.01555	0.0263657	yes	0.0005	0.00127322	yes	AT1G05210
AT1G05205	11.2758	9.88191	5.92482	15.7077	15.0226	12.3342	10.9454	17.18	4.03703		0.993407	1.26097	4.53498	4.98404	5.06337	16.8501	9.23746	7.25107	7.75422	7.68375	8.21565	8.18334	0.186	0.265344	no	0.2623	0.534954	no	0.0618	0.0908731	no	0.7097	0.768897	no	AT1G05205
AT1G05230	0.025266	0.00107	0.000963	0.003017	0.001129	0.007555	0.003166	0.016851	0.001373		3.97852	2.03729	0.429412	5.35075	4.30636	5.18755	0.220015	0.00918	0.002353	0.174731	0.001093	0.001136	0.08305	0.136044	no	0.21645	0.480585	no	0.4769	0.539188	no	5e-05	0.000148283	yes	AT1G05230	HDG2	homeodomain GLABROUS 2
AT1G05570	0.093524	0.130002	0.346671	0.283223	0.285384	0.221933	1.36656	1.19328	1.48307		11.2966	9.39691	11.6466	22.1008	5.27126	23.2551	2.51588	0.330547	3.1318	1.58337	0.216108	0.155447	5e-05	0.000177274	yes	5e-05	0.00141201	yes	0.00145	0.00303657	yes	5e-05	0.000148283	yes	AT1G05570	GSL6	GLUCAN SYNTHASE-LIKE 6
AT1G05575	0	0	0	0	0.217687	0.133552	0.06257	0.024775	0		0	0.433083	1.98583	7.22301	4.08682	5.86449	2.05908	4.73901	5.61758	0.607725	0.883959	0.74005	0.2255	0.311058	no	0.74085	0.893197	no	5e-05	0.000129763	yes	5e-05	0.000148283	yes	AT1G05575	HUP17	HYPOXIA RESPONSE UNKNOWN PROTEIN 17
AT1G05577	0	0	0	0.344263	0.309651	2.86152	0	0	0		0	0	0	0	0	0	0.211204	0.237294	0.165138	0	0.108657	0	5e-05	0.000177274	yes	1	1	no	1	1	no	1	1	no	AT1G05577	SOK1	SOSEKI1
AT1G05610	0.19611	0.063722	0	0.031852	0	0.045335	0.261907	0.260762	0.210158		0	0	0	0	0	0	0.379093	0.367404	0.16091	0.372241	0.267021	0.30692	1	1	no	1	1	no	1	1	no	1	1	no	AT1G05610	APS2	ADP-glucose pyrophosphorylase small subunit 2
AT1G05590	0.820948	0.525134	0.77599	0.753496	0.921663	0.840706	1.00228	0.67082	0.390337		0.126976	1.84319	0.226148	0.267012	5.20291	5.12526	0.804489	0.847641	0.857175	1.31947	1.49283	1.11977	0.01575	0.032443	yes	0.3242	0.601557	no	0.0184	0.030673	yes	0.01565	0.0289432	yes	AT1G05590	HEXO2	beta-hexosaminidase 2
AT1G05600	0.012391	0.02087	0.042993	0.02578	0.019183	0.126611	0.01845	0.029977	0.017927		0.245206	0.157173	0	0.376996	0.42074	0.067083	0.032547	0.143536	0.038484	0.09933	0.103727	0.054357	0.00065	0.00189024	yes	0.6955	0.869728	no	5e-05	0.000129763	yes	0.9916	0.993221	no	AT1G05600	EMB3101	EMBRYO DEFECTIVE 3101
AT1G01060	5.44893	2.83169	4.25231	0.395875	0.28133	0.237919	3.29331	2.68831	6.2685		5.45301	3.03324	26.9063	10.1572	6.57718	10.6827	0.095447	0.057946	0.229465	0.73381	0.168774	0.115447	5e-05	0.000177274	yes	0.89545	0.960862	no	5e-05	0.000129763	yes	0.00415	0.00878781	yes	AT1G01060	LHY1	LATE ELONGATED HYPOCOTYL 1
AT1G01073	0	0	0	0	0	0	0	0	0		0	0	0	0	0	0	0	0	0	0	0	0	1	1	no	1	1	no	1	1	no	1	1	no	AT1G01073
AT1G01110	0.310256	0	0.017992	0.379523	0.088281	0.005178	0.129522	0.187157	0.338915		2.20927	1.98576	1.97444	0.146579	0.989625	0.940465	0.15887	0.081172	0.021315	0.23836	0.043743	0.062519	1	1	no	1	1	no	5e-05	0.000129763	yes	0.0573	0.0912257	no	AT1G01110	IQD18	IQ-domain 18
AT1G01115	0	0	0	0	0	0	0	0	0		0	0	0	0	0	0	0	0	0	0	0	0	1	1	no	1	1	no	1	1	no	1	1	no	AT1G01115
AT1G01130	0	0	0	0	0	0	0	0	0		0	0	0	0	0	0	0	0	0	0	0	0	0.4817	0.572721	no	0.4715	0.728734	no	0.47795	0.540239	no	0.279	0.357295	no	AT1G01130
AT1G01150	0	0	0	0	0	0	0	0	0		0	0	0	0	0	0	0	0	0	0.066687	0	0.045708	1	1	no	1	1	no	1	1	no	1	1	no	AT1G01150
AT1G01190	0	0	0	0	0	0	0	0	0		0	0	0	0	0	0	0	0	0	0	0	0	1	1	no	1	1	no	1	1	no	1	1	no	AT1G01190	CYP78A8	cytochrome P450, family 78, subfamily A, polypeptide 8
AT1G01280	0	0	0	0	0	0	0	0	0		0	0	0	0	0	0	0	0	0	0	0	0	1	1	no	1	1	no	1	1	no	1	1	no	AT1G01280	CYP703A2	cytochrome P450, family 703, subfamily A, polypeptide 2
AT1G01305	0	0	0	0	0	0	0	0	0		0	0	0	0	0	0	0	0	0	0	0	0	1	1	no	1	1	no	1	1	no	1	1	no	AT1G01305
AT1G01310	0	0	0.003404	0	0	0	0	0	0.051244		0	0	0	0.148603	0	0	0	0.04167	0.04831	0	0	0	1	1	no	1	1	no	1	1	no	1	1	no	AT1G01310
AT1G01355	0	0	0	0	0	0	0	0	0		0	0	0	0	0	0	0	0	0	0	0	0	1	1	no	1	1	no	1	1	no	1	1	no	AT1G01355
AT1G01380	0.937936	0.780844	1.04676	0	0.456967	0.063208	0.587014	0.841524	0.456312		0	1.13972	0	0	0	0	1.16354	0.556338	0.598771	0.933647	1.97706	1.17628	0.02165	0.0426205	yes	0.14635	0.387119	no	0.03275	0.0515717	no	0.10025	0.149059	no	AT1G01380	ETC1	ENHANCER OF TRY AND CPC 1
AT1G01400	0	0	0	0	0	0	0	0	0		0	0	0	0	0	0	0	0	0	0	0	0	1	1	no	1	1	no	1	1	no	1	1	no	AT1G01400
AT1G01410	0	0	0	0	0	0	0	0	0		0	0	0	0	0	0	0	0	0	0	0	0	1	1	no	1	1	no	1	1	no	1	1	no	AT1G01410	PUM22	pumilio 22
AT1G01453	0	0	0	0	0.001251	0.01044	0	0	0		0	0	0	0	0.054193	0	0	0.056859	0	0.004038	0.032824	0.043305	1	1	no	1	1	no	1	1	no	0.00125	0.00295287	yes	AT1G01453
AT1G01460	0	0	0	0	0	0	0	0	0		0	0	0	0	0	0	0	0	0	0	0	0	1	1	no	1	1	no	1	1	no	1	1	no	AT1G01460	PIPK11	NULL
AT1G01471	0	0	0	0	0	0	0	0	0		0	0	0	0	0	0	0	0	0	0	0	0	1	1	no	1	1	no	1	1	no	1	1	no	AT1G01471
AT1G01480	0	0.048621	0	0.291566	0.654869	0.255396	0	0.024839	0		0.158219	0	0.392681	3.08985	6.83986	7.23971	0.207633	0.000209	0.019704	0.051444	0.481721	0.188592	1	1	no	1	1	no	5e-05	0.000129763	yes	0.0194	0.0350775	yes	AT1G01480	AT-ACC2	NULL
AT1G01530	0	0.06207	0	0	0	0	0	0	0		0	0	0	0	0	0	0	0	0	0	0.244008	0.276482	1	1	no	1	1	no	1	1	no	1	1	no	AT1G01530	AGL28	AGAMOUS-like 28
AT1G01590	0	0	0	0	0	0	0	0	0		0	0	0	0	0	0	0	0	0	0	0	0	1	1	no	1	1	no	1	1	no	1	1	no	AT1G01590	FRO1	ferric reduction oxidase 1
AT1G01640	0.959932	0.107588	0.023018	0.771736	0.260557	0.079771	0.241126	0.207997	0.46672		0.407801	1.12483	2.73767	0.882411	0.563552	3.21471	0.875983	0.693667	0.061316	0.784488	0.336868	0.106858	0.0554	0.0962298	no	0.18865	0.444075	no	0.42385	0.487619	no	0.12425	0.179581	no	AT1G01640
AT1G01660	0	0	0	0	0	0	0	0	0		0	0	0	0	0	0	0	0	0	0	0	0	1	1	no	1	1	no	1	1	no	1	1	no	AT1G01660	PUB55	NULL
AT1G01695	0	0	0	0	0	0	0	0	0		0	0	0	0	0	0	0	0	0	0	0	0	1	1	no	1	1	no	1	1	no	1	1	no	AT1G01695	TRM33	TON1 Recruiting Motif 33
AT1G01700	0	0	0	0	0	0	0	0.441595	0.485829		0	0	0	0	0	0	0	0	0	0	0.478367	0	0.19695	0.278274	no	0.90295	0.963938	no	1	1	no	0.00105	0.00251743	yes	AT1G01700	ROPGEF2	ROP (rho of plants) guanine nucleotide exchange factor 2
AT1G01800	0.106686	0.56495	0.001918	8.05862	0.015966	0.012286	0.042684	8.85284	0.031222		0.38969	0.314898	23.9426	0.338795	0.562421	0.621037	0.362252	0.158137	0.105239	0.073903	0.136868	0.035093	0.266	0.355052	no	0.2866	0.562131	no	0.15085	0.199937	no	0.0544	0.0872608	no	AT1G01800
AT1G01880	0.163509	0.303928	0.449812	0.257865	0.353736	0.104221	0.21626	0.309542	0.082262		0.608786	0.196984	0.251821	0	0.292918	0.278804	0.143727	0.026094	0.03667	0.489106	0.421196	0.166567	1	1	no	1	1	no	1	1	no	0.0159	0.0293585	yes	AT1G01880	GEN1	ortholog of HsGEN1
AT1G01910	0.000595	0.899274	1.24177	0.050118	1.22666	0.927868	0.070563	0.957426	3.2839		1.09869	3.80168	1.62278	5.10154	2.36101	5.72332	4.20036	4.13022	4.3397	5.57033	4.11786	4.5466	0.0072	0.0162926	yes	0.94535	0.979425	no	0.7193	0.764943	no	0.66815	0.733381	no	AT1G01910	GET3a	Guided Entry of Tail-anchored protein 3a
AT1G01950	0.095349	0.268955	0.523117	0.295733	0.12045	0.237564	0.116951	0.339099	0.071506		1.03847	1.17178	0.179015	0.421806	9.02009	1.33892	0.113831	0.186681	0.171136	0.113673	0.133573	0.204673	0.277	0.366814	no	0.78985	0.917251	no	0.6791	0.728754	no	0.362	0.444784	no	AT1G01950	AtKINUb	Arabidopsis thaliana KINESIN Ungrouped clade, gene B
AT1G01980	0	0	0	0	0	0	0	0	0		0	0	0	0	0	0	0	0	0	0	0	0	1	1	no	1	1	no	1	1	no	1	1	no	AT1G01980	OGOX4	oligogalacturonide oxidase 4
AT1G02010	3.63075	5.01774	0.858552	4.26494	4.03159	1.96113	4.26821	4.64851	2.73119		2.38185	1.75812	0	0.531165	2.26938	1.43043	5.88424	5.67971	4.86515	6.98079	6.19483	5.49355	0.0218	0.0428654	yes	0.23405	0.502146	no	0.0042	0.00803071	yes	0.55335	0.629793	no	AT1G02010	SEC1A	secretory 1A
AT1G02065	0	0	0	0	0	0	0	0	0		0.297383	0.116993	0.305001	0.088096	0.141911	0.112558	0	0	0	0	0	0	1	1	no	1	1	no	0.0008	0.00175361	yes	1	1	no	AT1G02065	SPL8	squamosa promoter binding protein-like 8
AT1G02070	0	0	0	0	0	0	0	0	0.166525		0	0	0	0	0	0	0.097762	0	0	0	0	0	1	1	no	1	1	no	1	1	no	1	1	no	AT1G02070
AT1G02074	0	0	0	0	0	0	0	0	0		0	0	0	0	0	0	0	0	0	0	0	0	1	1	no	1	1	no	1	1	no	1	1	no	AT1G02074
AT1G02145	0.802214	0.248328	0.002274	0.402619	0.737048	0.91204	0.375948	0.343669	0.414525		0.895165	1.45075	7.05469	3.14452	4.60043	11.1869	0.104646	0.152353	0.090991	0.226995	0.152382	0.171276	0.22565	0.311241	no	0.0393	0.174541	no	0.00905	0.0161752	yes	0.39805	0.481205	no	AT1G02145	SBI2	NULL
AT1G02190	0	0	0.229541	0.171794	0.192928	0.169245	0	0.021947	0.059585		0	0	0	0	0	0	0	0	0	0	0	0	1	1	no	1	1	no	1	1	no	1	1	no	AT1G02190	CER1-L1	ECERIFERUM1-like1
AT1G02210	0	0	0	0	0	0	0	0	0		0	0	0	0	0	0	0	0	0	0	0	0	1	1	no	1	1	no	1	1	no	1	1	no	AT1G02210
AT1G02250	0	0	0	0	0	0	0	0	0		0	0	0	0	0	0	0	0	0	0	0	0	1	1	no	1	1	no	1	1	no	1	1	no	AT1G02250	NAC005	NAC domain containing protein 5
AT1G02320	0	0	0	0	0	0	0	0	0		0	0	0	0	0	0	0	0	0	0	0	0	1	1	no	1	1	no	1	1	no	1	1	no	AT1G02320
AT1G02350	0	0	0	0	0	0	0	0	0		0	0	0	0	0	0	0	0	0	0	0	0	1	1	no	1	1	no	0.69445	0.742902	no	0.71995	0.777467	no	AT1G02350
AT1G02391	0	0	0	0	0	0	0	0	0		0	0	0	0	0	0	0	0	0	0	0	0	1	1	no	1	1	no	1	1	no	1	1	no	AT1G02391
AT1G02440	0	0	0	0	0	0	0	0	0		0	0	0	0	0	0	0	0	0	0	0	0	1	1	no	1	1	no	1	1	no	1	1	no	AT1G02440	ATARFD1A	ADP-ribosylation factor D1A
AT1G02490	0	0	0	0	0	0	0	0	0		0	0	0	0	0	0	0	0	0	0	0	0.043957	1	1	no	1	1	no	1	1	no	1	1	no	AT1G02490
AT1G02510	0	0	0	0	0	0	0	0	0		0	0	0	0	0	0	0	0	0	0	0	0	1	1	no	1	1	no	1	1	no	1	1	no	AT1G02510	TPK4	NULL
AT1G02540	0	0	0	0	0	0	0	0	0		0	0	0	0	0	0	0	0	0	0	0	0	1	1	no	1	1	no	1	1	no	1	1	no	AT1G02540
AT1G02570	0	0	0	0	0	0	0	0	0		0	0	0	0	0	0	0	0	0	0	0	0	1	1	no	1	1	no	1	1	no	0.0226	0.0402325	yes	AT1G02570
AT1G02575	0	0	0	0	0	0	0	0	0		0	0	0	0	0	0	0	0	0	0	0	0	1	1	no	1	1	no	1	1	no	1	1	no	AT1G02575
AT1G02590	0	0	0	0	0	0	0	0	0		0	0	0	0	0	0	0	0	0	0	0	0	1	1	no	1	1	no	1	1	no	1	1	no	AT1G02590
AT1G02620	0	0	0	0	0.020609	0	0	0.08676	0		15.5805	14.9101	23.7207	3.10847	1.68333	3.61816	3.93492	6.23527	3.97534	0.240991	0.264828	0.22287	1	1	no	1	1	no	5e-05	0.000129763	yes	0.04575	0.0750565	no	AT1G02620
AT1G02630	0	0	0	0	0	0	0	0	0		0	0	0	0	0	0	0	0.05506	0.130642	0	0	0	1	1	no	1	1	no	1	1	no	1	1	no	AT1G02630
AT1G02670	0	0	0	0	0	0	0	0	0		0	0	0	0	0	0	0	0	0	0	0	0	1	1	no	1	1	no	1	1	no	1	1	no	AT1G02670	AtRAD16b	NULL
AT1G02750	3.03066	2.8109	0.659821	4.77397	3.39562	1.29095	2.09189	1.5824	1.78394		13.2155	7.69893	3.82852	16.4721	21.0812	16.4826	5.15398	1.07659	1.1038	7.70721	0.845528	1.72889	0.60425	0.684085	no	0.21955	0.484887	no	0.16045	0.210952	no	5e-05	0.000148283	yes	AT1G02750	DiL-2	NULL
AT1G02790	0	0	0	0	0	0	0	0	0		0	0	0	0	0	0	0	0	0	0	0	0	1	1	no	1	1	no	1	1	no	1	1	no	AT1G02790	PGA4	polygalacturonase 4
AT1G02810	0	0.110202	0.130848	0	0	0	0	0.025021	0.022644		0	0.275048	0	0.152343	0.18405	0.187084	0.003488	0.189676	0.263212	0.211878	0.133999	0.005497	1	1	no	1	1	no	1	1	no	0.08075	0.123513	no	AT1G02810	PMEI-PME7	pectin methyl esterase inhibitor-pectin methylesterase7
AT1G02813	0	0	0	0	0	0	0	0	0		0	0	0	0	0	0	0	0	0	0	0	0	1	1	no	1	1	no	1	1	no	1	1	no	AT1G02813	ASD1	ABA-inducible signal peptide- containing DUF538 protein 1
AT1G02830	0	0	0.029876	0	0	0	0	0	0		0	0	0	0	0	0	0	0	0	0.149575	0	0.004347	1	1	no	1	1	no	1	1	no	1	1	no	AT1G02830	eL22x	Ribosomal Protein eL22x
AT1G02860	1.10343	1.04483	0.634658	0.686754	0.379286	0.813008	0.661894	3.48183	0.876667		0.522407	10.7408	2.39097	0.687278	6.85581	0.56378	3.59218	3.39626	12.105	2.57571	7.96094	9.14032	0.00145	0.00389369	yes	0.02985	0.147893	no	5e-05	0.000129763	yes	0.0011	0.00262671	yes	AT1G02860	SYG1	NULL
AT1G02880	0.670179	0.790774	1.30271	1.79818	1.24962	1.5047	0.642512	0.715796	1.25127		0.500737	1.05989	0.146214	3.61212	2.32481	0.21945	3.46932	2.98613	1.73642	1.68079	2.81018	2.7784	0.07865	0.129944	no	0.7496	0.897512	no	5e-05	0.000129763	yes	0.83765	0.875483	no	AT1G02880	TPK1	thiamin pyrophosphokinase1
AT1G02940	0.001272	0.156799	0.001958	0	0	0	0	0	0		0	0	0	0	0	0	0	0	0	0	0	0	5e-05	0.000177274	yes	0.04685	0.193639	no	1	1	no	1	1	no	AT1G02940	GSTF5	glutathione S-transferase (class phi) 5
AT1G02950	0.417467	0.147739	0.090752	0.044633	0.302337	0.080242	0.51964	0.048635	0.369041		0.526025	1.14839	0	0.155405	4.5629	5.50521	0.431092	0.445912	0.001219	0.43748	0.00151	0.001112	5e-05	0.000177274	yes	0.08655	0.282433	no	0.0023	0.00464901	yes	0.0366	0.0615971	no	AT1G02950	GSTF4	glutathione S-transferase F4
AT1G02965	0	0	0	0	0	0	0	0	0		0	0	0	0	0	0	0	0	0	0	0	0	1	1	no	1	1	no	1	1	no	1	1	no	AT1G02965
AT1G02980	0	0	0	0	0	0	0	0	0		0	0	0	0	0	0	0	0	0	0	0	0	1	1	no	1	1	no	1	1	no	1	1	no	AT1G02980	CUL2	cullin 2
AT1G02990	1.34345	0.278525	1.06309	2.81115	2.59994	3.21941	1.22558	0.274043	2.28557		0.102915	4.0783	4.1365	0.164323	0.739203	0.207584	0.377118	0.288622	0	0.276606	0.784199	0.494953	0.05255	0.091955	no	0.32045	0.596829	no	0.02295	0.0373842	yes	0.1013	0.150449	no	AT1G02990
AT1G03022	0	0	0	0	0	0	0	0	0		0	0	0	0	0	0	0	0	0	0	0	0	1	1	no	1	1	no	1	1	no	1	1	no	AT1G03022
AT1G03070	0.02824	0.024624	0	0.051116	0.008426	0.012644	0.18827	0.00121	0.108786		0	0	0	0.684559	0	0	0.025034	0.098143	0.030555	0.126216	0.084906	0.0818	0.26625	0.355308	no	0.00335	0.0343178	yes	1	1	no	0.8474	0.883037	no	AT1G03070	LFG4	LIFEGUARD 4
AT1G03103	0	0	0	0	0	0	0	0	0		0	0	0	0	0	0	0	0	0	0	0	0	1	1	no	1	1	no	1	1	no	1	1	no	AT1G03103	LTPG19	glycosylphosphatidylinositol-anchored lipid protein transfer 19
AT1G03106	0.356445	0	0.939631	0	0.094713	0.120966	0	0.132754	0.128839		0.108534	0.421414	0	0.268781	0	0.198821	6.62767	4.26458	4.53199	2.0854	1.89148	3.93049	0.01665	0.0340761	yes	0.02155	0.119303	no	1	1	no	5e-05	0.000148283	yes	AT1G03106
AT1G03240	0	0.173054	0	0	0	0	0	0.048592	0		0	0	0	0.317427	0.292011	0.207376	1.5869	1.39482	0.916654	0.750122	0.916559	0.671833	1	1	no	1	1	no	1	1	no	1	1	no	AT1G03240
AT1G03300	2.13005	2.29601	0	0	0	1.36335	0	0	0		0	0	0	0	0	0	0	0	0	0	0	0	5e-05	0.000177274	yes	0.5355	0.770741	no	5e-05	0.000129763	yes	0.2502	0.32569	no	AT1G03300	DUF1	DOMAIN OF UNKNOWN FUNCTION 724 1
AT1G03390	0	0	0	0	0	0	0	0.000567	0		0	0	0	0	0	0	0	0	0	0	0	0	1	1	no	1	1	no	1	1	no	1	1	no	AT1G03390
AT1G03490	0	0	0	0	0	0	0	0	0		0	0	0	0	0	0	0	0	0	0	0	0	1	1	no	1	1	no	1	1	no	1	1	no	AT1G03490	NAC006	NAC domain containing protein 6
AT1G03520	1.50085	1.3249	1.28712	1.56552	1.32474	2.13141	0.964173	1.10477	1.69437		3.5643	5.42838	2.90921	4.58869	6.1231	6.67138	3.31325	4.57726	2.72523	1.96345	1.55272	0.950474	0.0192	0.0384877	yes	0.79845	0.920241	no	5e-05	0.000129763	yes	5e-05	0.000148283	yes	AT1G03520
AT1G03670	0	0	0	0	0	0	0	0	0		0	0	0	0	0	0	0	0	0	0	0	0	1	1	no	1	1	no	1	1	no	1	1	no	AT1G03670
AT1G03700	0	0	0	0	0	0	0	0	0		0	0	0	0	0	0	0	0.080814	0	0	0	0.084132	1	1	no	1	1	no	1	1	no	1	1	no	AT1G03700	CASPL1C2	CASP-like protein 1C2
AT1G03710	0	0	0	0	0	0	0.040883	0.007615	0.089897		0	0	0	0	0	0	0.099116	0	0	0	0.081302	0	1	1	no	1	1	no	1	1	no	1	1	no	AT1G03710
AT1G03720	0	0	0	0	0	0	0	0	0		0	0	0	0	0	0	0	0	0	0	0	0	1	1	no	1	1	no	1	1	no	1	1	no	AT1G03720
AT1G03780	0.058934	0.089814	0.608739	0.090894	0.412042	0.195599	0.008094	0.001565	0.010133		0.119648	0.207047	0	0.170429	0.230912	0	0.101174	0.096161	0.034017	0.071338	0.353509	0.049214	0.00135	0.00365175	yes	0.0258	0.135051	no	1	1	no	0.31915	0.400958	no	AT1G03780	TPX2	targeting protein for XKLP2
AT1G03810	0	0	0	0	0	0	0	0	0		0	0	0	0	0	0	0	0	0	0	0	0	1	1	no	1	1	no	1	1	no	1	1	no	AT1G03810
AT1G03830	0.057878	0.10922	0.004671	0.05273	0.186604	0.003854	0.265964	0.283298	0.063641		0.889583	0.518025	0.738647	1.14503	2.00496	1.78085	0.267533	0.02663	0.100843	0.046875	0.409034	0.377179	0.01915	0.0384125	yes	0.7759	0.910164	no	0.0404	0.0622979	no	5e-05	0.000148283	yes	AT1G03830	GBPL1	GUANYLATE-BINDING PROTEIN-LIKE 1
AT1G03840	0.104339	0.027072	0.059169	0.027677	0	0	0.056894	0	0		0	0	0	0.172224	0	0	0.225743	0.485289	0.001046	0.5078	0.818559	0.035351	1	1	no	1	1	no	1	1	no	0.0022	0.00494552	yes	AT1G03840	MGP	Magpie
AT1G03880	0	0	0	0	0	0	0	0	0		0	0	0	0	0	0	0.168518	0	0	0	0	0	1	1	no	1	1	no	1	1	no	0.1506	0.211202	no	AT1G03880	CRU2	cruciferin 2
AT1G03890	0	0	0	0	0	0	0	0	0		0	0	0	0	0	0	0.104145	0	0	0	0.020053	0	1	1	no	1	1	no	1	1	no	1	1	no	AT1G03890
AT1G03982	0	0	0	0	0	0	0	0	0		0	0	0	0	0	0	0	0	0	0	0	0	1	1	no	1	1	no	1	1	no	1	1	no	AT1G03982
AT1G03990	0	0	0	0	0	0	0	0	0		0	0	0	0	0	0	0	0	0	0	0	0	0.0863	0.140506	no	0.0379	0.171172	no	0.56015	0.619333	no	0.87105	0.90188	no	AT1G03990
AT1G04150	0	0	0	0	0	0	0	0	0		0	0	0	0	0	0	0	0	0	0	0	0	1	1	no	1	1	no	1	1	no	1	1	no	AT1G04150	MCTP10	multiple C2 domain and transmembrane region protein 10
AT1G04171	0	0	0	0	0	0	0	0	0		0	0	0	0	0	0	0	0	0	0	0	0	1	1	no	1	1	no	1	1	no	1	1	no	AT1G04171
AT1G04300	1.69708	1.48357	0.494358	1.36796	0.957861	0.77569	1.4628	0.924644	1.01249		6.23803	0.034644	0.066432	0.087476	0.682678	1.19522	2.02458	5.24042	1.54347	3.17161	2.53023	3.79543	0.3755	0.471003	no	0.40815	0.677634	no	5e-05	0.000129763	yes	5e-05	0.000148283	yes	AT1G04300	TRAF1b	Tumor necrosis factor Receptor-Associated Factor 1b
AT1G04330	0.049798	0.145515	0	0	0.017758	0	0	0.063381	0		0	0	0	0	0	0	0.031477	0.093487	0	0.187927	0.141178	0.12542	1	1	no	1	1	no	1	1	no	0.05885	0.093443	no	AT1G04330	PH2	NULL
AT1G04370	0	0	0	0	0	0	0	0	0		0	0	0	0.045056	0.035052	0	0	0	0	0	0	0	1	1	no	1	1	no	5e-05	0.000129763	yes	1	1	no	AT1G04370	ERF97	NULL
AT1G01050	58.4395	62.5491	58.8637	69.2546	66.2384	65.1009	59.2046	58.2014	64.1785		60.3121	52.0043	53.4048	41.7794	48.3505	43.439	61.3007	60.7994	61.2735	51.1523	48.1958	45.7009	0.6723	0.743952	no	0.9614	0.985538	no	5e-05	0.000129763	yes	0.02135	0.038233	yes	AT1G01050	PPa1	pyrophosphorylase 1
AT1G01070	0.429016	0.284829	0.253853	0.027785	0.021564	0.01227	0.070618	0.045336	0.199655		1.89047	1.21945	2.80341	0	1.30561	0.25497	0.132824	0.297856	0.390256	0.343974	0.019377	0.26819	5e-05	0.000177274	yes	5e-05	0.00141201	yes	0.0003	0.00070371	yes	0.75215	0.804658	no	AT1G01070	UMAMIT28	Usually multiple acids move in and out Transporters 28
AT1G01080	11.1823	11.8451	2.41707	6.03061	5.28045	4.29723	10.3202	11.3417	0.737596		1.60409	5.75752	7.00612	5.13074	4.32277	1.52551	4.2957	7.5712	3.03562	5.8853	2.96638	6.57464	5e-05	0.000177274	yes	0.33305	0.610939	no	5e-05	0.000129763	yes	0.0288	0.0498834	yes	AT1G01080	CP28B	CHLOROPLAST RNA BINDING PROTEIN 28B
AT1G01090	11.0039	10.8109	5.29187	13.104	18.0559	12.4259	9.10363	11.8688	9.72891		11.2088	19.0879	18.1571	8.30943	7.93097	11.8436	24.6288	28.9552	25.167	31.0512	23.3986	23.3463	0.1125	0.175522	no	0.4423	0.703681	no	5e-05	0.000129763	yes	0.06945	0.108076	no	AT1G01090	PDH-E1 ALPHA	pyruvate dehydrogenase E1 alpha
AT1G01040	0.168021	0.120818	0.0973	0.195449	0.176346	0.047057	0.20485	0.149863	0.015794		5.53915	4.63398	5.58971	8.67942	0.26799	6.17195	0.009773	0.228086	0.269599	0.000172	0.22656	0.210774	0.4189	0.514549	no	0.536	0.771026	no	0.6466	0.699137	no	0.00225	0.00504173	yes	AT1G01040	SUS1	SUSPENSOR 1
AT1G01100	0.489065	0.010649	5.52337	0.016155	0.559736	0.923839	0.602416	0.021757	0.009015		0.017411	9.60236	0.367709	39.2387	1.44564	0.323374	1.48832	0.849845	0.035923	0.021455	0.058695	1.10964	0.9038	0.929767	no	0.08815	0.285828	no	0.9114	0.927948	no	0.00845	0.016662	yes	AT1G01100	RPP1A	60S acidic ribosomal protein P1-1
AT1G01120	2.21993	2.28065	0.831424	2.62729	2.72101	2.6517	1.12225	1.49344	1.24974		0.263632	0.203215	0	0.491604	0.81206	0.903096	1.53556	1.01361	1.09966	0.97746	0.985435	0.853042	0.6184	0.697023	no	0.0003	0.00597194	yes	5e-05	0.000129763	yes	0.00225	0.00504173	yes	AT1G01120	KCS1	3-ketoacyl-CoA synthase 1
AT1G01140	8.88487	0.152823	7.80722	2.18067	9.71208	10.9326	7.30758	0.426331	6.24666		6.51551	0.848746	10.9481	2.3631	15.4485	0.876929	0.642312	0.088013	0.001782	0.400672	0.307856	0.024372	0.0244	0.047292	yes	0.2662	0.539196	no	0.0001	0.000250344	yes	5e-05	0.000148283	yes	AT1G01140	SnRK3.12	SNF1-RELATED PROTEIN KINASE 3.12
AT1G01160	16.9367	15.3553	8.00822	18.0463	19.4351	13.4658	17.9122	17.482	9.5824		33.9338	41.6586	51.2513	17.6123	37.826	34.9046	11.6646	13.112	11.3791	9.85847	8.72272	9.33803	0.90545	0.930945	no	0.6905	0.866567	no	0.00045	0.00102851	yes	0.03705	0.0622689	no	AT1G01160	GIF2	GRF1-interacting factor 2
AT1G01170	5.42046	4.66573	4.25932	2.37226	6.90403	2.7742	4.63448	4.89895	3.96502		8.20884	17.5545	15.1001	6.50915	6.92617	37.0115	3.93093	6.98339	4.06776	3.79126	4.82245	2.79618	0.45735	0.551103	no	0.09805	0.304825	no	5e-05	0.000129763	yes	5e-05	0.000148283	yes	AT1G01170
AT1G01180	0.24087	0.348306	0.329623	0.223715	0.258636	0.831059	0.706376	0.317062	0.338327		0.971157	1.13992	1.25659	0	1.19128	1.06179	0.226492	0.378905	0.18406	0	0.070623	0.068933	0.0009	0.00254033	yes	0.41095	0.680486	no	0.00025	0.000593529	yes	5e-05	0.000148283	yes	AT1G01180
AT1G01210	8.21462	9.68666	8.53829	8.56498	8.72435	10.1196	9.3094	11.4752	9.33879		2.54749	1.28597	4.08911	5.52021	12.087	7.43627	8.19061	9.28498	9.82359	16.0582	14.9118	21.5123	0.2972	0.388266	no	0.0147	0.0934153	no	0.55825	0.617691	no	5e-05	0.000148283	yes	AT1G01210
AT1G01220	0.523977	0.682889	0.468565	0.614752	0.724843	0.877872	0.409006	0.395474	0.636576		0.010157	3.00506	3.33996	4.96878	6.46687	4.82939	0.318799	0.534574	0.734175	1.02694	1.2715	0.667172	0.06045	0.103799	no	0.63875	0.837446	no	0.87545	0.898838	no	5e-05	0.000148283	yes	AT1G01220	FKGP	L-fucokinase/GDP-L-fucose pyrophosphorylase
AT1G01225	0.496183	0.161733	0.061544	0.586749	0.17021	0.284005	0.34864	0.432735	0.222043		0	0.383589	1.21851	0	1.02673	1.08584	0.355419	0.752476	0.449265	0.247217	0.66842	0.641149	0.87235	0.906619	no	0.46805	0.725597	no	1	1	no	0.4939	0.574268	no	AT1G01225
AT1G01230	12.9679	14.4116	8.72217	22.2134	23.3597	22.286	9.96084	10.4473	9.57824		6.72093	6.94212	26.7923	6.41328	8.22364	32.3235	27.789	16.763	13.8562	23.1135	23.0422	12.8538	5e-05	0.000177274	yes	0.36335	0.639673	no	0.4174	0.481099	no	0.0017	0.00391816	yes	AT1G01230	ORM1	Orosomucoid-like 1
AT1G01200	0.562598	0.825137	0.728197	0.149137	0.450927	0.133622	0.838587	0.703724	1.12459		0	0	0	0	0	0	0.024598	0.057646	0.133817	1.03519	1.04398	0.721047	0.00195	0.005086	yes	0.5459	0.778563	no	1	1	no	0.00015	0.000419401	yes	AT1G01200	RABA3	RAB GTPase homolog A3
AT1G01240	1.96742	1.43424	2.44378	3.94914	2.85324	3.47717	1.6621	1.70682	1.75623		0.879979	2.68328	1.62904	0.799704	1.05075	0.846631	0.697879	0.357183	0.788682	0.014458	0.067776	0.131775	5e-05	0.000177274	yes	0.50075	0.750211	no	5e-05	0.000129763	yes	5e-05	0.000148283	yes	AT1G01240
AT1G01260	0.383087	0.244291	0.412394	0.816536	0.630885	1.08724	0.362753	0.436354	0.201478		0.418353	0.114765	1.13258	1.49415	3.09091	1.79768	1.0357	0.832298	1.01381	1.58709	1.89701	1.46049	5e-05	0.000177274	yes	0.9853	0.993184	no	5e-05	0.000129763	yes	5e-05	0.000148283	yes	AT1G01260	JAM2	Jasmonate Associated MYC2 LIKE 2
AT1G01290	0.773009	0.85343	1.2941	0.75821	0.572224	1.09316	0.536521	0.68521	1.45772		0.311645	0.366921	0.239971	0.25036	2.03938	0.201878	0.387751	0.177761	0.535741	0.346324	0.506303	0.596104	0.25215	0.34006	no	0.2021	0.462046	no	0.0307	0.0486443	yes	0.1054	0.155713	no	AT1G01290	CNX3	cofactor of nitrate reductase and xanthine dehydrogenase 3
AT1G01250	1.54017	0.976633	0	0.427943	0	0	1.51015	1.73732	0		0	0	0	0	0	0	0	0	0.035712	0	0	0	5e-05	0.000177274	yes	0.06545	0.236456	no	0.0708	0.102618	no	0.00415	0.00878781	yes	AT1G01250
AT1G01320	0.91167	0.985477	2.66158	0.470754	1.42079	12.5852	2.03009	1.1941	3.23492		3.09134	5.05652	0.43143	5.78402	4.44834	2.84819	1.6561	0.890635	1.3141	1.04835	1.37683	1.36407	0.03005	0.0567923	no	0.25645	0.52758	no	5e-05	0.000129763	yes	0.65195	0.719981	no	AT1G01320	REC1	REDUCED CHLOROPLAST COVERAGE
AT1G01300	1.10695	0.973249	0	2.14551	1.60436	1.87768	1.00033	1.33835	1.59188		0.69264	1.51232	2.43459	0.611324	1.15957	1.59302	1.30184	0.768362	0.897339	3.10161	3.36197	2.51605	5e-05	0.000177274	yes	5e-05	0.00141201	yes	0.0005	0.0011345	yes	5e-05	0.000148283	yes	AT1G01300
AT1G01350	2.89656	2.93715	3.46184	3.69584	2.32451	1.38316	3.05071	3.18523	1.36311		7.3668	7.43368	2.92808	1.21726	2.16086	1.5476	5.50285	7.58504	5.7817	8.18729	4.78064	1.68898	0.67325	0.744869	no	0.9382	0.97655	no	0.0075	0.0136261	yes	0.0258	0.0452591	yes	AT1G01350
AT1G01360	1.50778	1.16904	1.89625	1.73385	0.969365	2.28653	1.36982	1.47233	2.33227		1.35017	1.06965	8.28589	1.64367	1.67241	2.17851	4.92086	4.88267	3.80891	1.60074	1.96083	2.90025	0.07155	0.119955	no	0.79105	0.917698	no	0.0024	0.00483744	yes	0.0077	0.0153405	yes	AT1G01360	RCAR1	regulatory component of ABA receptor 1
AT1G01340	0.152203	0.055126	0.681488	0.061794	0.119512	0.111737	0.054947	0.079955	0.529281		2.04399	2.01129	2.59553	0.160649	0.011704	12.387	0.055224	0.014203	0.042763	0.307247	0.13706	0.279876	5e-05	0.000177274	yes	0.21255	0.475954	no	5e-05	0.000129763	yes	0.2831	0.36186	no	AT1G01340	CNGC10	cyclic nucleotide gated channel 10
AT1G01390	0.171816	0.157245	0	0.056095	0	0	0.682585	0.828737	0		0	0	0.384517	0	0	0	0.216425	0.193967	0.086299	0.188728	0.084065	0.036541	5e-05	0.000177274	yes	5e-05	0.00141201	yes	1	1	no	5e-05	0.000148283	yes	AT1G01390
AT1G01420	0.116433	0.065321	0.036646	0.263221	0.129447	0.363483	0.088793	0.173795	0.072042		0	0	0	0	0	0	0.075683	0.0236	0.060698	0.081093	0.110147	0.041249	0.00325	0.0080389	yes	0.0076	0.0600874	no	0.0001	0.000250344	yes	0.15255	0.213524	no	AT1G01420	UGT72B3	UDP-glucosyl transferase 72B3
AT1G01430	5.75701	7.62132	3.3772	7.43908	6.40284	5.09098	5.12976	4.20842	4.5293		1.00053	2.87828	4.11225	0.94041	2.59609	2.79521	4.84668	5.24353	4.2635	5.35525	3.94277	4.73757	0.366	0.460874	no	0.00105	0.0151247	yes	5e-05	0.000129763	yes	0.01485	0.0276332	yes	AT1G01430	TBL25	TRICHOME BIREFRINGENCE-LIKE 25
AT1G01370	0.073216	0.440864	0.26482	0.183767	0.215108	0.540933	0.679637	0.443703	1.70923		0	0	0	0	0	0.816277	0.220569	0.616223	0.480605	0.345774	0.634671	0.582256	0.0468	0.0834534	no	0.0007	0.0112732	yes	0.0161	0.0271973	yes	0.14445	0.203934	no	AT1G01370	HTR12	NULL
AT1G01440	5.95364	1.18747	0.992141	7.81616	6.31477	1.62064	4.56525	1.64804	0.788294		2.9093	7.02166	4.1508	16.9713	4.43384	8.8363	2.32283	2.11885	2.32934	2.1768	5.59119	1.83367	0.59055	0.672082	no	0.65895	0.848537	no	0.64025	0.693617	no	0.0012	0.0028447	yes	AT1G01440
AT1G01450	0	0	0.000486	0	0	0.238559	0.000743	0.000528	0.000685		0	0	0	0	0	0	0	0.000994	0	0	0	0	1	1	no	1	1	no	1	1	no	1	1	no	AT1G01450	MLKL3	NULL
AT1G01470	44.4553	44.6694	3.00528	182.727	157.091	42.7076	53.8117	52.2289	13.446		6.8379	7.27926	5.66719	13.7818	17.3338	19.1296	29.4681	29.8906	22.7245	45.9341	30.6092	36.2773	5e-05	0.000177274	yes	0.0003	0.00597194	yes	5e-05	0.000129763	yes	0.00595	0.0121631	yes	AT1G01470	LSR3	LIGHT STRESS-REGULATED 3
AT1G01500	5.032	5.11787	5.79324	5.5183	5.8397	23.4348	6.00013	6.27163	19.644		1.83252	2.45249	3.22315	1.42869	1.63433	3.42831	2.63263	1.21867	1.61967	3.82012	2.62249	2.27578	0.09325	0.150099	no	0.3079	0.585223	no	5e-05	0.000129763	yes	5e-05	0.000148283	yes	AT1G01500
AT1G01510	11.7576	9.99514	14.1341	17.2581	16.2559	18.8233	10.6348	11.7348	11.5523		1.35564	21.3487	20.3822	18.8404	14.0525	3.26715	6.916	9.28137	9.58423	13.3785	10.6593	10.0408	0.0164	0.0336354	yes	0.3456	0.623594	no	5e-05	0.000129763	yes	0.47125	0.553117	no	AT1G01510	DOQ	DETORQUEO
AT1G01520	2.76314	3.28936	2.48328	1.28029	1.12082	1.33405	4.08688	3.59394	3.2324		0	0	0	0	0	0	0	0.325154	0	0	0.496154	0	5e-05	0.000177274	yes	0.52395	0.764198	no	0.1334	0.179491	no	1	1	no	AT1G01520	REV3	REVEILLE 3
AT1G01540	4.06908	4.75707	2.10575	5.43743	4.72541	26.6113	10.4638	10.9483	10.8212		2.96523	1.49393	21.4016	3.25074	2.35872	2.42154	8.43188	7.61986	6.64286	6.70459	18.8978	13.2149	0.9468	0.961928	no	0.4069	0.676879	no	5e-05	0.000129763	yes	5e-05	0.000148283	yes	AT1G01540
AT1G01550	2.34597	2.12576	3.30557	2.76603	3.54955	2.59372	2.5747	2.90369	1.72568		0.844627	1.95414	4.07638	6.34479	6.83609	11.2606	5.63094	5.50028	5.94772	5.22999	4.89328	3.74743	0.5963	0.67708	no	0.03205	0.154887	no	0.00025	0.000593529	yes	0.11335	0.165895	no	AT1G01550	BPS1	BYPASS 1
AT1G01560	0.007703	0.053953	0.011998	0.783708	0.2694	1.19778	0.018383	0.033928	0.02524		0.177652	0	0	2.15323	1.27607	8.23067	0	0	0.058078	0.140636	0.089769	0.236738	5e-05	0.000177274	yes	0.01465	0.0931638	no	0.1535	0.203102	no	0.00025	0.000674188	yes	AT1G01560	MPK11	MAP kinase 11
AT1G01570	0.845671	1.12167	1.94846	0.690495	0.394569	0.975916	0.726048	0.323826	0.857378		0	0	0	0	0	0	0.247015	0.204658	0.181786	0.123528	0.409842	0.076342	5e-05	0.000177274	yes	0.0003	0.00597194	yes	0.24875	0.307097	no	0.0269	0.0469785	yes	AT1G01570
AT1G01580	0.51677	0.803239	0.662571	0.076486	0.086941	0	0.477494	0.347927	0.377568		0.084068	0	0	0.120534	3.62588	0.693022	0.999919	0.119541	1.08331	3.4892	1.04167	1.52845	0.006	0.0138525	yes	0.0399	0.175938	no	0.0006	0.00134412	yes	5e-05	0.000148283	yes	AT1G01580	FRO2	ferric reduction oxidase 2
AT1G01490	62.2533	61.9272	10.5323	43.1691	95.254	31.7789	24.2907	25.0723	21.0725		21.3771	12.565	77.6635	16.9007	28.138	31.9614	27.1389	17.7012	15.3019	4.73765	3.86886	3.35878	5e-05	0.000177274	yes	0.22505	0.491116	no	5e-05	0.000129763	yes	5e-05	0.000148283	yes	AT1G01490	AtHMP01	Heavy Metal Protein 1
AT1G01610	2.7347	2.19216	1.02712	3.82712	3.53766	2.16988	2.23281	2.34118	1.88234		1.22518	1.69124	0.828985	0.450658	1.23291	1.80354	2.94165	3.97221	2.9406	5.17683	4.94529	4.57676	0.0236	0.0460123	yes	0.00035	0.00664888	yes	5e-05	0.000129763	yes	5e-05	0.000148283	yes	AT1G01610	GPAT4	GLYCEROL-3-PHOSPHATE sn-2-ACYLTRANSFERASE 4
AT1G01600	0.056853	0	0.082178	0.130069	0.29073	0.058683	0.045739	0.35984	0.319258		0.669494	0.424143	0.290471	0.963098	0.118262	1.32928	0.559803	0.243588	0.017152	0.27133	0.048317	0.092305	0.00035	0.00108198	yes	0.16915	0.419263	no	1	1	no	0.00055	0.0013881	yes	AT1G01600	CYP86A4	cytochrome P450, family 86, subfamily A, polypeptide 4
AT1G01620	8.83814	8.40702	14.8851	54.2181	22.3612	23.7349	12.1883	11.7771	17.1876		36.7893	50.7928	46.4551	9.09477	9.95189	19.3949	48.2543	52.3211	48.0124	14.9492	14.7907	12.6129	5e-05	0.000177274	yes	0.3166	0.593741	no	5e-05	0.000129763	yes	5e-05	0.000148283	yes	AT1G01620	TMP-B	NULL
AT1G01650	0.014448	1.36452	0.017585	2.16888	2.13487	0.744389	2.04481	1.2052	3.04046		3.91435	5.20116	14.2606	0.109795	7.72344	0.250676	2.43753	2.77356	3.2776	2.79586	3.01077	2.74884	5e-05	0.000177274	yes	0.0618	0.229056	no	0.0124	0.0215011	yes	0.0369	0.0620541	no	AT1G01650	SPPL4	SIGNAL PEPTIDE PEPTIDASE-LIKE 4
AT1G01670	0.57368	1.00734	0.421257	0.846099	0.780533	0.643408	0.32909	0.084792	0.489306		0	0	0	0.308685	0.900298	0	0.337238	0.345233	0.303819	0.36657	0.225775	0.258056	0.5682	0.652445	no	0.0092	0.0686677	no	1	1	no	1	1	no	AT1G01670	PUB56	NULL
AT1G01630	9.50302	13.3086	10.4146	18.2029	11.3053	16.2006	10.0918	9.90742	13.9751		1.8833	1.92618	2.29438	3.58846	6.55423	6.48945	2.47002	1.98415	2.30449	17.6572	4.48419	3.92389	0.71265	0.777728	no	0.00425	0.0400701	yes	5e-05	0.000129763	yes	5e-05	0.000148283	yes	AT1G01630
AT1G01690	0.864846	0.635508	1.19057	1.6857	1.21184	1.91325	1.15918	0.31575	1.26816		0.116975	0	0	0.686451	5.50687	3.8305	1.0804	1.42532	1.56649	1.67207	0.197535	1.12402	0.59195	0.673509	no	0.97945	0.99143	no	5e-05	0.000129763	yes	0.51185	0.590793	no	AT1G01690	PRD3	putative recombination initiation defects 3
AT1G01680	0.301113	0.21992	0.363744	2.61005	2.52139	0.334608	0	0.04942	0		0	0	0	6.69997	6.05949	10.5723	0	0	0	0.081406	0	0	5e-05	0.000177274	yes	1	1	no	0.1334	0.179491	no	1	1	no	AT1G01680	PUB54	plant U-box 54
AT1G01710	12.2121	15.719	12.7035	27.6516	28.3602	29.2183	11.731	11.6409	12.8102		7.7942	11.2682	11.2943	11.0187	14.0032	16.0321	9.4335	8.65841	7.87706	8.61435	8.11293	7.37266	5e-05	0.000177274	yes	0.1117	0.329551	no	0.0012	0.00255199	yes	0.17645	0.241679	no	AT1G01710
AT1G01720	3.50971	3.59283	4.378	78.1032	78.1395	87.775	4.29134	4.29051	6.79486		9.93341	21.2168	20.1256	26.3501	28.2099	26.3679	23.9757	15.4488	14.876	4.10504	5.94609	2.7708	5e-05	0.000177274	yes	0.60045	0.814024	no	0.04295	0.0658089	no	5e-05	0.000148283	yes	AT1G01720	ATAF1	NULL
AT1G01725	17.4378	13.4978	2.11624	12.3837	15.3034	11.3388	11.3236	12.975	8.06124		10.5001	11.2524	16.8187	8.92391	20.3976	19.2349	8.80199	8.3703	6.68054	6.10001	6.48128	7.77759	0.98675	0.990402	no	0.9605	0.985072	no	0.02565	0.0413517	yes	0.3573	0.439837	no	AT1G01725
AT1G01730	1.61525	3.31702	0.816575	2.35747	4.82549	3.02706	1.15813	1.75424	1.16726		3.20278	3.93961	2.55877	4.72645	7.58068	5.67346	1.94948	1.41478	2.1383	3.60953	1.33592	0.85128	0.0042	0.0101002	yes	0.0003	0.00597194	yes	0.03525	0.0551094	no	0.00065	0.00161942	yes	AT1G01730
AT1G01740	0.214525	0.269782	0.684605	0.699036	0.476602	0.326013	0.247868	0.34738	0.188669		0.4423	1.83169	1.04219	0.424049	0.326106	1.86817	0.337442	1.36729	0.138507	0.919933	0.554017	0.660383	0.041	0.0743548	no	0.00995	0.0720982	no	0.9584	0.966307	no	5e-05	0.000148283	yes	AT1G01740	BSK4	brassinosteroid-signaling kinase 4
AT1G01750	0.89523	0.533882	0.57758	0.739493	0.42875	0.941469	0.42969	0.229814	0.85276		1.33257	1.02314	0.980438	0.70104	1.51136	0	6.04636	4.4729	5.23297	13.0398	12.8657	12.3822	1	1	no	1	1	no	0.28585	0.345461	no	5e-05	0.000148283	yes	AT1G01750	ADF11	actin depolymerizing factor 11
AT1G01770	9.92467	10.9351	8.70057	7.4767	7.87007	8.02502	12.4654	12.3206	11.2952		22.8043	22.6505	25.6777	12.1276	8.74411	15.0909	11.9851	13.9679	11.5602	7.72486	6.97529	7.33026	0.0003	0.000939219	yes	0.1851	0.439656	no	5e-05	0.000129763	yes	5e-05	0.000148283	yes	AT1G01770
AT1G01780	1.76775	1.37776	1.9573	0.946021	1.61916	1.30389	5.11354	2.39836	5.28432		1.69905	2.31446	13.8367	0.984894	2.53044	9.6866	1.57614	2.66763	1.18269	1.2003	1.19757	1.6821	0.0019	0.00496612	yes	0.04785	0.196185	no	0.0067	0.012284	yes	0.01105	0.0212313	yes	AT1G01780	PLIM2b	PLIM2b
AT1G01790	2.74249	2.76869	3.78935	2.65141	2.60762	4.40373	3.8469	4.58406	7.13661		0.975686	2.90321	14.1537	0.609195	10.0508	11.5933	5.22085	4.85716	5.5126	4.93244	5.0734	4.89665	5e-05	0.000177274	yes	0.27735	0.551553	no	5e-05	0.000129763	yes	0.33475	0.416789	no	AT1G01790	KEA1	K+ efflux antiporter 1
AT1G01760	0.072117	0.118421	0.893161	0.072951	0.004411	0.033125	0.035245	0	0		2.77038	2.98469	1.90973	1.6154	1.31545	0.989701	0	0.098349	0.091093	0.032867	0.093821	0.040074	0.9267	0.947563	no	0.3265	0.603819	no	0.006	0.0110988	yes	0.63015	0.700087	no	AT1G01760	TAD1	ortholog of yeast Tad1
AT1G01820	23.9202	25.4145	24.1563	30.4118	29.2891	29.511	19.6673	20.1914	21.8973		69.3457	77.6521	78.2191	68.225	75.3169	71.2207	55.7305	56.0467	49.6835	42.6559	40.2887	38.045	0.40985	0.505521	no	0.0908	0.290885	no	0.0002	0.000482337	yes	5e-05	0.000148283	yes	AT1G01820	PEX11C	peroxin 11c
AT1G01810	0	0	0	0	0	0	0	0	0		0	0	0	0	0	0	0.015273	0.01573	0	0.044634	0	0.058946	0.30485	0.396378	no	0.1172	0.339372	no	1	1	no	0.02045	0.0368231	yes	AT1G01810
AT1G01830	0.208193	0.109624	0.010847	0.090421	0.264261	0.085122	0.138327	0.186049	0.041975		0.451846	0.059775	0.095539	0.649253	0.568232	0.722662	0.114742	0.04817	0.090944	0.059669	0.106884	0.124773	0.13745	0.207107	no	0.9374	0.976342	no	0.13585	0.182251	no	0.6612	0.727736	no	AT1G01830
AT1G01860	9.30826	12.1872	11.1485	6.81108	7.21632	6.11778	11.0369	11.4024	13.588		6.28556	5.15709	7.80186	4.27896	3.97127	2.61071	7.22235	7.8019	6.6436	8.73817	9.20602	9.13238	5e-05	0.000177274	yes	0.2912	0.566985	no	5e-05	0.000129763	yes	0.02795	0.048557	yes	AT1G01860	PFC1	PALEFACE 1
AT1G01840	0	0.331411	0.026551	0.164259	0.444166	0.263995	0.211822	0.327515	0.218991		0	0	0.583683	0	0	0	0	0	0	0	0	0	0.39735	0.493078	no	0.55965	0.786935	no	1	1	no	0.23285	0.306711	no	AT1G01840
AT1G01900	0.2379	0.006565	0.108946	0.006556	0.020495	0	0.162786	0.036021	0.252124		0.122241	0.15983	0	1.17679	1.32807	1.0534	0.01281	0	0.001295	0.014183	0.018796	0.026555	0.2627	0.351283	no	0.8354	0.935573	no	1	1	no	0.38935	0.472378	no	AT1G01900	SBTI1.1	NULL
AT1G01920	0.010667	0.031352	1.12249	0.010973	0.094357	0.023982	2.6e-05	0.031733	0.095286		0.927869	7.85671	7.89573	10.2049	11.8564	11.9876	0.02054	0.0832	0.072472	0.028095	0.013678	0.068861	0.5901	0.671736	no	0.4921	0.744569	no	0.2037	0.259493	no	0.61885	0.689958	no	AT1G01920
AT1G01940	7.53196	5.79094	5.01649	15.0597	16.5241	13.9882	6.56463	10.2699	9.63117		4.62588	6.05441	10.544	18.4069	17.7594	16.0654	6.0956	5.46215	5.07519	9.99364	9.80387	7.99605	5e-05	0.000177274	yes	0.00545	0.0479686	yes	0.0016	0.00332764	yes	0.0032	0.00693882	yes	AT1G01940	CYP18-1	CYCLOPHILIN 18-1
AT1G01930	1.17349	1.38175	0.372244	1.45879	1.88684	0.403489	1.58841	1.7388	0.424481		1.683	2.32053	9.27486	8.04417	9.35758	9.88554	1.03852	1.37091	4.67684	0.931255	0.566041	3.62558	0.90395	0.929817	no	0.6607	0.84939	no	0.00185	0.00380454	yes	0.0267	0.046675	yes	AT1G01930
AT1G01960	0.462538	0.551313	0.530919	1.00875	0.773	0.880905	0.706791	0.836934	0.713371		1.14843	1.26784	1.02313	0.960142	1.49427	1.17267	0.619568	0.743148	0.761298	0.5788	0.821195	0.733967	0.08375	0.13702	no	0.1404	0.378722	no	0.11545	0.158655	no	0.7743	0.822786	no	AT1G01960	EDA10	embryo sac development arrest 10
AT1G01970	2.24303	2.51936	1.88664	2.07589	1.89543	1.93587	3.83014	3.23186	3.41881		1.33223	2.94223	3.00695	2.13976	1.40343	3.13274	7.5392	8.22245	7.60787	6.07419	6.68589	6.25177	5e-05	0.000177274	yes	0.00055	0.00930161	yes	5e-05	0.000129763	yes	0.0003	0.000797072	yes	AT1G01970	DG409	DELAYED GREENING409
AT1G02000	0.811328	0.950857	0.466564	1.80754	2.13942	1.2504	0.704761	0.619833	0.491034		0.859592	0.745403	0.810045	0.739421	0.672987	1.13728	0.60426	0.681061	0.725595	0.888611	0.80897	0.787887	0.0002	0.000648155	yes	0.0157	0.097449	no	0.05265	0.078493	no	0.08655	0.131025	no	AT1G02000	GAE2	UDP-D-glucuronate 4-epimerase 2
AT1G01990	2.87446	2.29755	2.78975	2.24882	2.59791	2.79828	2.35294	2.53175	2.84741		5.45215	6.22686	7.38481	5.31896	6.58958	7.6802	4.7614	4.30205	4.01061	4.38499	4.82061	3.66288	0.0178	0.0360853	yes	0.79855	0.920241	no	5e-05	0.000129763	yes	0.39745	0.480569	no	AT1G01990
AT1G02020	0.555776	0.43578	0.995573	0.804464	0.151894	0.488133	0.484658	0.177163	0.561873		0.584121	0.061995	0.89534	0.027466	0.058056	0.956188	0.43671	0.255569	0.405925	0.47597	0.14615	0.059679	0.0419	0.0757486	no	0.035	0.163571	no	5e-05	0.000129763	yes	0.03265	0.0557196	no	AT1G02020
AT1G02030	0	0	0	0	0	0	0	0	0		0	0	0	0	0	0	0	0	0	0	0	0	1	1	no	1	1	no	1	1	no	1	1	no	AT1G02030
AT1G02040	0	0	0.002653	0.011061	0.011097	0.003027	0	0.001721	0.006848		0	0	0.046738	0	0.01074	0	0	0.048385	0	0	0	0	1	1	no	1	1	no	1	1	no	1	1	no	AT1G02040
AT1G02050	0.615948	0.126883	0.268133	0.032912	0.029618	0.606429	0.127388	0.039452	1.10149		0.856882	0.576212	1.70232	0.286427	1.42082	0.536068	0.670127	0.75701	0.601749	0.614837	0.161169	0.522949	0.00045	0.00135633	yes	0.01175	0.0801079	no	5e-05	0.000129763	yes	0.0361	0.0609178	no	AT1G02050	PKSA	polyketide synthase A
AT1G02060	0.047821	0.025576	2.87678	0.041388	1.28294	0.001126	0.026737	0.021683	0.001719		0.085906	0.103883	0.238349	0.321377	0.356987	0.230507	0.059892	0.082032	0.052634	0.047535	0.044322	0.05376	0.00175	0.00461461	yes	0.33935	0.617427	no	0.00455	0.00863788	yes	0.03265	0.0557196	no	AT1G02060
AT1G02080	9.46918	10.5843	0.136541	1.00843	10.6652	0.351931	6.84794	5.70889	0.235106		10.9062	13.6383	14.8878	3.63587	21.0662	20.6582	14.9312	11.8932	11.9145	14.3178	18.1639	19.1895	0.1607	0.235726	no	0.0235	0.126761	no	0.3868	0.450017	no	0.2228	0.295399	no	AT1G02080	NOT1	NULL
AT1G02100	2.46392	6.77674	2.56538	2.72288	2.24478	7.30779	3.48362	5.30693	2.57938		2.08912	15.9359	43.9739	2.90929	7.20249	7.27558	8.89308	1.70518	1.50534	1.7047	5.25291	2.01718	0.02305	0.0450447	yes	0.4941	0.746117	no	5e-05	0.000129763	yes	0.0025	0.00555115	yes	AT1G02100	SBI1	SUPPRESSOR OF BRI1
AT1G02110	0.328872	0.99803	0.2375	0.169022	0.202581	0.325393	0.49364	0.502739	0.975142		2.18272	1.78424	0.49796	1.48436	3.012	0.770397	0.220721	0.158898	0.36223	0.354209	1.18019	0.394602	5e-05	0.000177274	yes	0.5236	0.764198	no	5e-05	0.000129763	yes	0.00575	0.0117924	yes	AT1G02110
AT1G02090	3.97127	3.64295	3.51682	6.37899	5.04529	5.7197	6.3106	4.04735	4.45977		2.93916	6.5667	2.01847	4.03834	15.0103	2.80422	4.96742	5.50156	2.481	8.07908	7.96558	6.76883	0.1768	0.254603	no	0.0085	0.0651011	no	5e-05	0.000129763	yes	5e-05	0.000148283	yes	AT1G02090	FUS5	FUSCA 5
AT1G02130	29.4251	31.5179	27.7516	31.8828	33.8071	32.8935	27.7412	27.9142	25.7971		31.5814	32.1629	36.1421	22.8946	32.8209	36.1909	38.2135	37.6458	36.1211	39.2785	33.9217	35.2916	0.65485	0.729017	no	0.58305	0.803655	no	5e-05	0.000129763	yes	0.11795	0.171576	no	AT1G02130	RABD2A	RAB D2A
AT1G02120	6.71687	4.29332	3.50346	4.68666	4.47308	3.61242	6.50983	6.61425	6.65208		9.55494	9.28937	15.5282	10.9472	12.3919	14.2941	4.0624	4.20752	2.81646	4.40677	3.14582	3.92892	0.10745	0.169031	no	0.72635	0.886356	no	0.7883	0.824504	no	0.08795	0.132785	no	AT1G02120	VAD1	VASCULAR ASSOCIATED DEATH1
AT1G02150	3.71891	1.85365	1.63891	1.75882	2.2109	1.33661	3.19518	4.6988	4.37657		4.69047	8.45398	14.9446	2.49529	4.05586	10.8262	2.29531	2.08259	2.47152	2.51531	2.27813	1.76686	5e-05	0.000177274	yes	0.6748	0.857337	no	5e-05	0.000129763	yes	0.03	0.0517515	no	AT1G02150	CCR16	NULL
AT1G02160	4.02496	3.84934	2.80819	2.86544	3.43032	1.80525	3.80476	3.12834	1.63425		1.2458	1.11559	1.62701	1.05806	0.701342	1.24672	4.17035	0.753931	3.74867	2.84509	0.787011	3.87948	0.22855	0.314583	no	0.02565	0.134503	no	0.96375	0.970499	no	0.01185	0.0225824	yes	AT1G02160
AT1G02140	80.9556	76.0467	73.6065	99.4091	107.528	93.7733	83.5005	84.2617	77.2478		66.7062	79.0635	66.8854	75.391	100.744	99.3031	54.7946	52.7103	50.9069	64.4644	65.1875	62.6634	0.1533	0.226983	no	0.3535	0.630897	no	0.02965	0.0471439	yes	0.2407	0.315524	no	AT1G02140	MEE63	MATERNAL EFFECT EMBRYO ARREST 63
AT1G02170	15.9442	4.6807	2.96601	11.8426	53.1942	9.98271	4.83932	17.0142	4.18865		20.0178	24.0703	19.7257	6.67138	46.2999	48.6119	3.11497	2.3903	2.9003	3.89427	9.33919	5.03109	5e-05	0.000177274	yes	0.24155	0.51023	no	0.03975	0.0613964	no	0.08755	0.132232	no	AT1G02170	MCP1b	metacaspase 1b
AT1G02180	1.37765	2.41843	2.0711	2.79806	1.99861	1.63817	1.77333	2.59513	1.71145		1.09972	0.415052	1.41935	0.474459	1.01054	1.75738	1.00327	1.657	1.15499	1.91447	2.35948	2.01755	0.87305	0.906937	no	0.81475	0.927673	no	0.8136	0.846596	no	0.2051	0.275151	no	AT1G02180
AT1G02220	0.093114	0.221173	0.089076	0.749371	0.484294	0.305517	0.031917	0.045378	0.076036		1.49457	0.384531	0	2.34551	5.60656	3.53257	1.16282	1.32077	0.845523	1.10058	1.15041	1.0997	0.00055	0.00162558	yes	0.38665	0.662553	no	5e-05	0.000129763	yes	0.434	0.517323	no	AT1G02220	XVP	NULL
AT1G02230	0.119576	0.043179	0.092283	0.275514	0.70643	0.180377	0.031889	0.042033	0.039926		0	0	0	3.89279	2.38905	13.2777	0.310793	0.573201	0.545795	0.360714	0.494615	0.149183	0.0237	0.0462023	yes	1	1	no	0.044	0.0669804	no	1	1	no	AT1G02230	NAC004	NAC domain containing protein 4
AT1G02260	2.07334	1.05567	1.34114	1.90702	1.59278	2.3179	1.3128	0.886272	0.91646		0.641082	0.553019	4.42102	3.75474	3.15138	1.5196	2.2632	2.10505	2.18185	2.30474	1.90661	1.91092	0.73615	0.797802	no	0.0028	0.03028	yes	5e-05	0.000129763	yes	0.10205	0.151357	no	AT1G02260
AT1G02270	1.5574	0.695773	1.27872	1.12232	1.44278	1.48001	1.30436	0.806723	1.10961		5.22209	5.71706	5.56977	6.85606	14.3655	0.803365	0.597204	1.15815	0.530711	1.20163	1.6237	0.892452	0.0426	0.0768784	no	0.26715	0.540284	no	0.1091	0.150905	no	5e-05	0.000148283	yes	AT1G02270
AT1G02280	4.43492	3.96468	9.80232	0.620325	3.01448	3.11509	4.39736	4.14944	0.140848		5.22665	29.8407	32.8415	4.21894	10.8826	39.9967	2.80282	7.16212	7.23954	6.91219	7.95852	8.27931	5e-05	0.000177274	yes	0.0261	0.135906	no	5e-05	0.000129763	yes	0.0003	0.000797072	yes	AT1G02280	TOC33	translocon at the outer envelope membrane of chloroplasts 33
AT1G02205	2.43583	2.68506	2.8108	6.77993	1.17426	9.75663	9.61275	7.95565	13.0006		0.945164	0.722861	0	0.857694	0.148835	0.787008	0.008161	0.372391	0.366756	0.007481	0.039063	0.052124	5e-05	0.000177274	yes	5e-05	0.00141201	yes	1	1	no	0.001	0.0024055	yes	AT1G02205	CER22	ECERIFERUM 22
AT1G02300	11.1713	12.7966	14.6948	6.62179	9.34717	11.6137	13.5388	13.9564	17.1094		13.0706	13.571	17.5428	14.2587	12.9043	12.7677	10.6505	5.42382	9.72215	9.81819	9.59135	11.4898	0.00015	0.000495877	yes	0.00995	0.0720982	no	0.00265	0.00526633	yes	0.3104	0.391395	no	AT1G02300	AtcathB1	NULL
AT1G02290	0.282958	0.489425	0.246749	0.906229	0.82661	0.723036	0.356073	0.368758	0.382664		0.892318	0.873814	0	0.82431	0.684135	0.484235	0.737399	0.707455	0.716221	1.48159	0.758596	0.942013	0.0103	0.0223423	yes	0.91845	0.969404	no	0.40265	0.465965	no	0.0557	0.0890328	no	AT1G02290	NFRKB3	NULL
AT1G02310	0	0	0	0.151069	0.161988	0.102893	0.034505	0.102929	0		0	0	0	0.512753	1.06303	0	0	0	0	0.037677	0.0385	0	1	1	no	1	1	no	1	1	no	1	1	no	AT1G02310	MAN1	endo-beta-mannanase 1
AT1G02330	1.77489	1.92963	0.24837	2.00198	1.69449	0.634062	1.24229	0.953274	0.660905		1.13085	1.2424	16.6611	1.97428	3.1113	4.36438	5.18345	4.43495	3.70333	5.81123	4.83342	4.00655	0.1479	0.220279	no	0.706	0.874539	no	0.13115	0.1774	no	0.29265	0.37227	no	AT1G02330	CSU2	COP1 SUPPRESSOR 2
AT1G02335	1.99709	1.3117	0.47629	1.31184	1.04023	0.233828	0.345574	0.280661	0.089644		1.09537	0.167856	0	3.30494	4.49744	5.34416	1.95158	1.42852	1.69035	1.59561	1.7123	0.681252	0.13	0.197756	no	5e-05	0.00141201	yes	0.0973	0.136489	no	0.0143	0.0266933	yes	AT1G02335	PDGLP2	PLASMODESMAL GERMIN-LIKE PROTEIN 2
AT1G02305	6.19999	4.48051	2.79369	4.20146	4.88586	5.82143	7.49763	7.37289	11.75		6.87773	9.24579	14.8933	3.24985	3.67924	4.10746	11.3407	15.2212	14.7045	6.7566	11.0026	10.2882	0.0015	0.00401335	yes	0.18825	0.443776	no	5e-05	0.000129763	yes	5e-05	0.000148283	yes	AT1G02305	CTB2	NULL
AT1G02340	0.112493	0.149008	0	0.293571	0.208975	0.260899	0.038277	0.076122	0.06889		3.9242	7.61974	8.2235	11.7685	31.8612	24.9217	6.07703	6.16975	4.74127	1.1706	1.38677	1.24889	1	1	no	1	1	no	5e-05	0.000129763	yes	5e-05	0.000148283	yes	AT1G02340	RSF1	REDUCED SENSITIVITY TO FAR-RED LIGHT 1
AT1G02370	0.212768	0.109531	0	0.11646	0.094899	0.06543	0.143442	0.157309	0.230356		2.57456	0.820878	0	1.88069	8.03365	0.715743	0.091369	0.048791	0.091855	1.03113	0.375055	0.240103	5e-05	0.000177274	yes	0.1162	0.337865	no	0.00075	0.00165111	yes	5e-05	0.000148283	yes	AT1G02370
AT1G02380	0.618454	1.0109	1.56398	0.938337	0.970301	1.24813	2.03927	1.47888	2.20169		1.22689	1.54324	0.453614	1.03611	1.2391	1.29717	1.14728	0.655972	1.07779	0.860366	0.912888	0.262528	0.0238	0.0463728	yes	0.9068	0.96567	no	0.1441	0.192047	no	0.1966	0.265365	no	AT1G02380
AT1G02390	0.010691	0.14656	0	0.076412	0.03044	0.069359	0.203357	0.140313	0.203936		0	0.21953	0	1.53775	1.6263	1.96474	0.009903	0.115514	0.015406	0.078767	0.227356	0.024499	0.11675	0.180868	no	0.0073	0.058623	no	0.005	0.00938823	yes	1	1	no	AT1G02390	GPAT2	GLYCEROL-3-PHOSPHATE sn-2-ACYLTRANSFERASE 2
AT1G02360	0.372362	0.03176	0	0	0.069734	0	0	0.059964	0.014701		0.041017	0.279639	0.994337	1.60837	1.83886	14.8508	0.698599	0.6147	0.695414	1.40311	1.73797	0.67546	1	1	no	1	1	no	5e-05	0.000129763	yes	0.1289	0.185223	no	AT1G02360
AT1G02400	0.112609	0	0	0.097469	0.152086	0.405584	0.107457	0.071233	0.008462		0	0.685155	0.369697	0.243888	1.89093	0.728042	0.459499	0.421557	0.910072	0.323035	0.415261	0.810662	0.0018	0.00473292	yes	1	1	no	5e-05	0.000129763	yes	0.0093	0.018159	yes	AT1G02400	GA2OX6	gibberellin 2-oxidase 6
AT1G02410	6.12901	7.54395	2.56467	5.68885	5.54633	3.78206	8.30826	7.23161	4.24393		6.513	1.90773	8.58386	14.6651	4.67928	1.48056	8.35657	5.59968	14.9747	7.09852	4.307	7.93429	0.54495	0.631132	no	0.132	0.364422	no	0.33255	0.394101	no	0.00035	0.000918709	yes	AT1G02410	COX11	cytochrome c oxidase 11
AT1G02405	0	0.033378	0.019564	0	0	0.037846	0.07563	0.036066	0		0	0	0	0	0.588168	0	0	0	0	0	0	0	0.6179	0.696545	no	0.47455	0.731123	no	0.24745	0.305887	no	1	1	no	AT1G02405
AT1G02430	0.575933	0.741269	0.080511	1.19222	0.782596	1.69128	1.00879	0.86018	1.19116		0	1.28735	0	3.01601	4.9053	0.767019	1.82987	0.559309	1.41625	1.32065	1.59058	1.86143	1	1	no	1	1	no	0.13735	0.184069	no	0.7203	0.777716	no	AT1G02430	ATARFD1B	ADP-ribosylation factor D1B
AT1G02450	0	0	0	0	0.035537	0	0	0	0		0	0	0	0.871293	1.46277	0	0	0	0	0.058988	0	0.09512	0.0108	0.0232736	yes	1	1	no	5e-05	0.000129763	yes	0.1492	0.209644	no	AT1G02450	NIMIN1	NIM1-interacting 1
AT1G02460	0.065685	0.05109	0.676109	0.082615	0.232665	0.173547	0.077086	0.56528	0.72129		0	0	0	1.28696	0.583048	1.23323	0.055822	0.214412	0.290904	0.375484	0.599438	0.177655	0.02	0.039866	yes	0.71745	0.88121	no	1	1	no	1	1	no	AT1G02460
AT1G02470	0.095445	0.069877	0.474076	0.163905	0.455695	1.5257	0.218739	0.1654	0.272293		0	0	0.868503	3.75366	0.051748	0.01593	0.351487	0.171391	0.105719	0.052106	0.410982	0.307713	5e-05	0.000177274	yes	0.02405	0.128834	no	5e-05	0.000129763	yes	1	1	no	AT1G02470
AT1G02420	0.002585	0.002835	0	0.005407	0.003632	0.003756	0.001115	0.002217	0.001165		0	0	0	0	0	0	0.008391	0.00942	0.007736	0.007566	0.008759	0.011892	0.5721	0.655983	no	0.0056	0.0486658	yes	0.54525	0.605072	no	0.0594	0.0942399	no	AT1G02420
AT1G02500	4.27942	0.767911	1.16199	1.79943	1.80549	6.27464	1.22073	0.801788	2.38624		4.91312	2.51901	1.62327	20.272	3.6169	13.2171	3.90622	3.07339	2.88672	3.96476	3.76355	8.66257	5e-05	0.000177274	yes	0.405	0.675857	no	5e-05	0.000129763	yes	0.02105	0.0377786	yes	AT1G02500	SAMS1	NULL
AT1G02520	0.012984	0.072348	0.038656	0.012055	0.013244	0.010556	0.01239	0	0.033337		1.36699	1.48482	1.42634	0.467561	2.03272	0.183048	0.029022	0.042457	0.033931	1.16664	0.020875	0.011568	1	1	no	1	1	no	5e-05	0.000129763	yes	0.0121	0.0229695	yes	AT1G02520	PGP11	P-glycoprotein 11
AT1G02530	0	0	0.037428	0.011672	0.013108	0.040884	0	0.035786	0.064772		0	0	0	0	0	0	0.023615	0	0.01242	0.039039	0	0	1	1	no	1	1	no	1	1	no	1	1	no	AT1G02530	PGP12	P-glycoprotein 12
AT1G02550	0	0	0	0	0	0	0	0	0		0	0	0	0	0	0	0	0	0	0	0	0	1	1	no	1	1	no	1	1	no	1	1	no	AT1G02550
AT1G02560	81.4787	38.7192	50.4595	116.063	39.9261	34.0878	38.2208	91.4677	61.9707		18.7774	21.3013	29.1078	23.7372	23.2585	24.8712	74.651	89.7874	77.1392	50.3655	67.17	68.2898	0.3681	0.463265	no	0.33385	0.61203	no	0.05185	0.0774817	no	0.001	0.0024055	yes	AT1G02560	NCLPP5	NUCLEAR CLPP 5
AT1G02475	15.2144	15.1328	23.2461	21.3657	24.3284	20.3522	17.9546	15.3366	19.5198		1.95945	2.2262	0.419717	2.83753	3.45512	6.05106	17.4094	23.0935	16.7854	16.6559	17.8026	15.9473	0.03605	0.0663965	no	0.29535	0.571951	no	0.1906	0.244816	no	5e-05	0.000148283	yes	AT1G02475
AT1G02580	0	0	0	0.006789	0.022874	0.142632	0	0	0		0	0	0	0	0	0	0.08308	0.045152	0.042598	0	0	0	1	1	no	1	1	no	1	1	no	1	1	no	AT1G02580	SDG5	SET DOMAIN-CONTAINING PROTEIN 5
AT1G02640	0.011767	0.014045	0.791426	0.065523	0.155841	0.065373	0.296977	0.239866	0.308999		1.44874	2.3618	2.58527	0.187214	4.78857	0.682825	1.73407	2.09747	3.48226	0.166872	0.266241	0.362944	0.0011	0.00303426	yes	0.0015	0.0196152	yes	5e-05	0.000129763	yes	5e-05	0.000148283	yes	AT1G02640	BXL2	beta-xylosidase 2
AT1G02610	1.20275	1.12047	0.726472	0.4838	1.35389	0.460299	1.02021	1.1369	0.7161		5.46079	6.73452	34.6306	2.52286	11.2488	18.7527	20.1818	28.8012	35.5863	0.817279	0.367528	0.741305	5e-05	0.000177274	yes	0.5653	0.791517	no	5e-05	0.000129763	yes	5e-05	0.000148283	yes	AT1G02610
AT1G02650	0	0	0	0.690815	0.791086	0	0	0	0		0	0	0	0	0	0	0.572608	0.714239	0.780624	0.526254	0.339313	0.471919	5e-05	0.000177274	yes	0.0267	0.137349	no	0.00445	0.00845974	yes	0.02085	0.037478	yes	AT1G02650
AT1G02680	4.86541	4.69338	5.18787	10.2969	5.95229	8.13089	7.76156	6.08887	6.73097		8.39497	8.4876	18.4047	9.78031	15.132	18.6243	7.25029	4.31914	6.5572	5.71321	5.31723	4.97735	0.05785	0.0998927	no	0.07485	0.257113	no	5e-05	0.000129763	yes	0.01295	0.0244246	yes	AT1G02680	TAF13	TBP-associated factor 13
AT1G02690	0.151838	0.213888	1.31391	0.177771	0.122108	0.000114	0.000128	0.155418	0.07773		3.67195	0.557232	3.49773	3.84279	2.52853	1.96855	0.000482	0.590815	0.0001	1.23401	9.8e-05	1.14408	0.0182	0.0367628	yes	0.64605	0.842013	no	0.19115	0.245399	no	0.03585	0.0605637	no	AT1G02690	IMPA-6	importin alpha isoform 6
AT1G02660	0.090653	0.082692	0.064981	0.258886	0.449394	0.341876	0.209976	0.148313	0.108757		3.69275	6.13537	8.01235	1.87451	1.31027	4.27351	3.68202	4.76014	5.85135	0.335247	0.127871	0.46146	5e-05	0.000177274	yes	0.08575	0.280693	no	5e-05	0.000129763	yes	5e-05	0.000148283	yes	AT1G02660	PLIP2	PLASTID LIPASE2
AT1G02700	1.46192	2.07385	1.64657	0.050482	0.781536	1.04168	3.64124	1.83071	2.95243		0.294937	0	0	0.42287	0.454109	0	0.483368	0.23104	0.120049	1.29369	1.27782	1.01294	0.01645	0.0337267	yes	0.012	0.0811623	no	1	1	no	0.00235	0.00524721	yes	AT1G02700
AT1G02710	0.094771	0.059654	0.16293	0.017405	0.029003	0.036156	0.125901	0.11792	0.151138		0	0	0	0	0.075167	0	0.018114	0.013518	0.011556	0.071485	0.073231	0.051894	0.0849	0.138606	no	0.1318	0.364151	no	0.18045	0.233207	no	0.0528	0.0851403	no	AT1G02710
AT1G02730	0.025274	0.026517	1.0541	0.025698	0.017589	0.049156	0.027454	0.039889	0.023208		0.888549	0.713103	0.195632	0.783522	0.092813	2.5918	0.112541	0.11749	0.204947	0.181535	0.142272	0.144237	5e-05	0.000177274	yes	0.0726	0.251902	no	5e-05	0.000129763	yes	0.26905	0.346819	no	AT1G02730	SOS6	SALT OVERLY SENSITIVE 6
AT1G02720	0.098278	0.238918	0.518223	0.175329	0.180292	0.27903	0.375011	0.283279	0.40872		0.18019	0.217957	0.048908	0.082579	0.041607	0.345561	0.143513	0.36939	0.285565	0.485742	0.895007	0.111257	0.00785	0.0175758	yes	0.73435	0.890103	no	0.8974	0.91673	no	0.00755	0.0150754	yes	AT1G02720	GATL5	galacturonosyltransferase-like 5
AT1G02740	4.40798	4.81706	3.75427	6.45256	8.26104	7.0661	5.48862	4.54072	4.64277		3.89556	4.42149	4.94241	6.69437	0.216454	8.24771	4.89478	1.5333	3.81977	5.91808	5.03996	4.48493	0.0108	0.0232736	yes	0.5903	0.807546	no	0.8114	0.844652	no	0.8585	0.891901	no	AT1G02740	MRG2	MORF related gene 2
AT1G02770	0.04181	0.555546	0.322972	0.128729	0.473271	0.078999	0.201613	0.313236	0.07087		0.374118	0	0	0.476795	0.192008	0	0.571185	0.466579	0.114133	0.236487	0.560704	0.174859	0.8031	0.852375	no	0.0248	0.131824	no	1	1	no	1	1	no	AT1G02770
AT1G02780	290.506	293.989	182.853	324.013	335.378	278.375	320.881	320.624	255.322		241.192	223.261	190.32	495.727	496.662	420.297	261.258	245.729	252.733	383.912	338.565	319.133	0.4689	0.561061	no	0.03725	0.169349	no	0.0244	0.0394721	yes	0.01585	0.0292689	yes	AT1G02780	emb2386	embryo defective 2386
AT1G02800	0.028493	0.262754	0.113105	0.158719	0.11883	0.115826	0.135946	0.247283	0.01124		0	0	0	0	0	0	0	0.058641	0.12563	0.117874	0.030941	0.442448	1	1	no	1	1	no	1	1	no	1	1	no	AT1G02800	CEL2	cellulase 2
AT1G02816	2.7967	3.0391	2.9606	9.76896	9.9674	16.2956	3.61274	3.75048	5.70059		3.89498	2.9617	5.4112	2.50676	4.35213	3.14822	6.01753	4.87286	5.56708	1.51358	1.41986	1.7044	5e-05	0.000177274	yes	0.12495	0.352526	no	5e-05	0.000129763	yes	5e-05	0.000148283	yes	AT1G02816	ASD2	ABA-inducible signal peptide- containing DUF538 protein 2
AT1G02840	0.050986	0.539456	1.26327	0.04789	0.134076	0.071376	0.066016	0.139494	1.43229		0.484124	0.500455	3.93419	0.494125	0.448344	2.28316	0.335062	0.105811	0.173016	0.168765	0.135828	0.14064	0.0643	0.10924	no	0.1113	0.328751	no	5e-05	0.000129763	yes	5e-05	0.000148283	yes	AT1G02840	SRP34	NULL
AT1G02850	0.231206	0.061569	0.216486	0.191095	1.0013	0.258878	0.143871	0.111239	0.099678		0.006113	0.650897	3.34875	0.373336	0.014078	0.005048	0.104937	0.115869	0.058928	0.171791	0.081872	0.428312	5e-05	0.000177274	yes	5e-05	0.00141201	yes	5e-05	0.000129763	yes	0.0001	0.000286801	yes	AT1G02850	BGLU11	beta glucosidase 11
AT1G02820	43.2963	45.7367	28.2029	29.3428	26.5198	21.1479	52.5787	54.0276	45.3089		4.14466	7.39779	5.09029	4.86937	4.15462	2.10363	3.80235	4.41449	2.88644	4.96747	4.77104	2.68996	5e-05	0.000177274	yes	0.00455	0.0421429	yes	0.00145	0.00303657	yes	0.97835	0.983115	no	AT1G02820	LEA3	late embryogenesis abundant 3
AT1G02870	0.70089	1.1951	0.093283	1.76646	1.45708	1.63531	0.5839	1.46963	1.5974		1.28241	3.43319	1.2431	1.94552	5.12033	5.4099	0.984729	2.95181	3.07543	5.82171	4.51954	4.21846	0.1039	0.164273	no	0.34795	0.626128	no	0.34735	0.409219	no	0.0003	0.000797072	yes	AT1G02870
AT1G02890	2.43219	3.45488	12.0851	4.176	1.54011	1.19331	2.13543	1.05273	6.68063		0.426292	0.665055	27.1398	3.76601	3.57599	3.2846	0.697791	0.820108	0.39172	0.618556	0.56721	0.420662	0.02985	0.0564374	no	0.24755	0.516388	no	0.0693	0.100665	no	0.0028	0.00613939	yes	AT1G02890
AT1G02900	0	0	0	0.03886	0	0	0	0	0		0.62963	0	0	0	0	0	3.64888	3.05358	2.8143	3.30082	3.50361	2.66716	0.21095	0.294825	no	0.09565	0.299919	no	0.68415	0.733203	no	0.8761	0.905673	no	AT1G02900	RALFL1	RALF-LIKE 1
AT1G02910	7.60667	4.38702	26.9418	5.19961	6.98535	26.4654	9.39835	9.53008	37.7981		13.4771	24.2723	19.3507	6.39947	2.15464	25.6924	42.651	8.44849	42.323	41.0471	35.6585	36.123	0.0087	0.019236	yes	0.00165	0.0208301	yes	0.0001	0.000250344	yes	0.0057	0.0117033	yes	AT1G02910	LPA1	LOW PSII ACCUMULATION1
AT1G02920	11.7768	10.5165	3.03405	14.3631	15.3829	7.54612	5.78443	6.15188	4.59351		11.9225	9.84293	4.20809	119.838	137.623	103.338	11.8337	12.8858	12.3731	27.7705	19.7423	23.222	0.38135	0.476849	no	0.0001	0.00252486	yes	5e-05	0.000129763	yes	5e-05	0.000148283	yes	AT1G02920	GSTF7	glutathione S-transferase 7
AT1G02930	48.5635	47.3939	22.5619	11.3651	8.51159	8.3148	18.5947	23.6416	20.5759		0.716961	0.369443	3.53893	114.348	164.228	142.56	6.46463	10.5404	7.37144	16.4545	11.8141	15.8677	5e-05	0.000177274	yes	5e-05	0.00141201	yes	5e-05	0.000129763	yes	5e-05	0.000148283	yes	AT1G02930	GSTF6	glutathione S-transferase 6
AT1G02960	3.21566	2.87328	2.40878	2.08726	1.11448	1.73241	4.32705	4.50337	3.04805		0.525	6.46715	11.8966	5.77952	8.30675	0.112968	1.35634	3.02996	1.94946	1.79994	1.01168	1.17418	0.0001	0.000338971	yes	0.17805	0.431043	no	0.00345	0.00670595	yes	5e-05	0.000148283	yes	AT1G02960
AT1G02970	0.324605	0.613668	1.05014	0.213623	0.464276	0.50316	0.741709	0.905287	1.66798		0	0	0	0.391123	0.252013	0	0.551117	0.139335	0.289249	0.734893	0.577002	0.09514	0.01655	0.0339129	yes	0.00035	0.00664888	yes	1	1	no	5e-05	0.000148283	yes	AT1G02970	WEE1	WEE1 kinase homolog
AT1G03000	0.831045	0.992995	1.35036	1.14441	0.966342	0.975067	1.26964	1.18686	1.11852		8.8517	9.40995	10.5593	9.5988	10.3119	10.0782	1.1372	0.872914	1.54556	0.607372	0.629375	0.623976	0.00075	0.00215286	yes	0.40235	0.673214	no	0.001	0.0021544	yes	5e-05	0.000148283	yes	AT1G03000	PEX6	peroxin 6
AT1G03010	0	0	0	0.111156	0.049932	0.304431	0	0	0		0.482427	0.312197	0.957858	0	0	0.265122	0.258816	0.19333	0.264014	0.293539	0.522276	0.259064	1	1	no	1	1	no	1	1	no	0.00025	0.000674188	yes	AT1G03010
AT1G03020	0	0	0	0.008972	0.014832	0.008832	0	0	0		0	0	0	0	0	0	0	0	0	0.013616	0	0	0.0002	0.000648155	yes	1	1	no	1	1	no	1	1	no	AT1G03020	ROXY16	NULL
AT1G03030	11.1063	11.438	10.7804	13.8264	13.7707	12.3644	9.7577	10.4617	9.36031		6.58763	6.89627	10.7689	8.56011	13.8759	9.97391	11.3281	10.9854	11.4422	9.77622	11.6221	9.17094	0.7	0.767328	no	0.1889	0.444137	no	0.59415	0.650911	no	0.1149	0.16775	no	AT1G03030
AT1G03040	0.751252	6.76048	6.00604	1.0626	9.1081	7.56397	5.69108	4.63489	7.38545		5.39438	0.924257	18.0847	3.05643	5.43022	4.08122	10.0517	8.71662	9.63138	8.46099	6.70409	5.98727	0.7785	0.832881	no	0.67605	0.858193	no	5e-05	0.000129763	yes	0.00435	0.00916479	yes	AT1G03040	PFB2	PERICYCLE FACTOR TYPE-B 2
AT1G03055	1.13078	1.37874	0.717429	1.26532	0.620734	0.889899	1.64158	1.37176	1.71776		1.08459	0	0	0	0	0	0.828029	1.57495	1.31963	1.49759	1.66074	0.938587	5e-05	0.000177274	yes	0.3301	0.60771	no	1	1	no	0.19745	0.266365	no	AT1G03055	D27	DWARF27
AT1G03050	0	0	0.125894	0.070667	0.27776	0.020628	0	0	0		0	0	0	0.293154	0.885412	0.371716	0	0	0	0	0	0	1	1	no	1	1	no	1	1	no	1	1	no	AT1G03050	PICALM5A	Phosphatidylinositol binding clathrin assembly protein 5a
AT1G03060	5.51714	5.41014	0.345513	5.50647	5.37031	0.314446	5.18048	0.425505	7.02011		6.66611	4.22378	5.93883	11.2699	8.58352	7.82333	10.8918	9.94237	0.604672	10.8218	12.528	12.4121	0.0627	0.106995	no	0.65015	0.84377	no	0.3188	0.379876	no	0.6952	0.756617	no	AT1G03060	SPI	SPIRRIG
AT1G03080	3.47872	12.7982	6.77084	16.4123	4.04595	18.3486	2.36116	2.68252	11.1184		2.89446	0.498168	0.240481	1.49702	0.978835	1.13508	19.0193	19.364	6.2447	22.8124	15.5347	11.5345	0.1727	0.249732	no	0.18695	0.442053	no	5e-05	0.000129763	yes	0.00885	0.0173738	yes	AT1G03080	NET1D	Networked 1D
AT1G03090	2.73675	0.65209	2.37602	0.707777	2.0587	1.59116	3.79472	4.56748	2.13891		280.664	73.4318	62.0702	25.2564	3.30703	20.1201	56.3276	59.2858	58.1619	0.578317	0.588806	0.505112	0.00155	0.00413154	yes	0.4846	0.738549	no	5e-05	0.000129763	yes	5e-05	0.000148283	yes	AT1G03090	MCCA	NULL
AT1G03110	0.339381	0.395209	0.255166	0.748935	0.296331	0.124454	0.163568	0.219444	0.110352		1.1556	1.67596	1.12482	1.47964	7.83793	4.3812	1.13192	0.594358	1.17921	3.55261	2.40556	2.94699	0.19175	0.272053	no	0.1702	0.420583	no	0.0005	0.0011345	yes	5e-05	0.000148283	yes	AT1G03110	TRM82	tRNA modification 82
AT1G03100	0	0.021853	0	0.039532	0.015385	0	0.005299	0	0.009764		0.345629	0	0	0	0	0	0.027197	0.004706	0.011395	0.0314	0.011035	0	0.42175	0.51723	no	0.93135	0.974113	no	1	1	no	0.496	0.576231	no	AT1G03100
AT1G03130	57.5333	49.1185	25.3079	35.3464	39.7156	33.8193	76.6432	80.2837	69.6119		22.4849	36.5397	37.1376	7.4478	4.06153	13.2234	14.295	13.5942	12.6921	10.8629	11.3321	10.7919	5e-05	0.000177274	yes	0.9398	0.977574	no	5e-05	0.000129763	yes	5e-05	0.000148283	yes	AT1G03130	PSAD-2	photosystem I subunit D-2
AT1G03120	0.111631	0.131358	0	5.87411	6.2593	3.89037	0.061224	0.04771	0.036294		0	0	0	0	0	0	0.31618	0.252949	0	0	0	0	0.0011	0.00303426	yes	1	1	no	0.1621	0.212823	no	0.037	0.0621955	no	AT1G03120	RAB28	responsive to abscisic acid 28
AT1G03150	8.20548	7.67659	5.11892	6.91173	2.79471	5.11761	11.0725	10.9187	8.50099		2.24772	2.44732	20.2846	2.13962	2.75193	2.25812	10.4772	2.84292	6.20566	10.0549	8.55912	8.89377	0.19475	0.275631	no	0.0152	0.0953721	no	5e-05	0.000129763	yes	0.01065	0.0205372	yes	AT1G03150	NAA20	NatB catalytic subunit
AT1G03160	0.210473	0.075405	0.586676	0.12393	0.158347	0.072758	0.255346	0.122348	0.054317		0.013532	1.12218	1.13982	0.580449	7.67764	7.60421	0.067894	0.38028	0.295353	0.449705	0.025877	0.393345	5e-05	0.000177274	yes	0.8084	0.924978	no	5e-05	0.000129763	yes	0.45755	0.540207	no	AT1G03160	FZL	FZO-like
AT1G03170	0	0	0	0.043801	0.006967	0.071531	0	0	0		0	0	0	0	0	0	0	0	0	0	0.051834	0	1	1	no	1	1	no	1	1	no	1	1	no	AT1G03170	FTM5	FLORAL TRANSITION AT THE MERISTEM5
AT1G03180	0.139009	0.352275	0.501376	0.554862	0.404198	0.357239	0.26686	0.196814	0.554453		0.200611	0.612023	0	0	0.702068	0	0.599236	0.620904	0.571602	0.653914	0.921011	0.542417	0.23205	0.318686	no	0.518	0.760556	no	1	1	no	0.4285	0.511922	no	AT1G03180	COMET	NULL
AT1G03190	0.00025	0.003606	0.266221	6e-05	0.235497	0.000503	0.002342	0.001986	0.442167		2.43188	2.88217	4.28199	5.51273	6.52608	4.99099	0.000175	0.002523	5e-05	0.00297	0.005325	6.1e-05	0.43275	0.528077	no	0.6008	0.814369	no	0.19745	0.252559	no	0.1348	0.192305	no	AT1G03190	UVH6	ULTRAVIOLET HYPERSENSITIVE 6
AT1G03200	0.612879	1.24701	0.919702	11.3812	9.24877	11.1388	0.375237	0.691199	0.710299		3.20611	1.29511	5.22177	1.27741	3.95334	5.64328	4.21012	4.53859	4.39934	3.28689	2.36451	3.07544	0.00015	0.000495877	yes	0.7481	0.896676	no	0.47505	0.537369	no	0.03915	0.0653612	no	AT1G03200
AT1G03210	1.63404	1.76557	1.5517	8.62607	7.89819	9.47601	0.828095	1.25243	0.940686		4.46426	0	5.71829	4.26548	7.06754	0	6.12612	7.06272	5.50122	3.68722	4.13836	4.50392	5e-05	0.000177274	yes	0.00085	0.0130426	yes	0.31495	0.375841	no	5e-05	0.000148283	yes	AT1G03210
AT1G03220	0.307107	0.167017	0.172706	0.508866	0.507521	0.589605	0.14593	0.082621	0		0.726166	0	0	3.73828	4.63112	5.68777	1.36783	1.63126	1.44996	0.474634	0.538083	1.15789	5e-05	0.000177274	yes	0.0003	0.00597194	yes	5e-05	0.000129763	yes	5e-05	0.000148283	yes	AT1G03220	SAP2	secreted aspartic protease 2
AT1G03140	3.06679	2.49791	1.61209	0.835132	1.22639	1.19776	2.0951	2.38651	5.15271		8.25705	8.97289	5.468	5.11297	4.7698	7.62134	2.47292	3.28899	1.47203	1.65468	1.22384	0.91266	0.7729	0.827899	no	0.51845	0.760654	no	5e-05	0.000129763	yes	5e-05	0.000148283	yes	AT1G03140	PRP18a	pre-mRNA processing factor 18a
AT1G03250	5.49632	1.47619	0.162257	1.35483	2.35801	6.23015	4.01027	4.60274	1.28037		0.274136	10.7698	12.8763	2.27752	0.119726	0.585	0.176929	2.0646	1.99983	10.8395	4.0845	5.51832	0.8468	0.887619	no	0.44615	0.707288	no	0.15715	0.207194	no	0.02255	0.0401581	yes	AT1G03250
AT1G03230	0.064262	0.037858	0.026347	0.204954	0.224508	0.1443	0.068141	0.163091	0.148631		0.226844	0	0.32484	1.07226	0.877886	0.763938	0.465753	0.471032	0.456379	0.509386	0.487944	0.349358	5e-05	0.000177274	yes	0.0169	0.10227	no	5e-05	0.000129763	yes	0.00215	0.00484479	yes	AT1G03230	SAP1	secreted aspartic protease 1
AT1G03270	0.735973	1.36464	1.26087	1.98431	1.90627	1.85236	1.03187	0.781328	1.23144		0	0	0	0	0	0	0.323031	0.247769	0.321662	0.821968	0.522982	0.393103	0.00525	0.0123058	yes	0.14045	0.378763	no	0.00035	0.000811599	yes	0.00145	0.00338374	yes	AT1G03270
AT1G03280	16.2779	17.9182	14.3526	22.4127	20.3685	19.4468	18.1157	17.3725	13.8698		10.4429	21.6773	22.9171	3.00618	6.60659	21.2709	18.585	18.7134	15.961	15.1158	13.459	10.6655	0.305	0.396489	no	0.8677	0.950285	no	0.01065	0.0187566	yes	5e-05	0.000148283	yes	AT1G03280
AT1G03260	5.86696	4.67898	5.98844	7.57547	7.33239	9.55587	5.32819	5.63126	6.25628		5.6406	3.66742	7.16974	9.11285	6.63347	10.1557	4.38641	5.49884	5.00597	5.58907	5.41672	4.65191	0.08255	0.135345	no	0.5857	0.805259	no	0.7289	0.773491	no	0.43535	0.51862	no	AT1G03260
AT1G03290	1.97779	3.47392	1.6909	3.41999	3.69425	2.64059	0.942143	2.03868	1.59737		0.65957	2.93208	1.68298	2.99029	2.66401	6.43336	1.14172	3.29707	1.77578	1.16107	0.672312	1.61866	0.22865	0.314697	no	0.00085	0.0130426	yes	0.09135	0.129098	no	5e-05	0.000148283	yes	AT1G03290
AT1G03310	0.958535	0.901949	0.092819	0.6159	0.598708	0.542202	0.690949	0.514559	0.524044		0.028286	1.19372	0	0.059856	0	0.322497	0.338215	0.248608	0.402435	0.728981	0.981107	0.565443	5e-05	0.000177274	yes	0.49805	0.748817	no	0.0029	0.00571791	yes	5e-05	0.000148283	yes	AT1G03310	ISA2	NULL
AT1G03320	0	0.245121	0	0.05263	0	0.102643	0.945249	0.714063	0.641644		0	0	0	0	0	0	0.18351	0	0	0	0.027125	0.044627	0.03855	0.0704731	no	0.00055	0.00930161	yes	1	1	no	1	1	no	AT1G03320
AT1G03330	19.1209	21.8241	6.15245	20.965	27.6433	19.6904	19.7616	22.7967	17.0705		21.3786	23.9646	29.4762	34.9828	38.1492	37.6549	35.5799	34.2206	35.5908	31.5555	30.1062	26.3161	0.03935	0.0717081	no	0.0318	0.154012	no	0.86005	0.886088	no	0.00285	0.00624064	yes	AT1G03330	LSM2	SM-like 2
AT1G03340	1.71451	0.806732	2.55016	0.696587	0.915336	0.726276	0.804485	0.710106	0.899601		1.09219	0.971005	0	2.38098	1.61935	2.67994	0.251959	0.69619	0.364596	0.037006	0.105554	0.18372	0.8358	0.878836	no	0.9651	0.986733	no	0.0074	0.013465	yes	0.26705	0.344558	no	AT1G03340
AT1G03360	0.204085	0.438743	0.400145	0.500001	0.903626	0.520182	0.229905	0.300215	0.296159		3.34285	2.17742	0.596485	4.79285	0.944343	2.28089	1.16273	1.23693	1.14153	7.52326	4.17891	4.41159	5e-05	0.000177274	yes	0.50815	0.753958	no	5e-05	0.000129763	yes	5e-05	0.000148283	yes	AT1G03360	SOP2	SUPPRESSOR OF PAS2 2
AT1G03365	1.23585	0.888247	0.982446	1.44352	0.550344	0.59272	0.517484	1.18279	1.1406		0.496064	0.472722	0.070293	0.472972	0.335475	1.47277	0.976731	1.78545	1.1721	1.59686	1.58817	1.10603	0.1889	0.268795	no	0.60595	0.818124	no	0.00635	0.0116892	yes	0.7524	0.804882	no	AT1G03365
AT1G03370	0.642239	3.58876	3.89961	1.13677	0.886055	6.31038	2.57423	0.505016	2.63079		1.9732	9.1207	9.70502	4.14894	5.77707	6.11492	12.3855	12.9148	10.9297	9.54797	1.61715	8.94576	0.0073	0.0164844	yes	0.01325	0.0869519	no	5e-05	0.000129763	yes	5e-05	0.000148283	yes	AT1G03370
AT1G03350	1.39713	1.56872	0.668229	2.43216	2.16864	2.58939	1.53115	1.81147	1.1318		1.68843	1.45897	1.71404	2.26583	3.64008	2.21319	1.58495	1.81952	2.05272	2.39141	2.2493	1.76101	5e-05	0.000177274	yes	0.83965	0.937979	no	0.60935	0.665071	no	0.4352	0.518473	no	AT1G03350
AT1G03400	1.61046	1.73696	0.582496	0.758	0.893997	0.790741	1.68927	1.4755	2.91332		1.86861	5.26996	4.8806	4.62647	4.84259	3.40704	0.658971	0.951346	0.439133	0.215433	0.258372	0.118327	0.0001	0.000338971	yes	0.25495	0.526269	no	0.00045	0.00102851	yes	5e-05	0.000148283	yes	AT1G03400
AT1G03380	19.2044	17.658	2.62011	16.3129	16.0925	16.4813	16.6405	15.6614	4.09983		21.3131	20.3102	23.8044	5.49541	14.8995	14.5731	15.6346	15.331	14.2806	8.52197	7.87821	7.70776	0.00185	0.00484849	yes	0.41305	0.681926	no	5e-05	0.000129763	yes	5e-05	0.000148283	yes	AT1G03380	ATG18G	homolog of yeast autophagy 18 (ATG18) G
AT1G03430	17.2745	17.0784	24.4086	13.4008	11.3544	13.64	15.4467	15.6278	19.8364		9.49719	13.8759	11.8503	17.6979	26.2773	20.7334	19.1112	20.4892	18.9476	18.1958	16.0088	17.7291	5e-05	0.000177274	yes	0.10395	0.315807	no	0.14775	0.196354	no	0.0107	0.0206295	yes	AT1G03430	AHP5	histidine-containing phosphotransfer factor 5
AT1G03410	6.08003	4.8202	5.8158	4.29513	2.77562	2.74351	6.03303	5.8895	9.55255		11.139	8.5694	14.6937	7.13349	1.27868	1.5738	7.67089	5.62462	5.74807	3.39805	5.54714	3.29784	0.45875	0.552249	no	0.61815	0.825493	no	0.0001	0.000250344	yes	0.3231	0.404934	no	AT1G03410	2A6	NULL
AT1G03445	0.018431	0.086212	0	0.063934	0.011852	0.029969	0.028492	0.081038	0.108827		0	0	0	0	0	0	0.830597	0.558133	0.288103	0.66675	0.413776	0.337961	1	1	no	1	1	no	1	1	no	0.11685	0.170204	no	AT1G03445	BSU1	BRI1 SUPPRESSOR 1
AT1G03457	0.278348	0.012499	0.493127	0.047061	0.13949	0.108488	0.031267	0.036506	0.04941		0.397889	0.139365	0.198313	1.7283	0.406556	3.40314	5.08898	6.2692	4.83708	3.75208	2.69984	3.06958	0.1612	0.236215	no	0.1323	0.364856	no	5e-05	0.000129763	yes	5e-05	0.000148283	yes	AT1G03457	BRN2	Bruno-like 2
AT1G03470	0.128395	0.142122	0.230663	0.062353	0.102476	0	0.016105	0.216311	0.0548		4.36533	1.28192	5.8324	4.99226	1.29872	1.18614	2.60063	3.15255	3.46905	1.32464	0.817772	0.908244	0.25555	0.343515	no	0.76255	0.904648	no	0.07175	0.103843	no	5e-05	0.000148283	yes	AT1G03470	NET3A	Networked 3A
AT1G03440	1.6297	1.5576	1.63134	1.85699	1.82093	2.02484	1.73172	2.11831	2.21062		1.09532	2.07143	1.81938	0	1.08204	1.22597	0.750113	1.03736	0.661377	0.928682	0.687059	0.579863	0.15715	0.231587	no	0.05555	0.214566	no	5e-05	0.000129763	yes	0.9216	0.940751	no	AT1G03440	ExLRR1	NULL
AT1G03475	140.365	136.691	157.44	78.7292	80.2061	87.1278	163.842	164.605	171.533		38.4278	40.1629	54.566	54.3936	58.1723	62.6003	108.072	111.547	127.53	88.8344	90.9231	90.1804	5e-05	0.000177274	yes	0.09625	0.30127	no	0.25505	0.313097	no	5e-05	0.000148283	yes	AT1G03475	LIN2	LESION INITIATION 2
AT1G03510	0	0	0	0	0	0	0	0	0		0	0	0	0	0	0	0	0	0	0	0	0	0.0346	0.0640329	no	0.56105	0.788345	no	1	1	no	0.2612	0.3379	no	AT1G03510
AT1G03495	0.570424	0.387283	0.38417	0.58475	0.526084	0.462052	0.333998	0.289947	0.29515		0	0.270338	0.588085	1.38981	1.49836	1.5139	0.303487	0.191057	0.217434	0.749955	0.574031	0.578203	5e-05	0.000177274	yes	5e-05	0.00141201	yes	5e-05	0.000129763	yes	5e-05	0.000148283	yes	AT1G03495
AT1G03530	0.248436	0.048009	0.370719	0.046942	0.453423	0.081488	0.219197	0.033159	0.097086		4.31552	3.89441	4.62915	1.06895	1.05185	0.389355	0.370535	0.150393	0.073797	0.875699	0.827151	0.456392	0.43805	0.532791	no	0.5323	0.769045	no	0.01935	0.0320678	yes	5e-05	0.000148283	yes	AT1G03530	NAF1	nuclear assembly factor 1
AT1G03540	0	0	0	0.000514	0	0	0.001357	0	0		0.010405	0	0	0	0	0	0.002124	0.002022	0.000822	0.002022	0	0.001825	0.9078	0.932477	no	1	1	no	1	1	no	0.00505	0.0105019	yes	AT1G03540
AT1G03550	6.98719	7.32953	6.67492	4.341	3.68561	5.06834	6.3365	5.93852	7.0087		7.69687	5.79657	9.9378	8.08579	10.6073	9.97834	6.47517	6.57423	6.89679	5.29376	4.85797	5.08665	5e-05	0.000177274	yes	0.87635	0.953586	no	0.17115	0.222802	no	0.0029	0.0063395	yes	AT1G03550	SCAMP4	Secretory carrier membrane protein 4
AT1G03560	0	0	0	0.30557	0.286088	0.404004	0.256939	0	0		0	0	0	0	0	0	0.249134	0	0.269025	0.332435	0.24577	0.160223	5e-05	0.000177274	yes	0.09085	0.290889	no	5e-05	0.000129763	yes	0.5395	0.616715	no	AT1G03560
AT1G03600	78.3753	66.6731	71.7378	48.791	48.7618	58.2591	108.696	118.915	134.741		56.28	112.503	105.901	11.5414	13.8377	38.364	65.1803	64.3955	67.467	41.6662	42.1531	41.5572	5e-05	0.000177274	yes	0.34275	0.62077	no	5e-05	0.000129763	yes	5e-05	0.000148283	yes	AT1G03600	PSB27	NULL
AT1G03590	0.886591	0.811086	0.491334	1.36422	0.912795	1.3669	1.05488	0.721776	0.658213		3.66214	5.13302	4.36049	2.05972	3.47964	4.96859	8.31941	10.0948	10.0254	6.32168	6.25076	6.1034	0.52725	0.614803	no	0.0099	0.0720982	no	5e-05	0.000129763	yes	5e-05	0.000148283	yes	AT1G03590
AT1G03610	12.066	13.9877	14.2784	8.72822	9.58172	10.3213	16.8331	15.7768	19.5054		86.5386	95.0461	85.2648	42.4775	36.5509	51.6853	30.1881	39.1689	43.0221	6.4337	6.80577	9.0827	5e-05	0.000177274	yes	0.0024	0.0270678	yes	5e-05	0.000129763	yes	5e-05	0.000148283	yes	AT1G03610
AT1G03620	0.340854	0.515225	1.3825	0.139771	0.692961	0.34988	0.770706	0.065948	0		2.24966	0	3.48906	0	0	0	0.534408	0.567077	0.125475	0.181484	0	0.083996	0.00715	0.0161973	yes	0.8922	0.959856	no	0.00215	0.00436412	yes	0.0059	0.0120735	yes	AT1G03620	ELMOD_E	Engulfment and Cell Motility (ELMO) domain E
AT1G03650	0.854661	0.33768	0.022809	0.579049	0.308725	0.7954	0.217435	0.182413	0.130693		0.735995	0.342369	2.28674	2.17712	3.30493	1.31201	0.937071	0.378165	1.18972	0.626645	0.747098	1.16146	0.22725	0.313214	no	0.58155	0.802537	no	0.0903	0.127755	no	0.19285	0.260914	no	AT1G03650
AT1G03660	0	0	0	0.0132	0.009557	0.007505	0	0	0		0	0	0	0.109478	0.090322	0.144183	0.087663	0	0.012416	0	0	0.005296	0.01955	0.0390788	yes	1	1	no	0.0026	0.00517562	yes	1	1	no	AT1G03660
AT1G03630	7.57957	4.78757	11.2302	1.89396	2.45756	2.24791	11.6603	14.0877	10.1433		1.3331	1.67782	12.8713	5.7882	5.14194	4.91952	1.0351	1.73302	1.4676	2.51796	1.98165	2.24165	5e-05	0.000177274	yes	0.96745	0.987154	no	5e-05	0.000129763	yes	5e-05	0.000148283	yes	AT1G03630	PORC	NULL
AT1G03680	123.276	119.384	26.601	86.2532	81.4463	39.1785	121.899	114.088	58.9298		20.0713	21.1408	24.5725	13.5128	12.1615	13.4358	146.892	182.624	142.639	121.393	112.65	128.002	5e-05	0.000177274	yes	0.34555	0.623567	no	5e-05	0.000129763	yes	5e-05	0.000148283	yes	AT1G03680	TRX-M1	THIOREDOXIN M-TYPE 1
AT1G03687	0.002054	0.219312	5e-05	0.414359	0.580924	0.148307	0.378492	0.36082	1.30185		5.22954	1.95675	0.408963	1.98965	3.53711	1.82607	0.066927	0.154934	0.436691	0.196991	0.016963	0.417133	0.11045	0.173012	no	0.3577	0.633847	no	0.00025	0.000593529	yes	0.1738	0.238499	no	AT1G03687
AT1G03740	1.37814	1.70123	1.50899	0.420219	0.553241	1.5867	0.237884	0.267957	1.06679		1.49222	1.616	17.329	6.69493	3.08679	2.90761	0.698132	0.585301	3.77407	0.506115	0.745475	3.53251	0.0076	0.0170845	yes	0.0106	0.0751033	no	0.00485	0.00913351	yes	0.0147	0.027367	yes	AT1G03740
AT1G03730	0.614451	0.641504	0.234115	0.865792	1.03297	1.07492	0.63932	0.674779	0.664129		0.438136	1.02188	1.31491	1.83539	3.02281	4.6793	1.13593	1.32279	1.14718	2.06907	1.94157	2.07824	0.00375	0.0091251	yes	0.1168	0.338728	no	5e-05	0.000129763	yes	0.00185	0.00423005	yes	AT1G03730
AT1G03750	0.294346	0.352493	0.165805	0.283824	0.300028	0.140155	0.211961	0.19054	0.35733		3.38189	2.93582	2.24595	3.70284	4.12779	3.6806	0.328598	0.287611	0.308807	0.235078	0.268323	1.50121	0.3717	0.467063	no	0.43735	0.700202	no	0.2226	0.280503	no	0.0212	0.0380026	yes	AT1G03750	CHR9	CHROMATIN REMODELING 9
AT1G03760	0.638283	2.32427	0.06081	0.763976	0.346089	2.17478	1.55656	0.552329	0.708184		1.10841	5.42315	11.0366	12.277	4.04745	14.3778	3.66305	1.18452	0.946702	0.797204	0.802226	0.943006	0.65535	0.729441	no	0.425	0.691859	no	0.4879	0.549986	no	0.4608	0.543324	no	AT1G03760	URI	prefoldinRPB5 interactor
AT1G03770	0.146046	0.087043	0.472434	0.366464	0	0.515027	0.000596	0.256579	0.051796		0.269628	0.533217	0.069288	2.18518	0.890689	3.95332	0.102728	0.034874	0.199779	0	0.185665	0.144477	0.7807	0.834315	no	0.6393	0.837778	no	0.02495	0.0403179	yes	0.31975	0.401531	no	AT1G03770	RING1B	RING 1B
AT1G03800	0.002785	0.004813	0.00491	0	0	0	0.003686	0.011236	0.0061		0	0	0	0	0	0	0	0.005218	0.00405	0	0	0.002502	0.0005	0.00149384	yes	0.35645	0.633075	no	5e-05	0.000129763	yes	0.00555	0.0114229	yes	AT1G03800	ERF10	ERF domain protein 10
AT1G03820	0.112631	0.089677	0	0.039989	0.123213	0.092566	0.170482	0.128052	0.125796		0	0	0	0.328082	0.891769	0	0.134857	0.02426	0	0.264249	0.237355	0.093648	0.0011	0.00303426	yes	0.6217	0.827159	no	5e-05	0.000129763	yes	0.00035	0.000918709	yes	AT1G03820
AT1G03850	0.129255	0.235471	0.040138	3.59962	0.365894	0.400549	0.067693	0	0.012056		1.3563	4.72904	2.07175	2.10682	5.44113	7.22057	2.44873	25.1492	2.89082	0.449529	0.296596	0.951809	5e-05	0.000177274	yes	0.01575	0.0975561	no	0.0112	0.0196071	yes	5e-05	0.000148283	yes	AT1G03850	ROXY18	NULL
AT1G03860	1.88141	1.40297	2.97981	1.6755	2.5568	3.03098	1.8786	1.73631	4.35004		0.195177	2.86374	9.70274	8.3921	10.981	0.07579	4.02393	4.96528	4.53818	5.12983	5.33978	5.14787	0.238	0.32552	no	0.06215	0.229639	no	5e-05	0.000129763	yes	0.0296	0.0511379	no	AT1G03860	PHB2	prohibitin 2
AT1G03790	0	0	0	0	0	0.048536	0	0	0		0	0	0	0	0	0	0.812945	0.323535	0.411581	0.117582	0.099704	0	1	1	no	1	1	no	1	1	no	5e-05	0.000148283	yes	AT1G03790	TZF4	Tandem CCCH Zinc Finger protein 4
AT1G03900	45.116	41.676	16.8972	68.967	72.1505	70.3983	53.6704	54.8207	54.2465		64.5527	76.9612	76.0097	83.3069	111.67	78.4929	51.2504	46.848	42.3933	40.3693	35.0101	37.7091	0.00035	0.00108198	yes	0.0096	0.0706794	no	0.04735	0.0714034	no	0.0002	0.000548482	yes	AT1G03900	NAP4	non-intrinsic ABC protein 4
AT1G03905	0.308205	0.488668	0.558075	0.183215	0.11469	0.217615	0.198811	0.232233	0.363888		0.341545	1.14864	1.08796	1.60391	1.72493	7.63611	0.844527	0.735929	0.745388	1.47461	1.24941	0.969407	0.1407	0.211262	no	0.38345	0.660048	no	5e-05	0.000129763	yes	0.0001	0.000286801	yes	AT1G03905	ATNAP4	non-intrinsic ABC protein 4
AT1G03910	0.740781	1.39562	0.117025	0.516596	1.43305	0.506977	1.58571	1.01135	0.200309		5.56694	0.827617	0.756087	1.10173	0.828888	4.64451	3.01828	2.51036	2.2944	2.76692	2.27738	8.8752	0.89975	0.926738	no	0.707	0.875049	no	0.00055	0.00123943	yes	0.08465	0.128476	no	AT1G03910	CTN	CACTIN
AT1G03920	0.215875	0.209521	0.22293	0.346394	0.19383	0.423063	0.188819	0.40642	0.385531		0	0	0	0	0	0	0.998345	0.663514	1.30088	0.162254	0.9354	1.08019	5e-05	0.000177274	yes	1	1	no	1	1	no	0.1765	0.24173	no	AT1G03920	NDR2	nuclear Dbf2-related 2
AT1G03930	20.3054	20.7812	22.6944	25.2109	24.697	25.8552	20.0992	20.6712	21.6522		10.6664	17.0446	18.523	11.2439	15.2367	22.5339	16.7035	15.9368	15.6208	14.2783	12.5971	12.2095	0.8308	0.875026	no	0.9962	0.997198	no	0.01445	0.02466	yes	0.0004	0.00103786	yes	AT1G03930	CKL9BETA	CASEIN KINASE I-LIKE 9 BETA
AT1G03870	1.87084	1.64583	1.29341	1.60631	1.55541	2.34337	2.39178	2.72528	2.00783		6.12559	8.5584	11.089	4.54822	5.84302	9.84534	3.84658	4.28856	5.25094	4.00071	3.63822	3.07121	0.31655	0.409024	no	0.00335	0.0343178	yes	5e-05	0.000129763	yes	5e-05	0.000148283	yes	AT1G03870	FLA9	FASCICLIN-like arabinoogalactan 9
AT1G03940	0.091062	0.09719	23.4831	0.172605	0.125675	0.082595	0.030392	0.092934	10.5579		0.76865	0.865085	0.746491	6.1942	5.85895	5.34474	0.038356	0.877569	0.020727	0.217259	0.258156	0.310962	5e-05	0.000177274	yes	5e-05	0.00141201	yes	0.0157	0.0265871	yes	5e-05	0.000148283	yes	AT1G03940
AT1G03960	1.17488	2.01554	1.7373	1.00469	1.31514	1.24133	1.43667	1.40712	1.55399		1.22123	0.618473	0.488768	1.6236	0.340159	2.10844	1.44489	1.88743	1.61573	2.7779	2.17245	1.73755	0.00205	0.005313	yes	0.5687	0.793613	no	0.00315	0.00616516	yes	0.0324	0.0553653	no	AT1G03960
AT1G03950	13.3898	14.007	9.42878	16.107	17.9854	13.0732	12.2107	13.5636	8.06756		6.15694	4.41654	11.7466	10.8347	12.2661	18.0321	8.42199	8.21172	7.00351	8.42416	6.60321	5.26625	0.7039	0.770504	no	0.3292	0.606991	no	0.6408	0.694044	no	0.05515	0.0882905	no	AT1G03950	VPS2.3	vacuolar protein sorting-associated protein 2.3
AT1G03970	2.34357	2.87914	0.454186	2.58442	2.27621	2.46055	2.00605	2.35302	1.587		0.917078	2.1845	1.87963	0.881936	1.50436	1.91665	1.42503	1.60649	1.39561	2.11585	1.91936	1.29228	0.46075	0.553969	no	0.40795	0.677634	no	5e-05	0.000129763	yes	0.48375	0.564678	no	AT1G03970	GBF4	G-box binding factor 4
AT1G03980	0.043014	0	0.075838	0.031559	0.097767	0	0.061158	0.101496	0.018468		0	0	0	0	0	0	0.136173	0.16755	0.169195	0.476663	0.514139	0.511071	1	1	no	1	1	no	1	1	no	0.05135	0.083055	no	AT1G03980	PCS2	phytochelatin synthase 2
AT1G04000	4.14378	5.21097	4.04983	6.61585	4.91042	7.45422	4.37283	3.45496	5.26321		2.00883	5.1219	3.42717	6.65419	5.49606	7.30075	2.78669	2.89314	2.00838	1.65663	2.65749	1.34586	0.7373	0.798814	no	0.85365	0.945048	no	0.00505	0.00947214	yes	0.00015	0.000419401	yes	AT1G04000
AT1G04020	0.254515	0.173572	0.328534	0.234696	0.539202	0.188733	0.626255	0.345294	0.636939		0	0.218982	0	0.846137	1.70667	0.464325	0.335545	0.039279	0.112724	0.335775	0.215563	0.927789	5e-05	0.000177274	yes	5e-05	0.00141201	yes	0.00045	0.00102851	yes	5e-05	0.000148283	yes	AT1G04020	ROW1	REPRESSOR OF WUSCHEL1
AT1G04010	1.24679	1.07396	0.509687	1.06785	0.433348	0.865655	0.947898	1.18176	0.671403		1.38653	0	2.1936	3.15431	2.96296	2.62899	0.372928	0.673057	0.383319	0.970653	0.771666	0.736452	0.2175	0.302306	no	0.9816	0.991748	no	0.108	0.149825	no	5e-05	0.000148283	yes	AT1G04010	PSAT1	phospholipid sterol acyl transferase 1
AT1G04040	24.8237	18.5391	24.4632	42.7377	45.8222	63.9272	32.8524	27.9468	37.7879		2.44186	4.07586	2.69443	1.88339	4.65871	4.5723	5.7008	8.4639	4.32694	19.7537	7.81923	15.8984	5e-05	0.000177274	yes	0.3613	0.637571	no	0.79285	0.828485	no	5e-05	0.000148283	yes	AT1G04040
AT1G04050	0.64327	0.704087	1.29078	0.55117	0.809994	0.949139	0.674957	0.820234	0.554595		0.07571	0	0.28185	0.319068	0.699414	0.620953	0.535533	0.732728	0.563065	1.26504	1.14029	1.10345	0.06085	0.104389	no	0.10315	0.314446	no	1	1	no	0.0002	0.000548482	yes	AT1G04050	SUVR1	homolog of SU(var)3-9 1
AT1G04030	1.26389	1.3065	0.525877	0.825021	1.34033	0.52831	0.895688	1.20741	0.778663		3.36223	0.63897	4.14217	2.26047	1.92162	2.02569	1.36211	1.75625	0.799099	1.95071	1.01225	1.18993	0.90075	0.927509	no	0.9225	0.970378	no	1	1	no	0.4627	0.545237	no	AT1G04030
AT1G04080	2.78443	2.05509	4.62928	1.75018	1.74006	3.93852	2.9042	4.35994	5.72811		4.26361	9.05514	0.125971	0.052926	9.88475	2.78787	1.89793	1.66579	1.64146	1.07758	2.97141	1.18607	0.0002	0.000648155	yes	0.212	0.475318	no	0.10985	0.151778	no	0.424	0.50735	no	AT1G04080	PRP39a	NULL
AT1G04090	0.175899	0.045867	0.126919	0.142484	0.346141	0.056832	0.426699	0.338241	0.41732		0.154598	0	0	0.147772	0.178525	0	0.108752	0.300089	0.127728	0.517339	0.252701	0.231342	1	1	no	1	1	no	1	1	no	1	1	no	AT1G04090
AT1G04070	1.00211	1.70838	0	1.12648	1.15637	2.46056	1.53983	1.06966	1.66469		0.62631	0	1.27973	2.7234	4.83479	4.1183	1.49884	1.9275	1.42784	3.53812	3.61032	3.03891	0.6432	0.71852	no	0.30915	0.586384	no	0.00035	0.000811599	yes	5e-05	0.000148283	yes	AT1G04070	TOM22-I	translocase of outer membrane 22-I
AT1G04110	0	0	0	0	0	0	0	0	0		0	0	0	0	0	0	0.001902	0.00335	0.004059	0.003164	0.004253	0.003011	1	1	no	1	1	no	1	1	no	0.82835	0.868078	no	AT1G04110	SDD1	STOMATAL DENSITY AND DISTRIBUTION 1
AT1G04100	0.766437	2.48232	0.201547	4.16423	2.31172	3.69418	1.18742	1.31924	2.75235		1.47977	1.66589	2.60537	6.45026	10.3956	6.9368	3.88537	3.63017	3.41643	4.80578	4.40455	2.8704	0.2599	0.348195	no	0.68795	0.864824	no	5e-05	0.000129763	yes	0.8937	0.919647	no	AT1G04100	IAA10	indoleacetic acid-induced protein 10
AT1G04120	0.36283	0.358653	0.18593	0.664443	2.12418	2.29216	2.21649	2.57149	2.79598		6.41791	6.28834	6.37745	0.035935	4.50812	0	0.905689	2.12325	1.73932	2.71855	2.00162	2.07325	0.4502	0.544266	no	0.4638	0.722581	no	5e-05	0.000129763	yes	0.16935	0.233323	no	AT1G04120	MRP5	multidrug resistance-associated protein 5
AT1G04130	1.14603	5.86659	0.818109	2.55051	0.897174	1.82279	7.35622	5.90472	2.00504		0.924058	0.398661	0	3.50959	0.342051	1.41064	0.971064	0.708159	0.358531	0.624193	0.727426	3.94001	0.29725	0.388303	no	0.72835	0.887646	no	0.5547	0.614373	no	0.0342	0.0580414	no	AT1G04130	TPR2	tetratricopeptide repeat 2
AT1G04160	0.975679	0.959997	1.26023	1.046	1.17725	1.36428	0.87109	0.881854	0.821577		0	0	0	0	0	0	0	0.647327	0.580368	2.64887	2.52293	2.09606	0.79175	0.843684	no	0.17925	0.432383	no	1	1	no	5e-05	0.000148283	yes	AT1G04160	XIB	myosin XI B
AT1G04170	3.28618	3.82299	1.59211	6.3735	4.6283	4.47238	4.38651	2.8837	3.32794		2.40345	3.71421	25.5697	3.5947	8.39264	5.32186	7.4816	8.11256	7.11754	17.9385	13.4727	11.3215	0.3968	0.492594	no	0.76345	0.9047	no	0.00265	0.00526633	yes	5e-05	0.000148283	yes	AT1G04170	EIF2 GAMMA	eukaryotic translation initiation factor 2 gamma subunit
AT1G04140	6.96237	7.99879	12.4715	5.59658	12.1658	7.26945	9.49631	4.97387	9.11003		17.2073	20.7148	14.4619	19.1656	21.2073	25.4912	7.86769	6.95851	8.76556	10.4895	6.98032	9.84359	0.1173	0.181461	no	0.1305	0.362183	no	0.02255	0.0368234	yes	0.29645	0.376323	no	AT1G04140
AT1G04180	0.001253	0	0	0.001903	0	0	0	0.125609	0		0	0	0	0	0	0	0	0	0.004823	0.001887	0.006684	0.055631	1	1	no	1	1	no	5e-05	0.000129763	yes	1	1	no	AT1G04180	YUCCA9	NULL
AT1G04200	1.06873	1.9918	0.283869	1.52095	1.89346	1.26903	1.11617	1.5397	1.06084		4.65785	3.14242	1.12857	1.39229	1.58215	16.5969	8.56009	8.60279	7.96364	12.9828	12.7617	12.966	0.40265	0.49838	no	0.00385	0.0375669	yes	5e-05	0.000129763	yes	5e-05	0.000148283	yes	AT1G04200
AT1G04190	4.88709	4.02161	4.43802	6.64432	6.43139	16.3478	4.39091	5.05449	9.59892		1.05837	7.84778	11.2865	8.42469	13.3952	16.1282	2.27037	2.06851	8.55955	7.09616	3.75423	3.8319	0.11005	0.172488	no	0.3961	0.668683	no	0.05115	0.0765576	no	5e-05	0.000148283	yes	AT1G04190	TPR3	tetratricopeptide repeat 3
AT1G04210	1.454	1.36077	1.589	1.32441	1.58181	1.4579	1.23951	1.09515	9.48276		10.1456	4.02107	11.5229	1.5989	18.1065	2.5541	2.92115	3.37215	2.72709	4.02047	4.23408	3.77985	0.94725	0.962279	no	0.9486	0.98058	no	0.2512	0.308988	no	0.0333	0.0566956	no	AT1G04210
AT1G04220	0.796675	0.787079	1.54522	0.462119	0.481	0.823663	0.532825	1.08667	1.55594		1.30034	0.991768	0.915674	1.35445	1.89155	1.29658	0.217194	0.274561	0.227619	0.474847	0.724647	0.452075	0.46555	0.558394	no	0.44505	0.706672	no	1	1	no	0.0254	0.0446493	yes	AT1G04220	KCS2	3-ketoacyl-CoA synthase 2
AT1G04230	6.45176	4.55432	6.1451	7.47376	7.05487	7.97653	5.18351	5.23358	5.38635		6.35225	8.55494	4.55503	6.80713	9.07748	8.16144	2.94168	3.9967	3.58891	4.99537	4.22587	3.58589	0.4205	0.515972	no	0.26915	0.542855	no	0.03255	0.051293	no	0.33425	0.416326	no	AT1G04230
AT1G04240	18.8406	18.8697	13.211	4.97322	6.14968	3.95605	19.7176	19.6166	18.795		15.8705	13.0579	13.8451	2.75683	5.05669	15.0574	7.31808	5.782	7.90411	27.9309	21.095	22.3184	5e-05	0.000177274	yes	0.09355	0.29614	no	5e-05	0.000129763	yes	5e-05	0.000148283	yes	AT1G04240	SHY2	SHORT HYPOCOTYL 2
AT1G04260	0.909129	0.607605	0	0.603323	0.959342	0.740948	0.610263	0.940356	0.751354		2.3237	2.33356	4.53962	3.3783	3.74976	3.32529	1.28557	1.66494	1.56379	1.56278	1.26829	1.73631	0.00465	0.0110512	yes	0.00095	0.0140931	yes	0.2481	0.306422	no	0.3322	0.414246	no	AT1G04260	PRA1.D	PRENYLATED RAB ACCEPTOR 1.D
AT1G04270	124.001	134.144	92.9921	8.55935	146.8	29.7429	15.1197	140.671	126.567		57.3358	120.027	114.193	211.806	267.365	140.681	247.376	168.419	270.61	268.706	256.552	263.952	0.71345	0.778278	no	0.0599	0.224246	no	0.0181	0.0302237	yes	0.00065	0.00161942	yes	AT1G04270	uS19u	Ribosomal Protein uS19u
AT1G04280	1.73209	1.35517	0.643193	1.95483	1.02261	2.7358	1.2134	0.616693	1.63261		5.74898	30.1558	36.0664	8.74532	11.7961	14.2836	18.697	21.3096	19.6941	4.21802	4.01135	3.82021	0.3635	0.458415	no	0.14465	0.384672	no	0.2757	0.334623	no	5e-05	0.000148283	yes	AT1G04280	NADKc	NAD kinase-CaM dependent
AT1G04250	56.6036	53.1457	45.673	17.5712	17.3555	15.3499	62.8627	61.0328	56.003		5.64221	8.91126	3.9766	4.7294	0.913866	4.75756	25.9188	26.9813	26.1959	43.7708	45.9586	39.9336	5e-05	0.000177274	yes	0.0623	0.229908	no	5e-05	0.000129763	yes	5e-05	0.000148283	yes	AT1G04250	IAA17	indole-3-acetic acid inducible 17
AT1G04290	15.8822	13.1354	7.36084	13.2713	13.1161	9.01788	15.2945	13.4704	11.3113		1.46321	1.66672	1.91603	2.35103	1.82569	3.41456	6.8512	5.56096	5.08296	6.43217	5.83598	8.14498	0.07415	0.123505	no	0.86735	0.950285	no	0.66	0.711641	no	0.6149	0.686804	no	AT1G04290
AT1G04310	0.327533	0.066947	0.106688	0.657857	0.954998	1.09622	0.411319	0.117014	0.274188		2.04672	4.49248	0.775827	2.02228	2.41404	2.7161	3.95621	3.74928	3.6942	1.87519	1.35662	2.0855	5e-05	0.000177274	yes	0.60655	0.818625	no	0.85135	0.878597	no	5e-05	0.000148283	yes	AT1G04310	ERS2	ethylene response sensor 2
AT1G04340	6.59619	11.1353	7.71461	22.4433	19.6435	17.7967	9.62837	11.2647	8.45887		6.6909	5.25378	9.999	5.08958	16.5583	6.945	12.3237	12.6831	13.8096	17.7854	17.2219	13.2368	5e-05	0.000177274	yes	0.72665	0.886601	no	0.01035	0.0182698	yes	0.2817	0.360352	no	AT1G04340
AT1G04360	0.049521	0	0	0	0	0	0	0.051785	0.01852		0	0	0	0	0	0	0	0.138218	0.134622	0.259971	0.201242	0.24938	0.0043	0.0103097	yes	0.54165	0.775844	no	0.0109	0.0191421	yes	0.25995	0.336416	no	AT1G04360	ATL1	Arabidopsis Toxicos en Levadura 1
AT1G04380	0	0	0.038907	0.109197	0	0.063749	0.060356	0	0.033666		0	0	0	0.175973	0.456058	0	0.039021	0	0	0.081298	0	0	1	1	no	1	1	no	1	1	no	1	1	no	AT1G04380
AT1G04390	3.67631	3.6675	3.68511	2.65719	2.97121	3.1282	4.01892	4.12845	5.0036		3.78374	3.75218	3.164	3.41307	4.48249	4.49058	4.21402	3.68888	4.22045	5.92109	5.31845	4.55132	0.0018	0.00473292	yes	0.10745	0.321738	no	0.011	0.0192911	yes	0.1383	0.196455	no	AT1G04390
AT1G04400	0.246266	0.479518	0.213328	0.323572	0.544342	0.376802	0.373742	0.481621	0.415329		1.02602	6.15182	4.07147	0.133517	1.74901	0.129259	0.594607	1.10269	0.949086	0.24078	0.177459	0.30046	0.0001	0.000338971	yes	0.655	0.845827	no	5e-05	0.000129763	yes	5e-05	0.000148283	yes	AT1G04400	PHH1	NULL
AT1G04350	12.3163	11.1384	12.148	8.93563	9.86954	10.1881	14.0532	14.3437	24.0022		2.77984	2.418	3.35454	2.2923	0.682264	2.10262	5.27499	4.26559	5.45315	3.51495	4.86909	3.54472	0.0013	0.00352633	yes	0.14705	0.387841	no	5e-05	0.000129763	yes	5e-05	0.000148283	yes	AT1G04350
AT1G04420	5.2514	4.39144	5.53789	3.05541	3.4749	5.27558	9.12563	9.42061	15.8569		3.79743	4.61238	4.32684	1.47707	1.56948	29.3097	5.4632	5.32934	5.05193	4.26204	3.46606	3.93082	5e-05	0.000177274	yes	5e-05	0.00141201	yes	5e-05	0.000129763	yes	5e-05	0.000148283	yes	AT1G04420
AT1G04430	0.752627	0.189723	0.051002	0.247477	0.419053	0.100298	0.017337	0.006016	0.226857		5.0519	4.8879	7.11192	1.60352	2.01305	4.30513	8.88709	0.07514	1.10178	0.427934	1.01382	0.267406	0.0021	0.00543037	yes	0.0156	0.0970643	no	5e-05	0.000129763	yes	0.1156	0.168634	no	AT1G04430
AT1G04440	32.781	36.4438	37.4016	41.9981	44.1885	44.6944	33.4197	29.8818	34.888		22.0335	18.2495	29.141	27.8497	40.3879	28.6969	30.4324	28.5384	28.5725	20.5908	19.9006	19.4449	0.5691	0.653234	no	0.58075	0.802465	no	0.23855	0.297055	no	5e-05	0.000148283	yes	AT1G04440	CKL13	casein kinase like 13
AT1G04410	479.177	480.554	449.951	682.119	649.229	648.624	390.862	399.862	359.034		469.458	407.683	394.232	514.055	542.917	497.072	376.589	377.069	383.632	285.808	274.54	256.802	0.0504	0.088842	no	0.0696	0.244771	no	0.1309	0.177129	no	5e-05	0.000148283	yes	AT1G04410	NDH1	NULL
AT1G08800	0.12575	0.229279	0.443792	0.214248	0.27621	0.296844	0.009686	0.143742	0.472517		0.225352	0.110265	4.41232	1.08797	0.029046	0.818301	0.378046	1.22035	0.277776	0.134355	0.012841	0.006687	5e-05	0.000177274	yes	0.0037	0.036684	yes	5e-05	0.000129763	yes	5e-05	0.000148283	yes	AT1G08800	MyoB1	myosin binding protein 1
AT1G08810	1.3158	1.57185	1.28905	0.648896	1.61056	2.67671	1.34475	2.74212	2.31024		0.347532	0.031256	2.28537	1.15702	0.254695	0.747997	5.0852	4.0749	3.5087	3.06834	3.54819	2.24776	0.0672	0.113508	no	0.53565	0.77078	no	0.0005	0.0011345	yes	5e-05	0.000148283	yes	AT1G08810	MYB60	myb domain protein 60
AT1G08820	13.123	2.90471	1.16603	19.2863	19.3075	4.75014	2.59869	9.43778	9.92422		31.4791	6.77448	31.9745	36.295	36.1019	25.6688	13.5256	13.355	12.2632	7.63637	7.43939	7.37551	0.0015	0.00401335	yes	0.5005	0.750211	no	0.48485	0.546894	no	5e-05	0.000148283	yes	AT1G08820	VAP27-2	vamp/synaptobrevin-associated protein 27-2
AT1G08920	0.322001	0.527023	0.429158	0.478487	0.102536	0.074342	0.136174	0.344047	1.60733		6.10984	3.40905	2.34391	0.576524	0.663267	0.985109	1.37348	5.38511	6.39027	5.80339	1.72385	7.06761	5e-05	0.000177274	yes	0.66605	0.85246	no	0.0004	0.000920837	yes	5e-05	0.000148283	yes	AT1G08920	ESL1	ERD (early response to dehydration) six-like 1
AT1G08910	6.00953	6.41384	6.46193	5.34511	5.35145	5.35826	6.50403	5.77397	6.43091		5.98952	5.10684	6.08132	8.57681	9.19998	8.18583	6.85316	6.74045	7.01183	10.6257	11.1066	10.7548	0.0047	0.0111527	yes	0.9957	0.996971	no	0.7418	0.784705	no	5e-05	0.000148283	yes	AT1G08910	PIAL1	PROTEIN INHIBITOR OF ACTIVATED STAT LIKE 1
AT1G08940	0.035205	0.063387	0.58302	0.161966	0.394919	0.286305	0.153341	0.088147	0.233852		0.253966	0	0	0.84611	1.10166	3.47775	0.314719	1.02631	0.783494	0.570812	0.950411	0.920295	0.00065	0.00189024	yes	0.0496	0.200463	no	5e-05	0.000129763	yes	0.0708	0.109915	no	AT1G08940
AT1G08930	0.643578	0.327269	0.876711	0.454093	0.803128	0.693465	0.382358	0.392268	0.644418		3.81389	4.79331	1.74299	4.98544	4.4321	8.85226	3.60413	4.52184	3.91223	2.50094	2.26131	5.38093	0.7495	0.808658	no	5e-05	0.00141201	yes	0.1747	0.226943	no	5e-05	0.000148283	yes	AT1G08930	ERD6	EARLY RESPONSE TO DEHYDRATION 6
AT1G08960	0.55025	0.516175	0.552934	1.44193	1.03256	2.11175	1.04418	1.00503	2.13214		1.33303	1.27801	1.71177	4.88432	0.851973	5.29539	0.766884	0.730117	0.421138	1.01305	0.926708	0.773255	0.00665	0.0151859	yes	0.8355	0.935621	no	5e-05	0.000129763	yes	5e-05	0.000148283	yes	AT1G08960	CCX5	cation calcium exchanger 5
AT1G08970	0.487341	0.040282	0.42917	0.895652	0.046924	0.489705	1.08548	0.017591	0.945049		0.264568	0.376691	1.44115	0.364079	1.79013	2.10286	0.042345	0.688485	0.030243	0.05231	0.617218	0.056037	0.26145	0.349839	no	0.46735	0.724952	no	0.834	0.863992	no	0.4113	0.494539	no	AT1G08970	NF-YC9	nuclear factor Y, subunit C9
AT1G08980	1.58206	1.10214	3.81955	1.05076	0.765801	1.74415	1.83597	1.95412	3.68623		4.58866	4.58191	5.53417	1.8853	5.95445	2.48442	3.36241	3.87863	3.88954	0.559435	0.651965	1.0071	5e-05	0.000177274	yes	0.01155	0.0792279	no	5e-05	0.000129763	yes	5e-05	0.000148283	yes	AT1G08980	TOC64-I	TRANSLOCON AT THE OUTER MEMBRANE OF CHLOROPLASTS 64-I
AT1G08840	1.14363	0.927617	0.964484	0.813218	0.784425	1.00891	0.628294	0.767999	1.11181		0.09262	0	0	0.631545	0.161659	0.384673	1.97665	0.155192	1.90738	0.222783	0.088799	2.48582	0.76525	0.82147	no	0.90685	0.96567	no	1	1	no	0.5487	0.625481	no	AT1G08840	JHS1	jing he sheng 1
AT1G08845	0.839995	0.397763	0.883886	0.75957	0.85606	0.682585	0.562252	0.698574	0.377191		3.43852	1.5643	5.43286	8.86073	8.29022	0.100793	2.95182	1.67867	1.43757	5.08305	4.36729	3.84989	0.72385	0.787109	no	0.25805	0.529591	no	0.04905	0.0736928	no	5e-05	0.000148283	yes	AT1G08845	uL18-L5	NULL
AT1G08860	0	0	0	0	0	0	0	0	0		0	0	0	0	0	0	0	0	0	0	0	0	1	1	no	1	1	no	1	1	no	1	1	no	AT1G08860	BON3	BONZAI 3
AT1G08900	0.485338	0.196597	1.4336	0.190754	0.112992	1.11807	0.695162	0.245564	0.48989		2.35007	21.8081	23.448	1.06079	1.62766	4.12823	0.048089	0.022071	0.036082	0.010359	0.030304	0.009377	5e-05	0.000177274	yes	0.0305	0.149868	no	0.53845	0.598643	no	5e-05	0.000148283	yes	AT1G08900
AT1G08830	0.643915	0.411006	8.03322	1.10135	1.25629	3.27402	0.782559	0.471431	2.28043		2.72311	18.4382	16.3296	42.8962	36.4192	34.3701	0.048971	0.05116	0.043649	0.217629	0.070757	0.210047	5e-05	0.000177274	yes	0.0222	0.12162	no	0.66215	0.713528	no	0.4717	0.553546	no	AT1G08830	SOD1	superoxide dismutase 1
AT1G08890	1.74799	1.22219	1.06532	2.00267	1.40542	1.81363	0.57292	0.813406	0.63385		4.86772	3.15588	3.95107	1.22612	1.68485	2.12943	2.68372	1.83439	1.43388	2.07941	1.90552	1.90248	0.6675	0.73975	no	0.0001	0.00252486	yes	5e-05	0.000129763	yes	0.1365	0.194363	no	AT1G08890	ESL3.05	NULL
AT1G08880	33.3542	36.9099	16.6565	36.0542	32.2405	22.6002	34.3	27.0796	18.3605		7.51476	8.60974	9.01333	12.3853	20.2575	17.9907	26.1549	24.9028	21.8663	38.5557	31.5524	25.1557	0.3164	0.408859	no	0.8795	0.954319	no	0.00145	0.00303657	yes	0.0648	0.101598	no	AT1G08880	HTA5	histone H2A 5
AT1G09155	0.214426	0.033469	0.255354	0.247951	0.093024	0.011607	0	0.040691	0		0	0	0	0	0	0	0.755305	0.324152	0.183201	0.358787	0.313081	1.08504	0.00905	0.019931	yes	1	1	no	1	1	no	0.3314	0.413433	no	AT1G09155	PP2-B15	phloem protein 2-B15
AT1G09150	23.1771	27.3862	16.8431	27.2942	27.4104	22.9797	25.082	25.5214	20.2194		19.7109	17.8936	21.2213	20.3403	25.5095	30.165	24.3826	21.9526	20.104	27.4874	23.5261	22.2501	0.98665	0.990356	no	0.4384	0.701032	no	0.17675	0.229056	no	0.8349	0.873168	no	AT1G09150
AT1G09160	1.86875	1.94961	1.67725	2.72923	2.9845	2.84949	1.79012	1.64164	2.25651		1.19161	6.95016	6.48949	0.688347	2.08045	1.35861	1.6814	2.41143	2.64542	3.55799	4.21533	4.16265	0.01915	0.0384125	yes	0.50505	0.752607	no	0.5108	0.572075	no	5e-05	0.000148283	yes	AT1G09160
AT1G09026	0	0	0	0	0	0	0	0	0		0	0	0	0	0	0	0	0	0	0	0	0	1	1	no	1	1	no	1	1	no	1	1	no	AT1G09026
AT1G09030	0	0	0	0	0	0	0	0	0		0	0	0	0	0	0	0	0	0	0	0	0	1	1	no	1	1	no	1	1	no	1	1	no	AT1G09030	NF-YB4	nuclear factor Y, subunit B4
AT1G09080	0.072527	0.235973	0.005909	0.018558	0.267489	0.019437	0.242722	0.02431	0.381896		0.09571	0	0	0.73456	7.71937	0.614995	0.021117	0.110839	0.071414	0.598536	0.036314	0.065559	0.0168	0.0343526	yes	0.00935	0.0696129	no	0.24155	0.300162	no	1	1	no	AT1G09080	HSP70-13	HEAT SHOCK PROTEIN 70-13
AT1G09090	0	0	0	0	0	0	0	0	0.026168		0.223806	0	0	0.952192	1.5992	0	0.754809	0.397986	0.569249	0.975626	0.941433	0.68371	1	1	no	1	1	no	1	1	no	0.27515	0.353288	no	AT1G09090	RBOHB	respiratory burst oxidase homolog B
AT1G09010	1.15432	2.75467	0.234468	2.02779	2.50814	0.502705	1.42127	1.12393	0.50967		2.47743	1.22699	48.5127	0.964722	0.481191	0.996407	3.27032	3.16474	2.35798	1.96758	1.71307	0.964632	0.03975	0.0723655	no	0.7614	0.904369	no	5e-05	0.000129763	yes	5e-05	0.000148283	yes	AT1G09010
AT1G09000	0.508666	0.18513	0.175786	0.43162	0.310192	0.114433	0.359114	0.336178	0.038026		0.133824	0	0	0.572714	0.668101	0.24515	1.26423	1.21571	0.173484	1.2328	1.05006	0.196599	1	1	no	1	1	no	1	1	no	0.33775	0.419885	no	AT1G09000	NP1	NPK1-related protein kinase 1
AT1G09040	0.033934	0.073736	0.033538	0.089999	0.047336	0.027817	0.119703	0.020072	0.122549		1.46833	0.138455	1.78643	2.30808	0.279967	1.04889	0.464962	0.205877	0.266701	0.333609	0.330911	0.246333	0.3613	0.456264	no	0.4002	0.671546	no	0.93035	0.943257	no	0.97665	0.982011	no	AT1G09040	SANT2	NULL
AT1G09020	18.8275	19.5106	22.4996	29.5574	27.3403	31.1042	16.038	16.5048	17.2985		12.4027	18.9665	16.2024	21.1838	30.9524	26.8783	20.391	19.7024	18.5764	26.3974	25.9757	24.0628	0.0181	0.036609	yes	0.06255	0.230403	no	0.34895	0.410806	no	0.0552	0.0883489	no	AT1G09020	SNF4	homolog of yeast sucrose nonfermenting 4
AT1G09050	0.009707	0.018376	0.016753	0.020613	0.018821	0.121915	1.30604	0.019677	0.20567		1.1256	1.00602	1.80674	1.87478	0.030222	0.028634	0.337982	1.95793	0.309719	0.051867	0.026559	0.224027	0.8788	0.910653	no	0.502	0.750753	no	0.22465	0.282707	no	0.5984	0.671628	no	AT1G09050	SANT1	NULL
AT1G09060	0.322897	0.260643	0.212386	0.188152	0.371347	0.257929	0.342253	0.241384	0.169113		2.11682	0	0.980682	3.55149	0.00151	0.010068	0.332455	0.218605	0.23569	0.133869	0.235208	0.292197	0.8188	0.865006	no	0.9614	0.985538	no	0.6425	0.695463	no	0.01375	0.0257722	yes	AT1G09060	JMJ24	NULL
[truncated: 26,906 more rows]
