# Supplementary material for: Mutations in the floral regulator gene HUA2 restore flowering to the Arabidopsis trehalose 6-phosphate synthase1 (tps1) mutant
Source: Plant Physiol. 2025 Jun 5;198(2):kiaf225. doi: 10.1093/plphys/kiaf225 (PMC12198769; doi:10.1093/plphys/kiaf225)
Supplement: kiaf225_Supplementary_Data [file kiaf225_supplementary_data.zip › Zeng_rev2_Supplementary_Table_S9.xlsx]

## Sheet: A
Supplementary Table S9. List and GO analysis of 700 known SnRK1 and TOR target genes regulated by hua2-4 and dexamethasone application in tps1-2 GVG::TPS1.
	Content
A	Description
B	GO analysis of 700 known SnRK1 and TOR target genes that were regulated by hua2-4 and dexamethasone application in tps1-2 GVG::TPS1
C	List of 700 known SnRK1 and TOR target genes regulated by hua2-4 and dexamethasone application in tps1-2 GVG::TPS1

## Sheet: B
GO analysis of 700 known SnRK1 and TOR target genes that were regulated by hua2-4 and dexamethasone application in tps1-2 GVG::TPS1
GO_acc	term_type	Term	queryitem	querytotal	bgitem	bgtotal	pvalue	FDR	entries
GO:0050896	P	response to stimulus	259	697	6250	28362	3.2e-19	1.2e-15	// AT1G75750 // AT3G11660 // AT2G38230 // AT1G01300 // AT3G04210 // AT5G45380 // AT3G16460 // AT4G37790 // AT3G52360 // AT5G18520 // AT5G51060 // AT1G14980 // AT3G21390 // AT2G05620 // AT3G60530 // AT5G24530 // AT5G45260 // AT2G38290 // AT1G21750 // AT1G61340 // AT3G28270 // AT2G46690 // AT5G43060 // ATCG00020 // AT4G15910 // AT1G50480 // AT2G38210 // AT3G24495 // AT2G16850 // AT4G29140 // AT5G05…
GO:0044710	P	single-organism metabolic process	185	697	3970	28362	8.3e-18	1.5e-14	// AT2G38230 // AT3G08510 // AT1G33800 // AT3G18080 // AT5G51060 // AT5G33290 // AT4G30190 // AT5G24530 // AT1G71220 // AT4G30580 // ATCG00020 // AT5G13420 // AT1G50480 // AT2G33570 // AT1G20620 // AT1G72680 // AT5G63310 // AT4G09510 // AT5G05600 // AT4G03205 // AT5G48545 // AT1G05010 // AT2G01590 // AT1G71880 // AT3G23820 // AT4G18440 // AT5G17330 // AT4G37370 // AT1G75280 // AT5G44400 // AT3G06…
GO:0044699	P	single-organism process	334	697	9448	28362	2.5e-15	2.5e-12	// AT1G75750 // AT2G38230 // AT3G60530 // AT1G33800 // AT3G04210 // AT5G45380 // AT3G43670 // AT3G18080 // AT5G22740 // AT5G19530 // AT3G51160 // AT3G22420 // AT5G18520 // AT5G51060 // AT3G21460 // AT3G21390 // AT4G30190 // AT3G08510 // AT5G24530 // AT5G45260 // AT3G62950 // AT3G17840 // AT4G30580 // AT4G14870 // AT4G32940 // AT2G46690 // AT2G10940 // ATCG00020 // AT5G13420 // AT1G50480 // AT3G26…
GO:0042221	P	response to chemical	141	697	2853	28362	2.7e-15	2.5e-12	// AT1G75750 // AT4G37790 // AT5G18520 // AT5G51060 // AT3G56240 // AT2G05620 // AT5G24530 // AT1G21750 // AT1G61340 // AT3G28270 // AT2G46690 // ATCG00020 // AT4G15910 // AT1G50480 // AT2G38210 // AT1G20620 // AT5G63310 // AT4G29140 // AT5G05600 // AT1G72450 // AT1G05010 // AT5G20250 // AT5G50915 // AT5G17330 // AT3G12580 // AT1G75280 // AT1G20823 // AT1G45145 // AT1G62480 // AT3G52400 // AT1G01…
GO:0009628	P	response to abiotic stimulus	109	697	2022	28362	4e-14	3e-11	// AT1G01300 // AT3G16460 // AT4G37790 // AT3G22420 // AT1G14980 // AT3G56240 // AT2G05620 // AT3G60530 // AT1G21750 // AT1G61340 // AT3G28270 // AT5G43060 // AT4G15910 // AT1G07350 // AT1G20620 // AT5G63310 // AT5G05600 // AT1G33590 // AT5G20250 // AT1G53580 // AT3G52360 // AT1G20823 // AT1G62480 // AT1G01470 // AT3G03630 // AT5G14200 // AT3G04110 // AT4G26150 // AT5G08050 // AT3G21560 // AT5G18…
GO:0044763	P	single-organism cellular process	242	697	6591	28362	9e-12	5.1e-09	// AT1G75750 // AT2G38230 // AT3G60530 // AT1G33800 // AT3G04210 // AT5G45380 // AT5G19530 // AT3G51160 // AT3G22420 // AT5G51060 // AT3G21460 // AT5G08050 // AT4G30190 // AT3G08510 // AT5G45260 // AT1G71220 // AT3G17840 // AT4G30580 // AT4G14870 // AT3G28270 // AT2G46690 // ATCG00020 // AT5G13420 // AT1G50480 // AT2G38210 // AT1G20620 // AT1G72680 // AT4G16370 // AT5G63310 // AT4G09510 // AT1G72…
GO:0006950	P	response to stress	151	697	3506	28362	9.5e-12	5.1e-09	// AT3G11660 // AT3G04210 // AT5G45380 // AT3G16460 // AT4G37790 // AT5G51060 // AT3G56240 // AT2G05620 // AT5G24530 // AT5G45260 // AT1G21750 // AT1G61340 // AT3G28270 // AT5G43060 // ATCG00020 // AT4G15910 // AT1G53310 // AT3G24495 // AT5G63310 // AT4G29140 // AT5G61000 // AT1G72450 // AT1G33590 // AT1G05010 // AT5G20250 // AT3G23820 // AT4G37370 // AT1G16400 // AT1G51090 // AT1G75280 // AT1G45…
GO:0044281	P	small molecule metabolic process	86	697	1597	28362	3e-11	1.4e-08	// AT4G30190 // AT1G50480 // AT2G38210 // AT5G63310 // AT5G48545 // AT1G66970 // AT3G23820 // AT4G18440 // AT5G17330 // AT1G45145 // AT3G03630 // AT1G74100 // AT5G14200 // AT5G28050 // AT1G72520 // AT1G05680 // AT5G55480 // AT4G37870 // AT4G26530 // AT3G55630 // AT1G68890 // AT5G18170 // AT1G17745 // AT1G12000 // AT2G38230 // AT2G41220 // AT1G13280 // AT1G53580 // AT1G04020 // AT1G07640 // AT4G26…
GO:0080167	P	response to karrikin	21	697	128	28362	7.7e-11	3.2e-08	// AT5G05270 // AT5G05600 // AT3G52360 // AT1G01300 // AT4G02940 // AT3G43800 // AT5G13750 // AT5G17050 // AT1G33590 // AT5G20250 // AT3G21560 // AT2G16660 // AT1G74670 // AT1G05680 // AT4G34710 // AT5G08050 // AT4G37370 // AT1G30530 // AT5G51550 // AT2G37040 // AT5G40780
GO:0009987	P	cellular process	398	697	12771	28362	1.8e-10	6.7e-08	// AT3G44890 // AT5G51060 // AT1G56045 // AT1G09590 // AT2G46690 // AT5G43060 // ATCG00020 // AT5G11790 // AT1G05010 // AT2G01590 // AT3G23820 // AT1G80180 // AT1G45145 // AT3G52400 // AT5G63410 // AT1G22490 // AT4G37870 // AT3G21560 // AT4G08390 // AT4G31700 // AT5G13420 // AT1G71220 // AT2G31230 // AT4G37370 // AT2G40300 // AT1G13250 // AT1G76790 // AT3G60245 // AT5G17310 // AT1G54200 // AT5G51…
GO:0008152	P	metabolic process	378	697	12035	28362	4.1e-10	1.4e-07	// AT3G44890 // AT5G51060 // AT1G56045 // AT1G09590 // AT5G43060 // ATCG00020 // AT1G64390 // AT1G05010 // AT2G01590 // AT3G23820 // AT1G75280 // AT1G80180 // AT1G45145 // AT3G61820 // AT5G63410 // AT1G22490 // AT4G37870 // AT2G05920 // AT3G21560 // AT4G19170 // AT4G08390 // AT4G31700 // AT1G71220 // AT1G12520 // AT4G37370 // AT1G30530 // AT2G40300 // AT1G13250 // AT1G76790 // AT3G60245 // AT5G17…
GO:0044711	P	single-organism biosynthetic process	87	697	1735	28362	6.8e-10	2.1e-07	// AT5G33290 // AT4G30190 // AT1G76790 // AT4G30580 // AT1G50480 // AT2G33570 // AT1G72680 // AT5G63310 // AT4G03205 // AT3G23820 // AT4G18440 // AT1G33800 // AT3G03630 // AT1G74100 // AT5G14200 // AT4G26150 // AT1G72520 // AT4G37870 // AT1G13100 // AT4G26530 // AT5G20950 // AT1G05570 // AT3G21560 // AT1G68890 // AT1G17745 // AT5G20230 // AT1G75040 // AT2G38230 // AT2G41220 // AT1G13280 // AT1G71…
GO:0043436	P	oxoacid metabolic process	59	697	973	28362	8.2e-10	2.4e-07	// AT5G04230 // AT4G26530 // AT5G36160 // AT4G03560 // AT1G16400 // AT4G13840 // AT3G17820 // AT1G68890 // AT3G17390 // AT5G18170 // AT1G67730 // AT1G17420 // AT5G08570 // AT1G17745 // AT1G12000 // AT1G77760 // AT1G74710 // AT5G04950 // AT2G35370 // AT3G15850 // AT2G41220 // AT1G74100 // AT1G56430 // AT2G37040 // AT5G13420 // AT1G50460 // AT1G32470 // AT1G53580 // AT1G76680 // AT1G04020 // AT1G09…
GO:0010035	P	response to inorganic substance	57	697	926	28362	9.7e-10	2.6e-07	// AT5G26220 // AT1G09780 // AT5G03630 // AT4G37870 // AT3G61890 // AT5G63850 // AT1G62480 // AT5G24380 // AT3G17820 // AT1G05680 // AT3G56240 // AT2G05620 // AT5G18170 // AT2G37040 // AT1G12000 // AT1G21750 // AT3G28270 // AT1G75040 // AT4G15910 // AT5G04950 // AT2G01140 // AT1G50480 // AT5G13420 // AT1G20620 // AT4G34000 // AT5G63310 // AT5G65750 // AT1G32450 // AT2G40300 // AT1G64670 // AT2G19…
GO:0006082	P	organic acid metabolic process	62	697	1099	28362	4.2e-09	1e-06	// AT5G04230 // AT1G53310 // AT4G26530 // AT5G36160 // AT4G03560 // AT1G16400 // AT4G13840 // AT3G17820 // AT1G68890 // AT3G17390 // AT5G18170 // AT1G67730 // AT1G17420 // AT5G08570 // AT1G17745 // AT1G12000 // AT1G77760 // AT1G74710 // AT5G04950 // AT2G35370 // AT3G15850 // AT2G41220 // AT1G74100 // AT1G56430 // AT2G37040 // AT5G13420 // AT1G50460 // AT1G32470 // AT1G53580 // AT1G76680 // AT1G04…
GO:0019752	P	carboxylic acid metabolic process	53	697	864	28362	4.3e-09	1e-06	// AT5G04230 // AT4G26530 // AT5G36160 // AT4G03560 // AT1G16400 // AT4G13840 // AT3G17820 // AT1G68890 // AT3G17390 // AT5G18170 // AT1G67730 // AT1G17420 // AT5G08570 // AT1G17745 // AT1G12000 // AT1G74710 // AT5G04950 // AT2G35370 // AT3G15850 // AT2G41220 // AT1G50460 // AT1G56430 // AT2G37040 // AT5G13420 // AT1G32470 // AT1G53580 // AT1G76680 // AT1G04020 // AT1G09780 // AT1G64670 // AT1G70…
GO:0046686	P	response to cadmium ion	30	697	343	28362	9.7e-09	2.1e-06	// AT5G26220 // AT5G03630 // AT4G37870 // AT3G17820 // AT3G56240 // AT5G18170 // AT1G12000 // AT1G75040 // AT1G50480 // AT5G13420 // AT1G20620 // AT1G76680 // AT5G65750 // AT1G02930 // AT1G09780 // AT2G19110 // ATCG00490 // AT5G17310 // AT4G24190 // AT5G17330 // AT5G56550 // AT2G01140 // AT1G75280 // AT5G51830 // AT3G12580 // AT1G45145 // AT1G62480 // AT2G23350 // AT4G02520 // AT1G18330
GO:1901700	P	response to oxygen-containing compound	76	697	1557	28362	2.7e-08	5.5e-06	// AT1G75750 // AT3G61890 // AT5G63850 // AT2G37710 // AT4G37790 // AT5G63310 // AT5G51060 // AT1G66350 // AT3G56240 // AT2G05620 // AT2G46270 // AT4G08390 // AT1G61340 // AT1G15550 // AT3G28270 // AT1G74670 // AT1G76680 // AT1G07640 // AT4G15910 // AT5G04950 // AT2G37040 // AT1G71220 // AT4G32940 // AT5G24530 // AT1G20620 // AT3G04110 // AT4G34000 // AT2G16850 // AT5G28770 // AT1G32450 // AT2G40…
GO:0010038	P	response to metal ion	35	697	481	28362	4.5e-08	8.7e-06	// AT5G26220 // AT1G09780 // AT5G03630 // AT4G37870 // AT5G24380 // AT3G17820 // AT3G56240 // AT5G18170 // AT1G12000 // AT1G21750 // AT1G75040 // AT5G04950 // AT1G50480 // AT5G13420 // AT1G20620 // AT1G76680 // AT5G65750 // AT1G02930 // AT2G40300 // AT2G19110 // ATCG00490 // AT5G17310 // AT4G24190 // AT5G17330 // AT5G56550 // AT2G01140 // AT1G75280 // AT5G51830 // AT3G12580 // AT1G45145 // AT1G62…
GO:0044712	P	single-organism catabolic process	39	697	585	28362	6.7e-08	1.3e-05	// AT3G08510 // AT5G04230 // AT4G26530 // AT5G36160 // AT3G03520 // AT1G68890 // AT1G29670 // AT5G08570 // AT2G37040 // AT1G12000 // AT1G75900 // AT2G35370 // AT3G29320 // AT3G06860 // AT4G01130 // AT1G32470 // AT1G17170 // AT1G53580 // AT1G50460 // AT4G09510 // AT1G02930 // AT1G09780 // AT1G28600 // AT3G43800 // AT4G26520 // AT5G03610 // AT4G22920 // AT3G47340 // AT2G01140 // AT2G40840 // AT4G24…
GO:0009605	P	response to external stimulus	75	697	1582	28362	1e-07	1.8e-05	// AT3G11660 // AT3G28940 // AT2G47000 // AT2G43535 // AT4G37870 // AT3G61890 // AT5G20480 // AT5G48850 // AT1G16400 // AT5G18520 // AT3G03520 // AT1G05680 // AT1G17420 // AT5G45260 // AT2G38290 // AT5G20230 // AT1G61340 // AT1G74710 // AT4G23240 // AT4G33220 // AT4G23200 // AT5G44510 // AT4G34135 // AT2G43520 // AT1G53310 // AT5G45380 // AT5G24530 // AT3G05200 // AT1G20620 // AT1G71880 // AT4G37…
GO:0044283	P	small molecule biosynthetic process	41	697	653	28362	1.4e-07	2.4e-05	// AT2G38230 // AT4G37870 // AT5G04230 // AT4G26530 // AT4G03560 // AT1G16400 // AT4G13840 // AT3G17820 // AT1G68890 // AT1G67730 // AT1G17745 // AT1G17420 // AT1G74710 // AT5G04950 // AT3G15850 // AT2G41220 // AT1G56430 // AT2G37040 // AT5G13420 // AT2G38210 // AT1G76680 // AT1G04020 // AT1G64670 // AT4G34250 // AT4G26520 // AT3G23820 // AT5G23020 // AT3G47340 // AT2G01140 // AT5G51830 // AT3G03…
GO:0005975	P	carbohydrate metabolic process	59	697	1144	28362	1.9e-07	3.1e-05	// AT5G55480 // AT5G43330 // AT4G28490 // AT1G02850 // AT4G37870 // AT4G26530 // AT1G67750 // AT5G20950 // AT1G05570 // AT1G66970 // AT5G53370 // AT5G33290 // AT5G39790 // AT5G08570 // AT1G70710 // AT1G12000 // AT4G33220 // AT4G26140 // AT3G13560 // AT1G71220 // AT5G47500 // AT5G13420 // AT1G61820 // AT2G33570 // AT1G71880 // AT1G65290 // AT4G39770 // AT4G09510 // AT1G09780 // AT4G29360 // AT1G64…
GO:0015979	P	photosynthesis	23	697	253	28362	2.7e-07	4.2e-05	// AT2G01918 // AT3G15850 // AT1G53310 // AT1G54500 // AT1G68890 // AT2G05620 // AT5G27390 // AT1G12000 // AT3G60370 // ATCG00020 // AT1G02910 // AT1G75690 // AT5G02120 // AT2G40300 // AT1G30510 // ATCG00490 // AT4G02260 // AT2G01590 // AT1G18730 // AT3G55330 // AT3G03630 // ATCG00280 // AT3G62410
GO:0055114	P	oxidation-reduction process	73	697	1566	28362	2.8e-07	4.2e-05	// AT2G01918 // AT1G13100 // AT1G53310 // AT2G41220 // AT5G07990 // AT1G16400 // AT5G51060 // AT5G18170 // AT2G05620 // AT1G67730 // AT1G17420 // AT4G19170 // AT4G08390 // AT5G15490 // AT5G01670 // AT4G15765 // AT2G45400 // AT5G36220 // AT4G36220 // AT1G72680 // AT1G76680 // AT3G15850 // ATCG00020 // AT3G06860 // AT1G77760 // AT3G62950 // AT5G44400 // AT5G63030 // AT4G03520 // AT3G25290 // ATCG00…
GO:0009056	P	catabolic process	68	697	1430	28362	3.8e-07	5.4e-05	// AT5G26220 // AT3G08510 // AT1G29670 // AT5G04230 // AT4G26530 // AT5G36160 // AT1G67750 // AT4G22920 // AT5G53370 // AT3G03520 // AT1G68890 // AT3G18980 // AT4G28490 // AT5G08570 // AT4G08390 // AT1G12000 // AT2G37040 // AT1G75900 // AT4G33220 // AT2G35370 // AT5G43060 // AT3G05630 // AT3G06860 // AT4G09510 // AT4G32940 // AT4G01130 // AT1G50460 // AT1G32470 // AT1G20620 // AT3G13330 // AT1G53…
GO:0071704	P	organic substance metabolic process	327	697	10672	28362	4.8e-07	6.6e-05	// AT4G21326 // AT1G01300 // AT1G33800 // AT1G75690 // AT3G18080 // AT3G44890 // AT5G19530 // AT3G51160 // AT3G22420 // AT1G18330 // AT1G56045 // AT5G08050 // AT4G30190 // AT4G11060 // AT5G24530 // AT1G10600 // AT1G09590 // AT3G17840 // AT4G30580 // AT2G38230 // AT4G22130 // AT5G43060 // ATCG00020 // AT1G50460 // AT5G27820 // AT5G47190 // AT3G27160 // AT2G33570 // AT3G24495 // AT5G02120 // AT3G22…
GO:1901564	P	organonitrogen compound metabolic process	104	697	2569	28362	5.7e-07	7.6e-05	// AT3G44890 // AT5G19530 // AT1G56045 // AT4G30190 // AT1G09590 // AT1G75350 // AT1G50480 // AT5G47190 // AT2G38210 // AT1G32470 // AT5G63310 // AT3G56910 // AT4G03205 // AT5G48545 // AT4G34620 // AT4G18440 // AT5G17330 // AT2G24090 // AT3G03630 // AT5G14200 // AT4G26150 // AT5G28050 // AT5G26220 // AT4G26530 // AT3G55630 // AT3G16080 // AT5G18170 // AT1G17745 // AT1G12000 // AT2G36620 // AT2G38…
GO:0044237	P	cellular metabolic process	306	697	9879	28362	6.3e-07	8.1e-05	// AT2G38230 // AT3G08510 // AT1G33800 // AT1G75690 // AT5G22740 // AT3G44890 // AT5G19530 // AT3G51160 // AT3G22420 // AT5G51060 // AT1G56045 // AT5G08050 // AT4G30190 // AT4G11060 // AT1G10600 // AT1G09590 // AT3G17840 // AT4G30580 // AT4G22130 // AT5G43060 // ATCG00020 // AT1G50460 // AT5G27820 // AT5G47190 // AT3G27160 // AT2G38210 // AT3G24495 // AT5G02120 // AT3G25920 // AT5G63310 // AT1G62…
GO:1901575	P	organic substance catabolic process	61	697	1249	28362	6.8e-07	8.4e-05	// AT5G26220 // AT3G08510 // AT1G29670 // AT5G04230 // AT4G26530 // AT5G36160 // AT1G67750 // AT5G53370 // AT3G03520 // AT1G68890 // AT3G18980 // AT4G28490 // AT5G08570 // AT4G22920 // AT1G12000 // AT2G37040 // AT1G75900 // AT4G33220 // AT2G35370 // AT5G43060 // AT1G76410 // AT3G06860 // AT4G09510 // AT4G32940 // AT4G01130 // AT1G50460 // AT1G32470 // AT3G02110 // AT3G13330 // AT1G53580 // AT1G20…
GO:0006091	P	generation of precursor metabolites and energy	27	697	364	28362	1.1e-06	0.00013	// AT2G01918 // AT3G15850 // AT1G53310 // AT4G26530 // AT5G51060 // AT1G68890 // AT2G05620 // AT5G08570 // AT1G12000 // AT3G60370 // ATCG00020 // AT1G02910 // AT1G75690 // AT4G10040 // AT1G50460 // AT1G09780 // AT4G26520 // AT5G17310 // AT2G01590 // AT1G18730 // AT2G01140 // AT5G43330 // AT3G10020 // AT3G29320 // AT1G54500 // ATCG00280 // AT3G49160
GO:0016052	P	carbohydrate catabolic process	22	697	257	28362	1.2e-06	0.00014	// AT4G28490 // AT4G26530 // AT1G67750 // AT5G53370 // AT5G08570 // AT1G12000 // AT4G33220 // AT1G50460 // AT4G09510 // AT1G09780 // AT1G64390 // AT5G47500 // AT4G26520 // AT1G04680 // AT2G01140 // AT1G70710 // AT2G40840 // AT4G24040 // AT3G29320 // AT2G26440 // AT2G43590 // AT3G49160
GO:0010033	P	response to organic substance	84	697	2023	28362	3.2e-06	0.00036	// AT1G75750 // AT2G47000 // AT4G02530 // AT3G61890 // AT5G17300 // AT5G18030 // AT2G37710 // AT4G37790 // AT5G63310 // AT5G18520 // AT5G51060 // AT1G66350 // AT3G57040 // AT2G46270 // AT4G08390 // AT1G70710 // AT1G12000 // AT1G21750 // AT1G61340 // AT1G15550 // AT1G50480 // AT4G32280 // AT5G60450 // AT2G46690 // AT1G14980 // AT1G76680 // AT1G07640 // AT4G15910 // AT5G04950 // AT1G71220 // AT4G32…
GO:0046394	P	carboxylic acid biosynthetic process	29	697	438	28362	3.7e-06	0.0004	// AT3G15850 // AT4G03560 // AT1G16400 // AT4G13840 // AT3G17820 // AT5G04950 // AT1G67730 // AT1G17745 // AT1G17420 // AT1G74710 // AT5G04230 // AT2G41220 // AT1G56430 // AT2G37040 // AT5G13420 // AT1G76680 // AT1G04020 // AT1G64670 // AT4G34250 // AT3G23820 // AT5G23020 // AT3G47340 // AT5G51830 // AT2G20610 // AT1G13280 // AT5G14200 // AT1G65290 // AT1G31230 // AT1G72520
GO:0019748	P	secondary metabolic process	31	697	492	28362	4.4e-06	0.00047	// AT5G04230 // AT2G20610 // AT1G16400 // AT3G21560 // AT3G17390 // AT2G37040 // AT1G64670 // AT4G36220 // AT1G07640 // AT5G13420 // AT1G61820 // AT1G72680 // AT1G17170 // AT4G37370 // AT1G02930 // AT3G50740 // AT1G13100 // AT5G20230 // AT3G43800 // AT5G17050 // AT4G12910 // AT3G56400 // AT1G33800 // AT5G07990 // AT3G21240 // AT2G29460 // AT5G36220 // AT1G74100 // AT5G14200 // AT4G02520 // AT5G23…
GO:0006732	P	coenzyme metabolic process	21	697	264	28362	6.3e-06	0.00065	// AT1G09780 // AT1G74710 // AT5G53580 // AT5G43330 // AT1G60550 // AT4G26530 // AT5G08570 // AT2G38230 // AT2G38210 // AT2G01140 // AT5G47435 // AT1G50480 // AT5G13420 // AT3G55630 // AT1G68890 // AT3G17390 // AT1G50460 // AT1G30520 // AT4G26520 // AT3G49160 // AT1G12000
GO:0009642	P	response to light intensity	15	697	144	28362	7.2e-06	0.00072	// AT2G45400 // AT3G12580 // AT5G20230 // AT3G15850 // AT1G31812 // AT4G12400 // AT2G38230 // AT3G03630 // AT1G07350 // AT5G02120 // AT2G05620 // AT5G18170 // AT1G17420 // AT3G47340 // AT1G01470
GO:0051707	P	response to other organism	56	697	1210	28362	9.1e-06	0.00089	// AT3G11660 // AT3G28940 // AT2G43535 // AT4G37870 // AT3G61890 // AT5G20480 // AT1G16400 // AT5G18520 // AT1G17420 // AT5G45260 // AT2G38290 // AT1G61340 // AT1G74710 // AT4G23240 // AT4G33220 // AT4G23200 // AT5G44510 // AT4G34135 // AT2G43520 // AT5G24530 // AT3G05200 // AT1G71880 // AT4G37370 // AT1G20840 // AT1G64670 // AT1G02930 // AT5G20230 // AT1G07640 // AT1G75040 // AT1G05010 // AT1G12…
GO:0043207	P	response to external biotic stimulus	56	697	1212	28362	9.5e-06	0.0009	// AT3G11660 // AT3G28940 // AT2G43535 // AT4G37870 // AT3G61890 // AT5G20480 // AT1G16400 // AT5G18520 // AT1G17420 // AT5G45260 // AT2G38290 // AT1G61340 // AT1G74710 // AT4G23240 // AT4G33220 // AT4G23200 // AT5G44510 // AT4G34135 // AT2G43520 // AT5G24530 // AT3G05200 // AT1G71880 // AT4G37370 // AT1G20840 // AT1G64670 // AT1G02930 // AT5G20230 // AT1G07640 // AT1G75040 // AT1G05010 // AT1G12…
GO:0044724	P	single-organism carbohydrate catabolic process	12	697	95	28362	1e-05	0.00095	// AT1G09780 // AT4G24040 // AT4G26530 // AT4G26520 // AT2G40840 // AT4G09510 // AT3G29320 // AT1G50460 // AT5G08570 // AT2G01140 // AT3G49160 // AT1G12000
GO:0009607	P	response to biotic stimulus	57	697	1253	28362	1.2e-05	0.0011	// AT3G11660 // AT3G28940 // AT2G43535 // AT4G37870 // AT3G61890 // AT5G20480 // AT1G16400 // AT5G18520 // AT1G17420 // AT5G45260 // AT2G38290 // AT1G61340 // AT1G74710 // AT4G23240 // AT4G33220 // AT4G23200 // AT5G44510 // AT4G34135 // AT2G43520 // AT5G24530 // AT3G05200 // AT1G71880 // AT4G37370 // AT1G20840 // AT1G64670 // AT1G02930 // AT5G20230 // AT1G07640 // AT1G75040 // AT1G05010 // AT1G12…
GO:0016053	P	organic acid biosynthetic process	31	697	531	28362	1.8e-05	0.0016	// AT3G15850 // AT2G20610 // AT4G03560 // AT1G16400 // AT4G13840 // AT3G17820 // AT5G04950 // AT1G67730 // AT1G17745 // AT1G17420 // AT1G74710 // AT5G04230 // AT2G41220 // AT1G56430 // AT2G37040 // AT5G13420 // AT1G76680 // AT1G04020 // AT1G64670 // AT4G34250 // AT3G23820 // AT5G23020 // AT3G47340 // AT5G51830 // AT3G03630 // AT1G13280 // AT5G14200 // AT1G65290 // AT1G15550 // AT1G31230 // AT1G72…
GO:0032787	P	monocarboxylic acid metabolic process	29	697	481	28362	1.9e-05	0.0017	// AT3G15850 // AT4G26530 // AT4G03560 // AT1G16400 // AT4G13840 // AT1G67730 // AT1G17420 // AT5G08570 // AT2G37040 // AT1G12000 // AT1G74710 // AT5G04230 // AT3G06860 // AT5G13420 // AT1G53580 // AT1G50460 // AT1G04020 // AT1G09780 // AT1G64670 // AT4G34250 // AT4G26520 // AT3G23820 // AT2G01140 // AT5G51830 // AT2G20610 // AT1G13280 // AT1G65290 // AT1G72520 // AT3G49160
GO:0044723	P	single-organism carbohydrate metabolic process	34	697	613	28362	2e-05	0.0017	// AT5G55480 // AT4G37870 // AT4G26530 // AT5G20950 // AT1G05570 // AT1G66970 // AT5G33290 // AT5G39790 // AT5G08570 // AT1G12000 // AT1G71220 // AT2G33570 // AT1G71880 // AT1G65290 // AT4G39770 // AT4G09510 // AT1G09780 // AT1G13250 // AT4G21150 // AT1G07640 // ATCG00490 // AT4G26520 // AT5G17310 // AT1G33800 // AT2G01140 // AT5G51830 // AT1G50460 // AT2G40840 // AT4G24040 // AT4G17770 // AT3G29…
GO:0072524	P	pyridine-containing compound metabolic process	13	697	125	28362	2.9e-05	0.0024	// AT1G09780 // AT5G43330 // AT4G26530 // AT4G26520 // AT2G38230 // AT5G53580 // AT5G13420 // AT2G38210 // AT1G50460 // AT5G08570 // AT2G01140 // AT3G49160 // AT1G12000
GO:0006520	P	cellular amino acid metabolic process	22	697	320	28362	3.2e-05	0.0026	// AT5G04230 // AT2G20610 // AT5G36160 // AT3G17820 // AT1G68890 // AT3G17390 // AT5G18170 // AT1G17745 // AT2G37040 // AT2G35370 // AT2G41220 // AT1G32470 // AT1G70980 // AT5G23020 // AT3G47340 // AT3G03630 // AT2G25840 // AT5G14200 // AT4G34710 // AT5G49450 // AT1G31230 // AT3G07420
GO:0072330	P	monocarboxylic acid biosynthetic process	19	697	251	28362	3.2e-05	0.0026	// AT1G64670 // AT1G74710 // AT3G15850 // AT5G04230 // AT4G34250 // AT4G03560 // AT2G20610 // AT5G13420 // AT1G16400 // AT4G13840 // AT1G13280 // AT3G23820 // AT1G65290 // AT1G04020 // AT1G67730 // AT1G17420 // AT2G37040 // AT1G72520 // AT5G51830
GO:0001101	P	response to acid chemical	53	697	1181	28362	3.5e-05	0.0027	// AT1G75750 // AT3G61890 // AT5G63850 // AT2G37710 // AT4G37790 // AT1G66350 // AT1G05680 // AT2G05620 // AT2G46270 // AT1G17420 // AT1G61340 // AT3G28270 // AT1G74670 // AT1G76680 // AT1G07640 // AT4G15910 // AT2G37040 // AT1G71220 // AT4G32940 // AT5G24530 // AT3G04110 // AT4G34000 // AT2G16850 // AT5G28770 // AT1G02930 // AT1G64670 // AT1G72450 // AT5G26340 // ATCG00490 // AT4G26150 // AT1G05…
GO:0009416	P	response to light stimulus	38	697	744	28362	3.7e-05	0.0028	// AT3G60530 // AT3G15850 // AT5G02120 // AT3G22420 // AT5G08050 // AT2G05620 // AT5G18170 // AT1G17420 // AT2G37040 // AT4G34250 // AT2G45400 // AT4G32280 // AT4G36220 // AT1G31812 // AT2G38230 // AT1G07350 // AT1G20620 // AT5G63310 // AT5G20230 // AT4G12400 // AT5G57660 // AT5G20250 // AT2G30170 // AT5G07990 // AT3G47340 // AT1G77760 // AT3G12580 // AT3G21240 // AT2G32250 // AT1G01470 // AT3G03…
GO:0072521	P	purine-containing compound metabolic process	18	697	233	28362	4e-05	0.003	// AT1G09780 // AT5G15950 // AT4G10040 // AT5G48545 // AT4G26530 // AT4G26520 // AT4G02260 // AT5G47435 // AT1G50480 // AT1G50460 // AT4G18440 // AT4G30190 // AT5G28050 // AT5G63310 // AT5G08570 // AT2G01140 // AT3G49160 // AT1G12000
GO:1901657	P	glycosyl compound metabolic process	22	697	326	28362	4.1e-05	0.003	// AT1G02850 // AT4G26530 // AT4G30190 // AT5G08570 // AT1G12000 // AT1G76790 // AT1G61820 // AT4G10040 // AT4G37370 // AT1G50460 // AT1G09780 // AT4G26520 // AT4G02260 // AT4G18440 // AT3G56400 // AT3G18080 // AT2G01140 // AT5G15950 // AT5G63310 // AT5G36220 // AT5G28050 // AT3G49160
GO:1901135	P	carbohydrate derivative metabolic process	34	697	645	28362	5.2e-05	0.0036	// AT1G02850 // AT4G26530 // AT5G47435 // AT3G51160 // AT4G30190 // AT5G08570 // AT1G12000 // AT1G76790 // AT1G71220 // AT5G13420 // AT1G61820 // AT4G10040 // AT4G37370 // AT5G63310 // AT1G09780 // AT5G48545 // AT5G15490 // AT4G21150 // AT4G26520 // AT4G02260 // AT5G17310 // AT3G23820 // AT4G18440 // AT3G56400 // AT3G18080 // AT2G01140 // AT5G15950 // AT1G50460 // AT5G36220 // AT3G05630 // AT1G65…
GO:0006811	P	ion transport	34	697	645	28362	5.2e-05	0.0036	// AT2G19680 // AT4G03560 // AT5G63850 // AT3G56240 // AT4G30190 // AT4G16370 // AT2G38290 // AT1G16310 // AT5G46800 // AT3G23430 // AT2G16850 // AT1G32450 // AT1G68740 // AT2G40300 // AT2G19110 // AT5G20230 // AT1G64650 // AT1G12520 // AT1G77690 // AT1G69870 // AT5G14880 // AT1G44800 // AT1G69850 // AT2G23790 // AT5G40780 // AT1G20823 // AT4G15430 // AT1G51340 // AT5G20480 // AT3G04110 // AT5G66…
GO:0009719	P	response to endogenous stimulus	70	697	1732	28362	5.1e-05	0.0036	// AT1G75750 // AT2G47000 // AT4G02530 // AT3G61890 // AT5G17300 // AT5G18030 // AT1G68840 // AT4G37790 // AT5G63310 // AT5G51060 // AT1G66350 // AT3G57040 // AT2G46270 // AT4G08390 // AT1G12000 // AT1G21750 // AT1G61340 // AT4G32280 // AT1G50480 // AT2G46690 // AT1G07640 // AT4G15910 // AT5G04950 // AT4G32940 // AT3G05200 // AT3G25920 // AT2G38210 // AT3G02110 // AT3G04110 // AT4G34000 // AT2G16…
GO:0009611	P	response to wounding	17	697	217	28362	5.6e-05	0.0038	// AT1G61340 // AT4G02260 // AT5G20230 // AT5G04230 // AT1G01470 // AT1G07640 // AT3G15356 // AT1G72450 // AT4G32940 // AT1G74100 // AT5G47910 // AT4G34710 // AT1G17420 // AT1G76680 // AT2G37040 // AT1G72520 // AT3G21240
GO:0051186	P	cofactor metabolic process	24	697	389	28362	7.1e-05	0.0047	// AT4G26530 // AT3G55630 // AT5G47435 // AT1G68890 // AT3G17390 // AT5G08570 // AT1G12000 // AT1G74710 // AT2G38230 // AT1G50480 // AT5G13420 // AT2G38210 // AT1G50460 // AT1G09780 // AT4G03205 // AT4G26520 // AT4G22920 // AT2G01140 // AT5G43330 // AT1G60550 // AT4G26150 // AT1G30520 // AT5G53580 // AT3G49160
GO:0009314	P	response to radiation	38	697	772	28362	7.7e-05	0.005	// AT3G60530 // AT3G15850 // AT5G02120 // AT3G22420 // AT5G08050 // AT2G05620 // AT5G18170 // AT1G17420 // AT2G37040 // AT4G34250 // AT2G45400 // AT4G32280 // AT4G36220 // AT1G31812 // AT2G38230 // AT1G07350 // AT1G20620 // AT5G63310 // AT5G20230 // AT4G12400 // AT5G57660 // AT5G20250 // AT2G30170 // AT5G07990 // AT3G47340 // AT1G77760 // AT3G12580 // AT3G21240 // AT2G32250 // AT1G01470 // AT3G03…
GO:0006810	P	transport	89	697	2391	28362	8.5e-05	0.0054	// AT5G45380 // AT5G19530 // AT3G21390 // AT4G30190 // AT2G38290 // AT1G64890 // AT4G14870 // AT3G56240 // AT2G10940 // AT4G23010 // AT2G16850 // AT4G29140 // AT1G64650 // AT4G20110 // AT1G78180 // AT3G52400 // AT3G04110 // AT1G68740 // AT2G19680 // AT3G48740 // AT5G48490 // AT3G63460 // AT3G22600 // AT3G13080 // AT1G20823 // AT2G40300 // AT2G19110 // AT5G20230 // AT1G12520 // AT1G62510 // AT2G23…
GO:0009636	P	response to toxic substance	11	697	102	28362	8.9e-05	0.0056	// AT3G50740 // AT5G05600 // AT1G77760 // AT3G43800 // AT1G12520 // AT2G29460 // AT1G45145 // ATCG00020 // AT3G21560 // AT1G17170 // AT1G02930
GO:0006820	P	anion transport	17	697	227	28362	9.4e-05	0.0058	// AT5G12080 // AT5G46800 // AT1G64650 // AT3G23430 // AT5G63850 // AT1G77690 // AT1G69870 // AT1G51340 // AT5G20480 // AT1G44800 // AT1G68740 // AT1G72180 // AT1G69850 // AT1G20823 // AT4G17970 // AT1G32450 // AT5G40780
GO:0009063	P	cellular amino acid catabolic process	8	697	53	28362	0.0001	0.0061	// AT5G04230 // AT2G35370 // AT5G36160 // AT1G32470 // AT1G68890 // AT4G34710 // AT3G47340 // AT2G37040
GO:0009698	P	phenylpropanoid metabolic process	14	697	164	28362	0.00011	0.0062	// AT3G50740 // AT1G64670 // AT1G33800 // AT5G04230 // AT4G36220 // AT5G17050 // AT3G21560 // AT5G13420 // AT1G61820 // AT3G17390 // AT1G72680 // AT3G21240 // AT2G37040 // AT5G20230
GO:0051234	P	establishment of localization	89	697	2406	28362	0.0001	0.0062	// AT5G45380 // AT5G19530 // AT3G21390 // AT4G30190 // AT2G38290 // AT1G64890 // AT4G14870 // AT3G56240 // AT2G10940 // AT4G23010 // AT2G16850 // AT4G29140 // AT1G64650 // AT4G20110 // AT1G78180 // AT3G52400 // AT3G04110 // AT1G68740 // AT2G19680 // AT3G48740 // AT5G48490 // AT3G63460 // AT3G22600 // AT3G13080 // AT1G20823 // AT2G40300 // AT2G19110 // AT5G20230 // AT1G12520 // AT1G62510 // AT2G23…
GO:1901565	P	organonitrogen compound catabolic process	14	697	164	28362	0.00011	0.0062	// AT5G26220 // AT5G04230 // AT2G35370 // AT5G36160 // AT5G53580 // AT1G32470 // AT1G68890 // AT4G34710 // AT2G43590 // AT4G31290 // AT5G28050 // AT4G22920 // AT3G47340 // AT2G37040
GO:0006979	P	response to oxidative stress	26	697	453	28362	0.00011	0.0063	// AT1G09970 // AT1G05680 // AT3G56240 // AT2G37040 // AT4G03520 // AT5G04950 // AT4G08390 // AT1G80130 // AT1G20620 // AT5G63310 // AT1G02930 // AT4G37530 // AT2G40300 // AT5G20230 // AT1G12520 // AT4G12400 // AT5G20250 // AT5G56550 // AT2G01140 // AT1G75280 // AT3G12580 // AT1G45145 // AT3G10020 // AT4G34710 // AT5G12080 // AT1G72520
GO:0044248	P	cellular catabolic process	46	697	1024	28362	0.00011	0.0063	// AT5G26220 // AT5G04230 // AT5G36160 // AT3G03520 // AT1G68890 // AT3G18980 // AT4G08390 // AT1G10600 // AT2G37040 // AT2G35370 // AT5G43060 // AT1G76410 // AT3G06860 // AT4G09510 // AT4G32940 // AT1G32470 // AT1G20620 // AT3G13330 // AT1G53580 // AT1G20823 // AT4G22290 // AT3G07990 // AT1G02930 // AT4G37530 // AT1G64390 // AT3G02110 // AT3G43800 // AT2G43590 // AT1G17170 // AT4G31290 // AT4G22…
GO:0051179	P	localization	92	697	2517	28362	0.00012	0.0066	// AT5G45380 // AT5G19530 // AT3G21390 // AT4G30190 // AT2G38290 // AT1G64890 // AT4G14870 // AT3G56240 // AT2G10940 // AT4G23010 // AT2G16850 // AT4G29140 // AT1G64650 // AT5G56100 // AT4G20110 // AT1G78180 // AT3G52400 // AT1G64060 // AT1G68740 // AT2G19680 // AT3G48740 // AT5G48490 // AT3G63460 // AT3G22600 // AT3G13080 // AT3G04110 // AT1G20823 // AT2G40300 // AT2G19110 // AT5G20230 // AT1G12…
GO:0051704	P	multi-organism process	65	697	1631	28362	0.00014	0.0074	// AT3G11660 // AT3G28940 // AT2G43535 // AT4G37870 // AT3G61890 // AT5G20480 // AT3G44750 // AT1G16400 // AT5G18520 // AT5G04950 // AT1G17420 // AT5G45260 // AT2G38290 // AT1G61340 // AT1G74710 // AT4G23240 // AT1G75900 // AT4G33220 // AT4G23200 // AT5G44510 // AT4G34135 // AT2G43520 // AT1G56430 // AT5G24530 // AT3G05200 // AT1G71880 // AT4G37370 // AT2G23350 // AT1G20840 // AT1G64670 // AT1G02…
GO:0009725	P	response to hormone	65	697	1631	28362	0.00014	0.0074	// AT1G75750 // AT2G47000 // AT1G64670 // AT3G61890 // AT5G17300 // AT5G18030 // AT1G68840 // AT4G37790 // AT5G63310 // AT1G66350 // AT3G57040 // AT2G46270 // AT4G08390 // AT1G12000 // AT1G21750 // AT1G61340 // AT4G32280 // AT1G50480 // AT2G46690 // AT1G07640 // AT4G15910 // AT5G04950 // AT4G32940 // AT3G25920 // AT2G38210 // AT3G02110 // AT3G04110 // AT4G34000 // AT4G02530 // AT5G28770 // AT1G19…
GO:0006952	P	defense response	63	697	1566	28362	0.00014	0.0074	// AT3G11660 // AT4G37870 // AT5G04230 // AT5G20480 // AT1G33590 // AT3G13560 // AT3G05660 // AT5G51060 // AT1G31540 // AT1G16400 // AT1G17420 // AT5G45260 // AT5G24530 // AT1G64670 // AT1G74710 // AT4G23240 // AT4G33220 // AT4G23200 // AT5G44510 // AT3G04210 // AT2G43520 // AT2G37040 // AT1G71220 // AT3G05200 // AT4G37370 // AT3G02150 // AT1G20823 // AT4G29140 // AT1G02930 // AT4G29360 // AT1G72…
GO:0042592	P	homeostatic process	29	697	542	28362	0.00014	0.0075	// AT5G24380 // AT3G21460 // AT3G56240 // AT4G08290 // AT4G16370 // AT4G03520 // AT3G54960 // AT1G21750 // AT2G37025 // AT3G62950 // AT5G63030 // AT3G04110 // AT1G50460 // AT5G28770 // AT4G29140 // AT1G32450 // AT2G40300 // AT2G19110 // AT1G12520 // AT1G66970 // AT5G47910 // AT5G03630 // AT1G44800 // AT4G15670 // AT5G06290 // AT1G45145 // AT1G78490 // AT1G64060 // AT5G49450
GO:0009812	P	flavonoid metabolic process	11	697	109	28362	0.00015	0.0077	// AT5G05270 // AT1G71220 // AT5G17050 // AT5G05600 // AT1G75040 // AT4G34135 // AT2G45400 // AT3G21560 // AT5G07990 // AT5G24530 // AT1G30530
GO:0009409	P	response to cold	23	697	384	28362	0.00015	0.0077	// AT2G01918 // AT3G16460 // AT3G17390 // AT1G74710 // AT1G31812 // AT1G12860 // AT1G20620 // AT1G50460 // AT1G09780 // AT2G30250 // AT5G20230 // AT4G21150 // AT5G06760 // AT4G24190 // AT5G20250 // AT5G06290 // AT2G27710 // AT1G20823 // AT3G05880 // AT5G66400 // AT4G34710 // AT4G02520 // AT3G62410
GO:0044550	P	secondary metabolite biosynthetic process	20	697	311	28362	0.00017	0.0083	// AT1G13100 // AT1G64670 // AT2G37040 // AT5G20230 // AT5G04230 // AT4G36220 // AT1G72680 // AT1G07640 // AT2G20610 // AT1G74100 // AT1G16400 // AT5G36220 // AT5G13420 // AT5G14200 // AT3G56400 // AT3G17390 // AT5G07990 // AT4G37370 // AT1G61820 // AT5G23020
GO:0009058	P	biosynthetic process	195	697	6255	28362	0.00017	0.0084	// AT2G38230 // AT3G08510 // AT3G44890 // AT5G19530 // AT3G51160 // AT1G56045 // AT5G08050 // AT4G30190 // AT4G11060 // AT5G24530 // AT1G09590 // AT4G30580 // AT1G75350 // AT5G27820 // AT5G47190 // AT3G27160 // AT2G33570 // AT1G72680 // AT5G63310 // AT3G56910 // AT5G61000 // AT1G72450 // AT4G03205 // AT4G34620 // AT2G18328 // AT1G05010 // AT1G78490 // AT5G50915 // AT3G23820 // AT4G18440 // AT4G33…
GO:0009813	P	flavonoid biosynthetic process	10	697	93	28362	0.00019	0.0092	// AT5G05270 // AT5G05600 // AT5G17050 // AT1G75040 // AT4G34135 // AT2G45400 // AT3G21560 // AT5G07990 // AT5G24530 // AT1G30530
GO:0006970	P	response to osmotic stress	32	697	636	28362	0.00019	0.0093	// AT1G64670 // AT3G61890 // AT1G05680 // AT3G56240 // AT5G18170 // AT1G21750 // AT1G61340 // AT5G14640 // AT1G03220 // AT5G43060 // AT1G53580 // AT4G34000 // AT1G50460 // AT1G02930 // AT4G37530 // AT2G30250 // AT5G26340 // AT5G17310 // AT5G06760 // AT4G24190 // AT5G47910 // AT3G03450 // AT5G03630 // AT3G05880 // AT1G62480 // AT1G66350 // AT5G14200 // AT1G64060 // AT4G34710 // AT5G49450 // AT4G02…
GO:0006165	P	nucleoside diphosphate phosphorylation	9	697	76	28362	0.0002	0.0096	// AT1G09780 // AT1G50460 // AT4G26530 // AT4G26520 // AT5G63310 // AT5G08570 // AT2G01140 // AT3G49160 // AT1G12000
GO:0019684	P	photosynthesis, light reaction	12	697	134	28362	0.00022	0.01	// AT2G01918 // AT3G15850 // ATCG00020 // AT3G60370 // AT1G54500 // AT2G01590 // AT1G18730 // AT1G02910 // AT1G68890 // AT1G75690 // AT2G05620 // ATCG00280
GO:0009266	P	response to temperature stimulus	29	697	559	28362	0.00023	0.011	// AT2G01918 // AT2G30250 // AT3G16460 // AT3G17390 // AT1G74710 // AT1G31812 // AT1G12860 // AT1G20620 // AT1G20823 // AT1G09780 // AT4G17250 // AT5G20230 // AT4G21150 // AT4G12400 // AT5G06760 // AT4G24190 // AT5G47910 // AT5G20250 // AT1G14980 // AT5G06290 // AT2G27710 // AT1G50460 // AT3G12580 // AT3G05880 // AT5G66400 // AT3G29320 // AT4G34710 // AT4G02520 // AT3G62410
GO:0042278	P	purine nucleoside metabolic process	15	697	200	28362	0.00023	0.011	// AT1G09780 // AT5G15950 // AT1G50460 // AT4G26530 // AT4G26520 // AT4G02260 // AT4G10040 // AT4G18440 // AT4G30190 // AT5G28050 // AT5G63310 // AT5G08570 // AT2G01140 // AT3G49160 // AT1G12000
GO:0046939	P	nucleotide phosphorylation	9	697	78	28362	0.00024	0.011	// AT1G09780 // AT1G50460 // AT4G26530 // AT4G26520 // AT5G63310 // AT5G08570 // AT2G01140 // AT3G49160 // AT1G12000
GO:0009150	P	purine ribonucleotide metabolic process	15	697	202	28362	0.00026	0.012	// AT1G09780 // AT1G50460 // AT5G48545 // AT4G26530 // AT4G26520 // AT4G02260 // AT5G47435 // AT4G10040 // AT4G18440 // AT4G30190 // AT5G63310 // AT5G08570 // AT2G01140 // AT3G49160 // AT1G12000
GO:0006163	P	purine nucleotide metabolic process	15	697	204	28362	0.00029	0.013	// AT1G09780 // AT1G50460 // AT5G48545 // AT4G26530 // AT4G26520 // AT4G02260 // AT5G47435 // AT4G10040 // AT4G18440 // AT4G30190 // AT5G63310 // AT5G08570 // AT2G01140 // AT3G49160 // AT1G12000
GO:0009132	P	nucleoside diphosphate metabolic process	9	697	81	28362	0.00031	0.014	// AT1G09780 // AT1G50460 // AT4G26530 // AT4G26520 // AT5G63310 // AT5G08570 // AT2G01140 // AT3G49160 // AT1G12000
GO:0005976	P	polysaccharide metabolic process	24	697	432	28362	0.00031	0.014	// AT5G55480 // AT4G28490 // AT1G67750 // AT5G20950 // AT1G05570 // AT5G53370 // AT5G33290 // AT5G39790 // AT5G15490 // AT4G33220 // AT2G33570 // AT5G51830 // AT1G64390 // AT1G13250 // AT5G47500 // AT5G17310 // AT4G37800 // AT1G33800 // AT1G04680 // AT1G70710 // AT2G40840 // AT2G26440 // AT3G29320 // AT2G43590
GO:0009646	P	response to absence of light	6	697	35	28362	0.00041	0.017	// AT5G20230 // AT1G31812 // AT2G38230 // AT2G45400 // AT5G18170 // AT3G47340
GO:0009617	P	response to bacterium	24	697	441	28362	0.00042	0.018	// AT3G28940 // AT5G18520 // AT5G24530 // AT5G45260 // AT1G61340 // AT1G74710 // AT4G23240 // AT4G33220 // AT4G23200 // AT5G44510 // AT1G02930 // AT3G23820 // AT3G56400 // AT1G51090 // AT5G06290 // AT3G12580 // AT2G26440 // AT1G20160 // AT5G20480 // AT3G05200 // AT5G03760 // AT5G49450 // AT4G02520 // AT1G72520
GO:0019725	P	cellular homeostasis	19	697	314	28362	0.00049	0.02	// AT2G40300 // AT3G54960 // AT4G03520 // AT1G21750 // AT1G45145 // AT1G12520 // AT5G28770 // AT1G66970 // AT3G62950 // AT5G63030 // AT3G04110 // AT3G21460 // AT5G03630 // AT3G56240 // AT5G49450 // AT4G16370 // AT1G50460 // AT4G15670 // AT5G06290
GO:0042254	P	ribosome biogenesis	20	697	341	28362	0.00051	0.021	// AT1G64510 // AT5G63120 // AT4G34620 // AT2G36620 // AT1G29070 // AT1G48350 // AT3G60245 // AT1G75350 // AT3G44890 // AT5G27820 // AT4G31700 // AT5G47190 // AT3G16080 // AT3G27160 // AT5G65220 // AT5G03850 // AT5G64140 // AT1G26880 // AT4G17560 // AT3G15190
GO:0055086	P	nucleobase-containing small molecule metabolic process	21	697	370	28362	0.00056	0.023	// AT1G09780 // AT5G15950 // AT4G10040 // AT5G48545 // AT5G43330 // AT4G26530 // AT4G26520 // AT4G02260 // AT5G47435 // AT1G50480 // AT5G13420 // AT1G50460 // AT4G18440 // AT4G30190 // AT5G28050 // AT2G03530 // AT5G63310 // AT5G08570 // AT2G01140 // AT3G49160 // AT1G12000
GO:0006757	P	ATP generation from ADP	8	697	71	28362	0.00061	0.024	// AT1G09780 // AT4G26530 // AT4G26520 // AT1G50460 // AT5G08570 // AT2G01140 // AT3G49160 // AT1G12000
GO:0006096	P	glycolytic process	8	697	71	28362	0.00061	0.024	// AT1G09780 // AT4G26530 // AT4G26520 // AT1G50460 // AT5G08570 // AT2G01140 // AT3G49160 // AT1G12000
GO:0019693	P	ribose phosphate metabolic process	16	697	245	28362	0.00062	0.024	// AT1G09780 // AT1G50460 // AT5G48545 // AT4G26530 // AT4G26520 // AT4G02260 // AT5G47435 // AT4G10040 // AT5G13420 // AT4G18440 // AT4G30190 // AT5G63310 // AT5G08570 // AT2G01140 // AT3G49160 // AT1G12000
GO:0009259	P	ribonucleotide metabolic process	15	697	221	28362	0.00063	0.024	// AT1G09780 // AT1G50460 // AT5G48545 // AT4G26530 // AT4G26520 // AT4G02260 // AT5G47435 // AT4G10040 // AT4G18440 // AT4G30190 // AT5G63310 // AT5G08570 // AT2G01140 // AT3G49160 // AT1G12000
GO:0010118	P	stomatal movement	10	697	109	28362	0.0006	0.024	// AT1G09780 // AT1G74710 // AT4G14480 // AT5G13750 // AT4G03560 // AT1G64060 // AT4G33050 // AT1G69530 // AT1G69850 // AT4G17970
GO:0046128	P	purine ribonucleoside metabolic process	14	697	197	28362	0.00062	0.024	// AT1G09780 // AT5G15950 // AT1G50460 // AT4G26530 // AT4G26520 // AT4G02260 // AT4G10040 // AT4G18440 // AT4G30190 // AT5G63310 // AT5G08570 // AT2G01140 // AT3G49160 // AT1G12000
GO:0033500	P	carbohydrate homeostasis	5	697	25	28362	0.00068	0.026	// AT5G49450 // AT5G28770 // AT5G47910 // AT1G64060 // AT1G50460
GO:0009135	P	purine nucleoside diphosphate metabolic process	8	697	73	28362	0.00073	0.026	// AT1G09780 // AT4G26530 // AT4G26520 // AT1G50460 // AT5G08570 // AT2G01140 // AT3G49160 // AT1G12000
GO:0046031	P	ADP metabolic process	8	697	73	28362	0.00073	0.026	// AT1G09780 // AT4G26530 // AT4G26520 // AT1G50460 // AT5G08570 // AT2G01140 // AT3G49160 // AT1G12000
GO:0009179	P	purine ribonucleoside diphosphate metabolic process	8	697	73	28362	0.00073	0.026	// AT1G09780 // AT4G26530 // AT4G26520 // AT1G50460 // AT5G08570 // AT2G01140 // AT3G49160 // AT1G12000
GO:0009185	P	ribonucleoside diphosphate metabolic process	8	697	73	28362	0.00073	0.026	// AT1G09780 // AT4G26530 // AT4G26520 // AT1G50460 // AT5G08570 // AT2G01140 // AT3G49160 // AT1G12000
GO:0009651	P	response to salt stress	28	697	574	28362	0.00075	0.027	// AT3G61890 // AT1G05680 // AT3G56240 // AT5G18170 // AT1G21750 // AT1G61340 // AT5G14640 // AT1G03220 // AT5G43060 // AT1G53580 // AT4G34000 // AT1G50460 // AT1G02930 // AT4G37530 // AT2G30250 // AT5G26340 // AT5G17310 // AT4G24190 // AT3G03450 // AT5G03630 // AT3G05880 // AT1G62480 // AT1G66350 // AT5G14200 // AT4G34710 // AT5G49450 // AT4G02520 // AT1G18330
GO:0009991	P	response to extracellular stimulus	15	697	225	28362	0.00074	0.027	// AT5G48850 // AT5G49450 // AT4G37870 // AT3G28270 // AT3G23430 // AT2G20610 // AT1G53310 // AT5G45380 // AT3G05630 // AT3G03520 // AT1G68740 // AT1G20620 // AT1G72180 // AT3G47340 // AT1G05680
GO:0009767	P	photosynthetic electron transport chain	7	697	56	28362	0.00077	0.027	// AT2G01918 // AT3G15850 // ATCG00020 // AT2G01590 // AT1G18730 // AT2G05620 // ATCG00280
GO:0044272	P	sulfur compound biosynthetic process	10	697	113	28362	0.00078	0.027	// AT5G15950 // AT1G76790 // AT1G07640 // AT2G20610 // AT1G16400 // AT1G74100 // AT5G14200 // AT3G56400 // AT3G17390 // AT5G23020
GO:1901576	P	organic substance biosynthetic process	181	697	5913	28362	0.00079	0.027	// AT2G38230 // AT5G57660 // AT3G44890 // AT5G19530 // AT3G51160 // AT1G56045 // AT5G08050 // AT4G30190 // AT4G11060 // AT5G24530 // AT1G09590 // AT4G30580 // AT1G75350 // AT5G27820 // AT5G47190 // AT2G33570 // AT1G72680 // AT5G63310 // AT3G56910 // AT5G61000 // AT1G72450 // AT4G03205 // AT4G34620 // AT2G18328 // AT1G05010 // AT1G78490 // AT5G50915 // AT3G23820 // AT4G18440 // AT4G33470 // AT1G33…
GO:0031668	P	cellular response to extracellular stimulus	14	697	204	28362	0.00085	0.029	// AT5G48850 // AT4G37870 // AT3G28270 // AT3G23430 // AT2G20610 // AT1G53310 // AT5G45380 // AT3G05630 // AT3G03520 // AT1G68740 // AT1G20620 // AT5G49450 // AT3G47340 // AT1G05680
GO:0044765	P	single-organism transport	42	697	1004	28362	0.00087	0.03	// AT2G47000 // AT2G19680 // AT5G61520 // AT4G15780 // AT3G48740 // AT5G48490 // AT5G19530 // AT4G08290 // AT5G04950 // AT3G21390 // AT4G30190 // AT4G16370 // AT4G14870 // AT3G21690 // AT4G12490 // AT1G31812 // AT2G10940 // AT1G56430 // AT5G45380 // AT3G26590 // AT1G71880 // AT4G23010 // AT2G03530 // AT4G29140 // AT1G20840 // AT1G64670 // AT5G26340 // AT3G22600 // AT1G62510 // AT1G77690 // AT4G24…
GO:0046496	P	nicotinamide nucleotide metabolic process	10	697	115	28362	0.00088	0.03	// AT1G09780 // AT5G43330 // AT4G26530 // AT4G26520 // AT5G13420 // AT1G50460 // AT5G08570 // AT2G01140 // AT3G49160 // AT1G12000
GO:0009808	P	lignin metabolic process	9	697	95	28362	0.0009	0.03	// AT3G50740 // AT3G17390 // AT4G36220 // AT5G13420 // AT1G61820 // AT1G33800 // AT1G72680 // AT2G37040 // AT5G20230
GO:0009644	P	response to high light intensity	8	697	76	28362	0.00092	0.031	// AT3G12580 // AT3G15850 // AT5G02120 // AT4G12400 // AT1G07350 // AT2G05620 // AT1G17420 // AT1G01470
GO:1902578	P	single-organism localization	43	697	1040	28362	0.00095	0.031	// AT2G47000 // AT2G19680 // AT5G61520 // AT4G15780 // AT3G48740 // AT5G48490 // AT5G19530 // AT4G08290 // AT5G04950 // AT3G21390 // AT4G30190 // AT4G16370 // AT4G14870 // AT3G21690 // AT4G12490 // AT1G31812 // AT2G10940 // AT1G56430 // AT5G45380 // AT3G26590 // AT1G71880 // AT4G23010 // AT2G03530 // AT4G29140 // AT1G20840 // AT2G40300 // AT1G64670 // AT5G26340 // AT3G22600 // AT1G62510 // AT1G77…
GO:0019362	P	pyridine nucleotide metabolic process	10	697	117	28362	0.001	0.033	// AT1G09780 // AT5G43330 // AT4G26530 // AT4G26520 // AT5G13420 // AT1G50460 // AT5G08570 // AT2G01140 // AT3G49160 // AT1G12000
GO:0071496	P	cellular response to external stimulus	14	697	208	28362	0.001	0.033	// AT5G48850 // AT4G37870 // AT3G28270 // AT3G23430 // AT2G20610 // AT1G53310 // AT5G45380 // AT3G05630 // AT3G03520 // AT1G68740 // AT1G20620 // AT5G49450 // AT3G47340 // AT1G05680
GO:0044282	P	small molecule catabolic process	12	697	162	28362	0.0011	0.033	// AT1G09780 // AT5G04230 // AT2G35370 // AT5G36160 // AT3G06860 // AT5G53580 // AT1G32470 // AT1G68890 // AT4G34710 // AT1G53580 // AT3G47340 // AT2G37040
GO:0042594	P	response to starvation	12	697	162	28362	0.0011	0.033	// AT5G48850 // AT5G49450 // AT4G37870 // AT3G23430 // AT1G53310 // AT5G45380 // AT3G05630 // AT3G03520 // AT1G68740 // AT1G20620 // AT1G72180 // AT3G47340
GO:0033554	P	cellular response to stress	37	697	858	28362	0.001	0.033	// AT4G37870 // AT2G30250 // AT5G45380 // AT3G03520 // AT1G05680 // AT4G08390 // AT4G17770 // AT3G54960 // AT1G21750 // AT5G48850 // AT3G28270 // AT5G20480 // AT1G53310 // AT1G71220 // AT3G23430 // AT1G20620 // AT3G13330 // AT1G20823 // AT4G03520 // AT1G04020 // AT5G61000 // AT4G19520 // AT3G24495 // AT1G12520 // AT4G24190 // AT5G20230 // AT5G47910 // AT3G47340 // AT1G45145 // AT3G52400 // AT5G04…
GO:0019761	P	glucosinolate biosynthetic process	6	697	44	28362	0.0012	0.037	// AT1G07640 // AT2G20610 // AT1G16400 // AT1G74100 // AT5G14200 // AT5G23020
GO:0019758	P	glycosinolate biosynthetic process	6	697	44	28362	0.0012	0.037	// AT1G07640 // AT2G20610 // AT1G16400 // AT1G74100 // AT5G14200 // AT5G23020
GO:0016051	P	carbohydrate biosynthetic process	19	697	342	28362	0.0013	0.039	// AT1G13250 // AT4G37870 // AT1G07640 // ATCG00490 // AT4G26520 // AT5G33290 // AT5G20950 // AT1G05570 // AT1G71220 // AT4G17770 // AT1G65290 // AT2G33570 // AT1G33800 // AT4G26530 // AT5G39790 // AT3G62410 // AT4G39770 // AT2G01140 // AT5G51830
GO:0000302	P	response to reactive oxygen species	12	697	166	28362	0.0013	0.039	// AT2G40300 // AT5G12080 // AT3G12580 // AT1G12520 // AT4G12400 // AT5G04950 // AT1G05680 // AT1G20620 // AT3G56240 // AT5G63310 // AT4G08390 // AT1G72520
GO:0000272	P	polysaccharide catabolic process	12	697	167	28362	0.0013	0.041	// AT1G64390 // AT2G40840 // AT4G28490 // AT4G33220 // AT5G47500 // AT1G67750 // AT3G29320 // AT5G53370 // AT2G26440 // AT1G04680 // AT2G43590 // AT1G70710
GO:0045488	P	pectin metabolic process	11	697	147	28362	0.0016	0.047	// AT4G33220 // AT4G28490 // AT1G13250 // AT2G26440 // AT5G47500 // AT1G67750 // AT5G53370 // AT2G33570 // AT5G33290 // AT1G04680 // AT5G15490
GO:0010393	P	galacturonan metabolic process	11	697	148	28362	0.0016	0.049	// AT4G33220 // AT4G28490 // AT1G13250 // AT2G26440 // AT5G47500 // AT1G67750 // AT5G53370 // AT2G33570 // AT5G33290 // AT1G04680 // AT5G15490
GO:0044767	P	single-organism developmental process	103	697	3131	28362	0.0017	0.05	// AT1G75750 // AT3G08510 // AT5G19530 // AT3G51160 // AT3G22420 // AT5G18520 // AT5G51060 // AT3G56240 // AT4G28490 // AT1G21750 // AT4G30580 // AT2G46690 // AT1G75350 // AT4G15910 // AT1G53310 // AT4G09510 // AT4G29140 // AT4G34620 // AT1G05010 // AT1G78490 // AT5G20250 // AT1G80180 // AT4G14900 // AT1G01470 // AT5G61480 // AT4G26150 // AT3G51550 // AT5G55480 // AT5G23420 // AT1G05570 // AT5G22…
GO:0046395	P	carboxylic acid catabolic process	9	697	105	28362	0.0017	0.051	// AT5G04230 // AT2G35370 // AT5G36160 // AT3G06860 // AT1G32470 // AT1G68890 // AT4G34710 // AT3G47340 // AT2G37040
GO:0009167	P	purine ribonucleoside monophosphate metabolic process	12	697	174	28362	0.0019	0.053	// AT1G09780 // AT4G26530 // AT4G26520 // AT5G47435 // AT4G10040 // AT4G18440 // AT4G30190 // AT1G50460 // AT5G08570 // AT2G01140 // AT3G49160 // AT1G12000
GO:0042180	P	cellular ketone metabolic process	9	697	106	28362	0.0018	0.053	// AT1G64670 // AT1G74710 // AT1G60550 // AT4G03560 // AT1G68890 // AT5G49450 // AT1G53580 // AT1G30520 // AT1G04020
GO:0009126	P	purine nucleoside monophosphate metabolic process	12	697	174	28362	0.0019	0.053	// AT1G09780 // AT4G26530 // AT4G26520 // AT5G47435 // AT4G10040 // AT4G18440 // AT4G30190 // AT1G50460 // AT5G08570 // AT2G01140 // AT3G49160 // AT1G12000
GO:0009415	P	response to water	19	697	355	28362	0.0019	0.054	// AT1G64670 // AT2G37040 // AT3G20470 // AT4G24190 // AT5G66400 // AT1G01470 // AT5G26340 // AT5G63850 // AT4G15910 // AT5G06760 // AT3G61890 // AT3G29320 // AT1G05680 // AT2G05620 // AT3G28270 // AT4G34000 // AT4G37790 // AT5G13750 // AT1G02930
GO:0009117	P	nucleotide metabolic process	17	697	302	28362	0.002	0.055	// AT1G09780 // AT1G50460 // AT5G48545 // AT5G43330 // AT4G26530 // AT4G26520 // AT4G02260 // AT5G47435 // AT4G10040 // AT5G13420 // AT4G18440 // AT4G30190 // AT5G63310 // AT5G08570 // AT2G01140 // AT3G49160 // AT1G12000
GO:0010119	P	regulation of stomatal movement	7	697	67	28362	0.002	0.055	// AT4G14480 // AT5G13750 // AT4G03560 // AT1G64060 // AT4G33050 // AT1G69530 // AT1G69850
GO:0006733	P	oxidoreduction coenzyme metabolic process	10	697	130	28362	0.0021	0.058	// AT1G09780 // AT5G43330 // AT4G26530 // AT4G26520 // AT5G13420 // AT1G50460 // AT5G08570 // AT2G01140 // AT3G49160 // AT1G12000
GO:0009267	P	cellular response to starvation	11	697	153	28362	0.0021	0.058	// AT5G48850 // AT4G37870 // AT3G23430 // AT1G53310 // AT5G45380 // AT3G05630 // AT3G03520 // AT1G68740 // AT1G20620 // AT5G49450 // AT3G47340
GO:0006753	P	nucleoside phosphate metabolic process	17	697	305	28362	0.0022	0.059	// AT1G09780 // AT1G50460 // AT5G48545 // AT5G43330 // AT4G26530 // AT4G26520 // AT4G02260 // AT5G47435 // AT4G10040 // AT5G13420 // AT4G18440 // AT4G30190 // AT5G63310 // AT5G08570 // AT2G01140 // AT3G49160 // AT1G12000
GO:0009119	P	ribonucleoside metabolic process	14	697	227	28362	0.0022	0.059	// AT1G09780 // AT5G15950 // AT1G50460 // AT4G26530 // AT4G26520 // AT4G02260 // AT4G10040 // AT4G18440 // AT4G30190 // AT5G63310 // AT5G08570 // AT2G01140 // AT3G49160 // AT1G12000
GO:0032502	P	developmental process	105	697	3233	28362	0.0023	0.061	// AT1G75750 // AT3G08510 // AT5G19530 // AT3G51160 // AT3G22420 // AT5G18520 // AT5G51060 // AT3G56240 // AT4G28490 // AT1G21750 // AT4G30580 // AT2G46690 // AT1G75350 // AT4G15910 // AT1G53310 // AT4G09510 // AT4G29140 // AT4G34620 // AT1G05010 // AT1G78490 // AT5G20250 // AT1G80180 // AT4G14900 // AT1G01470 // AT5G61480 // AT4G26150 // AT3G51550 // AT5G55480 // AT5G23420 // AT1G05570 // AT5G22…
GO:0009205	P	purine ribonucleoside triphosphate metabolic process	11	697	155	28362	0.0023	0.062	// AT1G09780 // AT1G50460 // AT4G26530 // AT4G26520 // AT4G10040 // AT4G30190 // AT5G63310 // AT5G08570 // AT2G01140 // AT3G49160 // AT1G12000
GO:0009144	P	purine nucleoside triphosphate metabolic process	11	697	157	28362	0.0025	0.067	// AT1G09780 // AT1G50460 // AT4G26530 // AT4G26520 // AT4G10040 // AT4G30190 // AT5G63310 // AT5G08570 // AT2G01140 // AT3G49160 // AT1G12000
GO:0006730	P	one-carbon metabolic process	5	697	35	28362	0.0026	0.067	// AT3G52720 // AT1G50480 // AT3G55630 // AT5G47435 // AT3G17390
GO:0009108	P	coenzyme biosynthetic process	10	697	134	28362	0.0026	0.067	// AT1G74710 // AT1G60550 // AT2G38230 // AT1G50480 // AT3G55630 // AT1G68890 // AT3G17390 // AT1G30520 // AT5G53580 // AT2G38210
GO:0051716	P	cellular response to stimulus	94	697	2856	28362	0.0027	0.068	// AT1G75750 // AT3G08510 // AT3G04210 // AT5G45380 // AT4G37790 // AT3G22420 // AT2G05620 // AT4G28490 // AT1G21750 // AT3G17840 // AT3G28270 // AT2G46690 // AT3G05660 // AT3G24495 // AT5G63310 // AT5G61000 // AT1G72450 // AT1G05010 // AT1G08650 // AT1G45145 // AT3G52400 // AT3G04110 // AT1G68740 // AT4G26150 // AT3G51550 // AT1G05680 // AT4G37870 // AT5G17300 // AT3G03520 // AT4G08390 // AT4G03…
GO:0006090	P	pyruvate metabolic process	8	697	91	28362	0.0027	0.068	// AT1G09780 // AT4G26530 // AT4G26520 // AT1G50460 // AT5G08570 // AT2G01140 // AT3G49160 // AT1G12000
GO:0009116	P	nucleoside metabolic process	15	697	258	28362	0.0026	0.068	// AT1G09780 // AT5G15950 // AT1G50460 // AT4G26530 // AT4G26520 // AT4G02260 // AT4G10040 // AT4G18440 // AT4G30190 // AT5G28050 // AT5G63310 // AT5G08570 // AT2G01140 // AT3G49160 // AT1G12000
GO:0071705	P	nitrogen compound transport	18	697	339	28362	0.0027	0.068	// AT5G46800 // AT5G24380 // AT5G45380 // AT5G63850 // AT1G77690 // AT1G69870 // AT1G44800 // AT4G08290 // AT1G55540 // AT1G62200 // AT3G21390 // AT1G72180 // AT4G23010 // AT2G03530 // AT4G16370 // AT2G38290 // AT1G32450 // AT5G40780
GO:0006790	P	sulfur compound metabolic process	16	697	286	28362	0.0028	0.07	// AT5G15950 // AT1G76790 // AT5G48545 // AT3G43800 // AT1G07640 // AT2G20610 // AT1G16400 // AT5G36220 // AT1G74100 // AT5G14200 // AT3G56400 // AT3G17390 // AT4G31290 // AT4G37370 // AT5G26220 // AT5G23020
GO:0022613	P	ribonucleoprotein complex biogenesis	20	697	399	28362	0.003	0.076	// AT1G64510 // AT5G63120 // AT4G34620 // AT2G36620 // AT1G29070 // AT1G48350 // AT3G60245 // AT1G75350 // AT3G44890 // AT5G27820 // AT4G31700 // AT5G47190 // AT3G16080 // AT3G27160 // AT5G65220 // AT5G03850 // AT5G64140 // AT1G26880 // AT4G17560 // AT3G15190
GO:0070887	P	cellular response to chemical stimulus	45	697	1176	28362	0.0031	0.077	// AT1G75750 // AT2G47000 // AT5G17300 // AT5G18030 // AT1G68840 // AT4G37790 // AT1G05680 // AT3G57040 // AT4G08390 // AT4G03520 // AT4G32280 // AT3G28270 // AT2G46690 // AT5G04950 // AT2G31230 // AT3G02110 // AT3G04110 // AT4G34000 // AT5G63310 // AT5G28770 // AT1G19850 // AT5G05600 // AT1G72450 // AT4G19520 // AT1G12520 // AT1G05010 // AT1G77690 // AT1G15550 // AT3G15356 // AT3G03450 // AT3G56…
GO:0009414	P	response to water deprivation	18	697	347	28362	0.0034	0.083	// AT1G64670 // AT2G37040 // AT4G24190 // AT5G66400 // AT1G01470 // AT5G26340 // AT5G63850 // AT4G15910 // AT5G06760 // AT3G61890 // AT3G29320 // AT1G05680 // AT2G05620 // AT3G28270 // AT4G34000 // AT4G37790 // AT5G13750 // AT1G02930
GO:0015698	P	inorganic anion transport	8	697	95	28362	0.0034	0.083	// AT1G64650 // AT3G23430 // AT1G69870 // AT1G68740 // AT1G72180 // AT1G20823 // AT4G17970 // AT1G32450
GO:0010027	P	thylakoid membrane organization	5	697	38	28362	0.0035	0.087	// AT2G30170 // AT5G24314 // AT4G14870 // AT2G34860 // AT5G08050
GO:0009199	P	ribonucleoside triphosphate metabolic process	11	697	165	28362	0.0036	0.088	// AT1G09780 // AT1G50460 // AT4G26530 // AT4G26520 // AT4G10040 // AT4G30190 // AT5G63310 // AT5G08570 // AT2G01140 // AT3G49160 // AT1G12000
GO:0031667	P	response to nutrient levels	12	697	190	28362	0.0037	0.088	// AT5G48850 // AT5G49450 // AT4G37870 // AT3G23430 // AT1G53310 // AT5G45380 // AT3G05630 // AT3G03520 // AT1G68740 // AT1G20620 // AT1G72180 // AT3G47340
GO:0044262	P	cellular carbohydrate metabolic process	20	697	407	28362	0.0037	0.089	// AT1G64390 // AT4G39770 // AT4G24040 // AT5G20950 // AT2G40840 // AT5G17310 // AT5G55480 // AT1G70710 // AT4G37800 // AT1G66970 // AT1G71880 // AT3G29320 // AT1G50460 // AT1G33800 // AT4G17770 // AT5G39790 // AT1G05570 // AT4G09510 // AT1G07640 // AT5G51830
GO:0009161	P	ribonucleoside monophosphate metabolic process	12	697	191	28362	0.0038	0.091	// AT1G09780 // AT4G26530 // AT4G26520 // AT5G47435 // AT4G10040 // AT4G18440 // AT4G30190 // AT1G50460 // AT5G08570 // AT2G01140 // AT3G49160 // AT1G12000
GO:0009668	P	plastid membrane organization	5	697	39	28362	0.0039	0.092	// AT2G30170 // AT5G24314 // AT4G14870 // AT2G34860 // AT5G08050
GO:0048878	P	chemical homeostasis	18	697	352	28362	0.0039	0.092	// AT2G40300 // AT2G19110 // AT5G24380 // AT1G12520 // AT4G16370 // AT1G66970 // AT1G78490 // AT5G49450 // AT4G08290 // AT5G47910 // AT1G64060 // AT3G56240 // AT1G44800 // AT3G04110 // AT1G50460 // AT5G28770 // AT4G29140 // AT1G32450
GO:0009699	P	phenylpropanoid biosynthetic process	9	697	121	28362	0.0042	0.097	// AT1G64670 // AT5G20230 // AT5G04230 // AT4G36220 // AT5G13420 // AT1G61820 // AT3G17390 // AT1G72680 // AT2G37040
GO:0016054	P	organic acid catabolic process	9	697	121	28362	0.0042	0.097	// AT5G04230 // AT2G35370 // AT5G36160 // AT3G06860 // AT1G32470 // AT1G68890 // AT4G34710 // AT3G47340 // AT2G37040
GO:0006006	P	glucose metabolic process	5	697	40	28362	0.0043	0.1	// AT1G09780 // AT4G26530 // AT4G26520 // AT2G01140 // AT4G37870
GO:0031669	P	cellular response to nutrient levels	11	697	170	28362	0.0045	0.1	// AT5G48850 // AT4G37870 // AT3G23430 // AT1G53310 // AT5G45380 // AT3G05630 // AT3G03520 // AT1G68740 // AT1G20620 // AT5G49450 // AT3G47340
GO:0009141	P	nucleoside triphosphate metabolic process	11	697	170	28362	0.0045	0.1	// AT1G09780 // AT1G50460 // AT4G26530 // AT4G26520 // AT4G10040 // AT4G30190 // AT5G63310 // AT5G08570 // AT2G01140 // AT3G49160 // AT1G12000
GO:0044707	P	single-multicellular organism process	93	697	2875	28362	0.0045	0.1	// AT3G08510 // AT3G22420 // AT5G18520 // AT5G51060 // AT4G28490 // AT1G21750 // AT4G30580 // AT2G46690 // AT1G75350 // AT4G15910 // AT1G53310 // AT4G09510 // AT4G29140 // AT4G34620 // AT1G05010 // AT1G80180 // AT4G14900 // AT1G01470 // AT5G61480 // AT4G26150 // AT3G51550 // AT5G55480 // AT2G20610 // AT5G23420 // AT5G22740 // AT4G32940 // AT1G53580 // AT1G20823 // AT5G57930 // AT1G19850 // AT1G04…
GO:0044238	P	primary metabolic process	277	697	9890	28362	0.0046	0.1	// AT4G21326 // AT1G01300 // AT1G75690 // AT3G18080 // AT3G44890 // AT4G33470 // AT3G51160 // AT3G22420 // AT1G18330 // AT1G56045 // AT5G08050 // AT4G30190 // AT4G11060 // AT1G10600 // AT1G09590 // AT3G17840 // AT4G30580 // AT4G22130 // AT5G43060 // ATCG00020 // AT5G27820 // AT5G47190 // AT2G33570 // AT3G24495 // AT5G02120 // AT3G22150 // AT5G63310 // AT1G62710 // AT3G56910 // AT5G61000 // AT1G72…
GO:0009123	P	nucleoside monophosphate metabolic process	12	697	196	28362	0.0046	0.1	// AT1G09780 // AT4G26530 // AT4G26520 // AT5G47435 // AT4G10040 // AT4G18440 // AT4G30190 // AT1G50460 // AT5G08570 // AT2G01140 // AT3G49160 // AT1G12000
GO:0045454	P	cell redox homeostasis	10	697	147	28362	0.0047	0.11	// AT3G54960 // AT1G21750 // AT1G45145 // AT3G62950 // AT5G63030 // AT3G21460 // AT5G03630 // AT4G03520 // AT4G15670 // AT5G06290
GO:0046034	P	ATP metabolic process	10	697	148	28362	0.005	0.11	// AT1G09780 // AT4G26530 // AT4G26520 // AT4G10040 // AT4G30190 // AT1G50460 // AT5G08570 // AT2G01140 // AT3G49160 // AT1G12000
GO:0009404	P	toxin metabolic process	6	697	60	28362	0.005	0.11	// AT3G43800 // AT2G29460 // AT3G56400 // AT1G17170 // AT4G02520 // AT1G02930
GO:0032501	P	multicellular organismal process	97	697	3032	28362	0.0051	0.11	// AT3G08510 // AT3G22420 // AT5G18520 // AT5G51060 // AT4G28490 // AT1G21750 // AT4G30580 // AT2G46690 // AT1G75350 // AT4G15910 // AT1G53310 // AT4G09510 // AT4G29140 // AT4G34620 // AT1G05010 // AT1G78490 // AT1G11330 // AT1G80180 // AT4G14900 // AT1G01470 // AT5G61480 // AT4G26150 // AT3G51550 // AT5G55480 // AT5G23420 // AT4G27300 // AT5G22740 // AT4G32940 // AT1G53580 // AT1G20823 // AT5G57…
GO:0007568	P	aging	11	697	174	28362	0.0053	0.11	// AT4G02260 // AT3G56240 // AT1G05010 // AT5G20250 // AT5G66170 // AT4G32940 // AT3G56400 // AT2G40750 // AT1G76680 // AT5G12080 // AT1G32450
GO:0048856	P	anatomical structure development	100	697	3146	28362	0.0053	0.11	// AT1G75750 // AT3G08510 // AT5G19530 // AT3G51160 // AT3G22420 // AT5G18520 // AT5G51060 // AT4G28490 // AT1G21750 // AT4G30580 // AT2G46690 // AT1G75350 // AT4G15910 // AT1G53310 // AT4G09510 // AT4G29140 // AT4G34620 // AT1G05010 // AT1G78490 // AT1G80180 // AT4G14900 // AT1G01470 // AT5G61480 // AT4G26150 // AT3G51550 // AT5G55480 // AT5G23420 // AT1G05570 // AT5G22740 // AT4G32940 // AT1G53…
GO:1901566	P	organonitrogen compound biosynthetic process	70	697	2076	28362	0.0055	0.12	// AT1G64510 // AT1G79850 // AT1G75350 // AT3G55630 // AT3G44890 // AT5G19530 // AT3G57020 // AT3G27160 // AT4G17560 // AT3G17820 // AT3G16080 // AT1G56045 // AT4G34620 // AT4G30190 // AT1G17745 // AT1G09590 // AT2G36620 // AT1G50480 // AT1G29070 // AT2G38230 // AT2G41220 // AT1G56430 // AT5G27820 // AT5G16140 // AT5G47190 // AT3G25920 // AT2G38210 // AT2G33450 // AT1G04480 // AT2G24090 // AT5G63…
GO:0007154	P	cell communication	74	697	2223	28362	0.0059	0.13	// AT1G75750 // AT2G47000 // AT3G08510 // AT4G37870 // AT3G04210 // AT5G45380 // AT4G03560 // AT5G18030 // AT1G15550 // AT1G09970 // AT3G22420 // AT3G03520 // AT1G31540 // AT3G57040 // AT3G04110 // AT4G28490 // AT3G17840 // AT5G48850 // AT3G22810 // AT4G32280 // AT3G28270 // AT2G46690 // AT5G44510 // AT2G31230 // AT5G20480 // AT1G53310 // AT1G71220 // AT1G64060 // AT1G20620 // AT1G08650 // AT4G34…
GO:0042886	P	amide transport	7	697	83	28362	0.0059	0.13	// AT5G45380 // AT1G69870 // AT5G24380 // AT1G62200 // AT2G03530 // AT4G16370 // AT1G32450
GO:0071555	P	cell wall organization	23	697	518	28362	0.0063	0.13	// AT5G55480 // AT1G64670 // AT1G05570 // AT4G13840 // AT5G53370 // AT5G33290 // AT5G15490 // AT4G33220 // AT2G33570 // AT5G22740 // AT4G29360 // AT1G64390 // AT1G13250 // AT5G47500 // AT5G17310 // AT4G37800 // AT1G70710 // AT2G26440 // AT2G40610 // AT4G13340 // AT5G03760 // AT5G45280 // AT1G69530
GO:0007275	P	multicellular organism development	90	697	2811	28362	0.0068	0.14	// AT3G08510 // AT3G22420 // AT5G18520 // AT5G51060 // AT4G28490 // AT1G21750 // AT4G30580 // AT2G46690 // AT1G75350 // AT4G15910 // AT1G53310 // AT4G09510 // AT4G29140 // AT4G34620 // AT1G05010 // AT1G80180 // AT4G14900 // AT1G01470 // AT5G61480 // AT4G26150 // AT3G51550 // AT5G55480 // AT2G20610 // AT5G23420 // AT5G22740 // AT4G32940 // AT1G53580 // AT1G20823 // AT5G57930 // AT1G19850 // AT1G04…
GO:0044275	P	cellular carbohydrate catabolic process	6	697	65	28362	0.0071	0.15	// AT1G64390 // AT4G24040 // AT2G40840 // AT3G29320 // AT4G09510 // AT1G70710
GO:0090487	P	secondary metabolite catabolic process	5	697	46	28362	0.0074	0.15	// AT1G17170 // AT4G02520 // AT2G29460 // AT1G02930 // AT3G43800
GO:0009407	P	toxin catabolic process	5	697	46	28362	0.0074	0.15	// AT1G17170 // AT4G02520 // AT2G29460 // AT1G02930 // AT3G43800
GO:0009751	P	response to salicylic acid	12	697	209	28362	0.0074	0.15	// AT1G61340 // AT3G20470 // AT1G66350 // AT3G52400 // AT2G37710 // AT1G71220 // AT4G32940 // AT3G03450 // AT3G56400 // AT2G40750 // AT5G24530 // AT1G76680
GO:0005984	P	disaccharide metabolic process	6	697	66	28362	0.0076	0.16	// AT4G24040 // AT2G40840 // AT1G71880 // AT4G39770 // AT4G09510 // AT4G17770
GO:0010043	P	response to zinc ion	5	697	47	28362	0.008	0.16	// AT1G21750 // AT2G19110 // AT4G02520 // AT5G03630 // AT5G24380
GO:0032870	P	cellular response to hormone stimulus	34	697	879	28362	0.0081	0.16	// AT1G75750 // AT2G47000 // AT5G17300 // AT5G18030 // AT1G68840 // AT4G37790 // AT1G05680 // AT3G57040 // AT4G32280 // AT2G46690 // AT5G04950 // AT3G02110 // AT3G04110 // AT4G34000 // AT5G63310 // AT5G28770 // AT1G19850 // AT1G72450 // AT2G31230 // AT1G77690 // AT3G15356 // AT3G03450 // AT3G56400 // AT1G54200 // AT5G07580 // AT1G66350 // AT3G52400 // AT5G60450 // AT1G74670 // AT1G64060 // AT4G26…
GO:0022900	P	electron transport chain	8	697	112	28362	0.0084	0.17	// AT2G01918 // AT3G15850 // ATCG00020 // AT2G01590 // AT2G05620 // AT1G18730 // AT4G10040 // ATCG00280
GO:0031348	P	negative regulation of defense response	5	697	48	28362	0.0087	0.17	// AT1G20160 // AT1G74710 // AT4G29140 // AT3G52400 // AT1G51090
GO:0006575	P	cellular modified amino acid metabolic process	6	697	69	28362	0.0093	0.18	// AT5G26220 // AT3G43800 // AT3G55630 // AT5G47435 // AT1G50480 // AT4G31290
GO:0065008	P	regulation of biological quality	45	697	1255	28362	0.0092	0.18	// AT2G47000 // AT3G08510 // AT2G45400 // AT4G03560 // AT5G19530 // AT1G05570 // AT5G24380 // AT3G21460 // AT3G56240 // AT4G08290 // AT4G16370 // AT2G46430 // AT4G03520 // AT3G54960 // AT1G21750 // AT2G37025 // AT2G43520 // AT5G17300 // AT3G62950 // AT5G63030 // AT3G04110 // AT1G50460 // AT5G28770 // AT4G29140 // AT1G32450 // AT2G40300 // AT2G19110 // AT1G12520 // AT1G66970 // AT1G78490 // AT1G77…
GO:0009734	P	auxin-activated signaling pathway	11	697	190	28362	0.0096	0.19	// AT2G47000 // AT1G54200 // AT4G32280 // AT2G46690 // AT5G17300 // AT5G18030 // AT1G77690 // AT5G60450 // AT5G63310 // AT4G02520 // AT1G19850
GO:0071495	P	cellular response to endogenous stimulus	34	697	890	28362	0.0096	0.19	// AT1G75750 // AT2G47000 // AT5G17300 // AT5G18030 // AT1G68840 // AT4G37790 // AT1G05680 // AT3G57040 // AT4G32280 // AT2G46690 // AT5G04950 // AT3G02110 // AT3G04110 // AT4G34000 // AT5G63310 // AT5G28770 // AT1G19850 // AT1G72450 // AT2G31230 // AT1G77690 // AT3G15356 // AT3G03450 // AT3G56400 // AT1G54200 // AT5G07580 // AT1G66350 // AT3G52400 // AT5G60450 // AT1G74670 // AT1G64060 // AT4G26…
GO:0009809	P	lignin biosynthetic process	6	697	70	28362	0.0099	0.19	// AT5G20230 // AT4G36220 // AT5G13420 // AT1G61820 // AT3G17390 // AT1G72680
GO:0010243	P	response to organonitrogen compound	10	697	166	28362	0.01	0.2	// AT1G61340 // AT5G66400 // AT2G31230 // AT3G15356 // AT3G05200 // AT5G51060 // AT3G56400 // AT4G33050 // AT1G20823 // AT3G18710
GO:0006793	P	phosphorus metabolic process	59	697	1751	28362	0.011	0.2	// AT2G38230 // AT4G28490 // AT4G26530 // AT2G37710 // AT1G09970 // AT3G22420 // AT3G03520 // AT1G66940 // AT4G30190 // AT5G08570 // AT5G57565 // AT1G12000 // AT3G17840 // AT5G14640 // AT4G23240 // AT4G23200 // AT5G42440 // AT1G70530 // AT5G20480 // AT4G22130 // AT5G13420 // AT1G50460 // AT2G38210 // AT4G10040 // AT1G08650 // AT1G66920 // AT1G09780 // AT5G48545 // AT5G26340 // AT3G23430 // AT4G26…
GO:0044249	P	cellular biosynthetic process	170	697	5870	28362	0.011	0.21	// AT2G38230 // AT3G08510 // AT3G44890 // AT5G19530 // AT3G51160 // AT1G56045 // AT5G08050 // AT4G30190 // AT4G11060 // AT1G09590 // AT4G30580 // AT1G75350 // AT5G27820 // AT5G47190 // AT3G27160 // AT2G38210 // AT1G72680 // AT5G63310 // AT3G56910 // AT5G61000 // AT1G72450 // AT4G03205 // AT4G34620 // AT2G18328 // AT1G05010 // AT5G50915 // AT3G23820 // AT4G18440 // AT4G33470 // AT1G33800 // AT5G15…
GO:0072593	P	reactive oxygen species metabolic process	10	697	169	28362	0.011	0.22	// AT1G77760 // AT1G12520 // AT3G03630 // AT1G66350 // AT5G47910 // AT1G64060 // AT1G20620 // AT3G03450 // AT4G08390 // AT4G37530
GO:0098542	P	defense response to other organism	35	697	936	28362	0.012	0.22	// AT3G11660 // AT4G37870 // AT1G16400 // AT5G24530 // AT5G45260 // AT1G74710 // AT4G23240 // AT4G33220 // AT4G23200 // AT5G44510 // AT2G43520 // AT3G05200 // AT4G37370 // AT1G02930 // AT1G64670 // AT5G20230 // AT1G75040 // AT1G12200 // AT3G15356 // AT3G23820 // AT3G56400 // AT4G12490 // AT1G51090 // AT5G06290 // AT2G25620 // AT1G45145 // AT3G52400 // AT1G01470 // AT2G43535 // AT1G20160 // AT1G74…
GO:0033993	P	response to lipid	30	697	772	28362	0.012	0.22	// AT1G75750 // AT3G61890 // AT4G37790 // AT1G05680 // AT2G46270 // AT1G61340 // AT1G74670 // AT4G15910 // AT3G02110 // AT3G04110 // AT4G34000 // AT2G16850 // AT5G28770 // AT1G64670 // AT5G26340 // ATCG00490 // AT1G05010 // AT3G05880 // AT5G50915 // AT3G03450 // AT4G36410 // AT3G20470 // AT5G66400 // AT1G66350 // AT1G64060 // AT4G34710 // AT4G26150 // AT1G15550 // AT1G69530 // AT3G51550
GO:0045490	P	pectin catabolic process	7	697	96	28362	0.012	0.23	// AT4G28490 // AT4G33220 // AT2G26440 // AT5G47500 // AT1G67750 // AT5G53370 // AT1G04680
GO:0045229	P	external encapsulating structure organization	23	697	551	28362	0.012	0.23	// AT5G55480 // AT1G64670 // AT1G05570 // AT4G13840 // AT5G53370 // AT5G33290 // AT5G15490 // AT4G33220 // AT2G33570 // AT5G22740 // AT4G29360 // AT1G64390 // AT1G13250 // AT5G47500 // AT5G17310 // AT4G37800 // AT1G70710 // AT2G26440 // AT2G40610 // AT4G13340 // AT5G03760 // AT5G45280 // AT1G69530
GO:0009753	P	response to jasmonic acid	12	697	225	28362	0.012	0.23	// AT1G61340 // AT1G07640 // AT1G66350 // AT3G52400 // AT3G15356 // AT1G72450 // AT4G32940 // AT1G74100 // AT3G03450 // AT3G56400 // AT4G34710 // AT1G17420
GO:0015893	P	drug transport	6	697	74	28362	0.013	0.23	// AT3G21690 // AT3G26590 // AT1G71140 // AT1G51340 // AT3G21390 // AT4G29140
GO:0034599	P	cellular response to oxidative stress	7	697	97	28362	0.013	0.23	// AT1G45145 // AT1G12520 // AT5G04950 // AT1G05680 // AT5G12080 // AT4G08390 // AT4G03520
GO:0016036	P	cellular response to phosphate starvation	7	697	97	28362	0.013	0.23	// AT4G37870 // AT3G23430 // AT1G53310 // AT3G05630 // AT3G03520 // AT1G68740 // AT1G20620
GO:0042493	P	response to drug	6	697	75	28362	0.013	0.24	// AT3G21690 // AT3G26590 // AT1G71140 // AT1G51340 // AT3G21390 // AT4G29140
GO:0019637	P	organophosphate metabolic process	22	697	524	28362	0.013	0.24	// AT4G26530 // AT5G47435 // AT3G03520 // AT4G30190 // AT5G08570 // AT1G12000 // AT4G30580 // AT5G13420 // AT4G10040 // AT1G50460 // AT1G09780 // AT5G48545 // AT4G26520 // AT4G02260 // AT4G18440 // AT2G01140 // AT5G63310 // AT5G43330 // AT1G01610 // AT3G05630 // AT1G65290 // AT3G49160
GO:0051188	P	cofactor biosynthetic process	12	697	229	28362	0.014	0.25	// AT4G03205 // AT1G60550 // AT2G38230 // AT1G50480 // AT1G74710 // AT3G55630 // AT1G68890 // AT3G17390 // AT4G26150 // AT1G30520 // AT5G53580 // AT2G38210
GO:0014070	P	response to organic cyclic compound	18	697	405	28362	0.014	0.26	// AT1G75750 // AT1G61340 // AT3G20470 // AT4G32280 // AT1G66350 // AT3G52400 // AT2G37710 // AT1G71220 // AT4G32940 // AT5G51060 // AT3G56400 // AT3G02110 // AT2G40750 // AT3G03450 // AT5G24530 // AT1G76680 // AT3G51550 // AT1G70710
GO:0009755	P	hormone-mediated signaling pathway	31	697	821	28362	0.015	0.27	// AT1G75750 // AT2G47000 // AT5G17300 // AT5G18030 // AT1G68840 // AT4G37790 // AT3G57040 // AT4G32280 // AT2G46690 // AT3G02110 // AT3G04110 // AT4G34000 // AT5G63310 // AT1G19850 // AT1G72450 // AT2G31230 // AT1G77690 // AT3G15356 // AT3G03450 // AT3G56400 // AT1G54200 // AT5G07580 // AT1G66350 // AT3G52400 // AT5G60450 // AT1G74670 // AT1G64060 // AT4G26150 // AT1G15550 // AT4G02520 // AT3G51…
GO:0031347	P	regulation of defense response	12	697	233	28362	0.016	0.28	// AT1G72450 // AT1G74710 // AT2G25620 // AT3G52400 // AT1G51090 // AT1G71220 // AT1G20160 // AT5G20480 // AT3G56400 // AT2G40750 // AT3G02150 // AT4G29140
GO:0009739	P	response to gibberellin	9	697	152	28362	0.016	0.28	// AT1G75750 // AT4G36410 // AT1G66350 // AT1G74670 // AT5G50915 // AT3G03450 // AT4G26150 // AT1G15550 // AT1G69530
GO:0071365	P	cellular response to auxin stimulus	11	697	206	28362	0.016	0.28	// AT2G47000 // AT1G54200 // AT4G32280 // AT2G46690 // AT5G17300 // AT5G18030 // AT1G77690 // AT5G60450 // AT5G63310 // AT4G02520 // AT1G19850
GO:0015711	P	organic anion transport	7	697	103	28362	0.017	0.29	// AT5G46800 // AT5G63850 // AT1G77690 // AT1G51340 // AT1G44800 // AT1G69850 // AT5G40780
GO:0046942	P	carboxylic acid transport	7	697	103	28362	0.017	0.29	// AT5G46800 // AT5G63850 // AT1G77690 // AT1G51340 // AT1G44800 // AT1G69850 // AT5G40780
GO:0007167	P	enzyme linked receptor protein signaling pathway	8	697	130	28362	0.018	0.32	// AT3G17840 // AT4G28490 // AT5G51560 // AT1G09970 // AT5G20480 // AT5G63410 // AT1G72180 // AT3G47570
GO:0007169	P	transmembrane receptor protein tyrosine kinase signaling pathway	8	697	130	28362	0.018	0.32	// AT3G17840 // AT4G28490 // AT5G51560 // AT1G09970 // AT5G20480 // AT5G63410 // AT1G72180 // AT3G47570
GO:0071554	P	cell wall organization or biogenesis	27	697	704	28362	0.019	0.32	// AT5G55480 // AT1G64670 // AT5G20950 // AT1G05570 // AT4G13840 // AT5G53370 // AT5G33290 // AT5G15490 // AT4G33220 // AT2G33570 // AT5G22740 // AT4G29360 // AT1G64390 // AT1G13250 // AT5G47500 // AT5G17310 // AT4G37800 // AT1G33800 // AT1G70710 // AT2G26440 // AT2G40610 // AT4G13340 // AT5G03760 // AT5G45280 // AT1G69530 // AT5G01100 // AT2G43590
GO:0009740	P	gibberellic acid mediated signaling pathway	6	697	82	28362	0.019	0.33	// AT1G75750 // AT1G66350 // AT1G74670 // AT3G03450 // AT4G26150 // AT1G15550
GO:0042542	P	response to hydrogen peroxide	5	697	60	28362	0.02	0.34	// AT4G12400 // AT5G63310 // AT3G12580 // AT1G05680 // AT1G20620
GO:0010476	P	gibberellin mediated signaling pathway	6	697	83	28362	0.02	0.34	// AT1G75750 // AT1G66350 // AT1G74670 // AT3G03450 // AT4G26150 // AT1G15550
GO:1901605	P	alpha-amino acid metabolic process	12	697	242	28362	0.02	0.34	// AT3G03630 // AT4G34710 // AT2G35370 // AT5G36160 // AT2G41220 // AT1G32470 // AT3G17820 // AT3G17390 // AT5G17330 // AT1G17745 // AT1G31230 // AT3G47340
GO:0009311	P	oligosaccharide metabolic process	7	697	108	28362	0.021	0.35	// AT4G24040 // AT2G40840 // AT1G65290 // AT1G71880 // AT4G39770 // AT4G09510 // AT4G17770
GO:0009735	P	response to cytokinin	12	697	244	28362	0.021	0.36	// AT1G21750 // AT2G47000 // AT4G01310 // AT4G37790 // AT1G50480 // AT3G25920 // AT3G57040 // AT4G26150 // AT1G05190 // AT4G02530 // AT4G08390 // AT1G12000
GO:0048731	P	system development	62	697	1929	28362	0.021	0.36	// AT5G55480 // AT3G08510 // AT4G14900 // AT1G53310 // AT4G21750 // AT2G47000 // AT3G44750 // AT5G61480 // AT3G22420 // AT5G24380 // AT5G18520 // AT5G51060 // AT1G05680 // AT4G28490 // AT1G17420 // AT3G46560 // AT5G22740 // AT1G21750 // AT4G30580 // AT1G75350 // AT1G50460 // AT4G32940 // AT4G34620 // AT3G48740 // AT1G53580 // AT3G02150 // AT1G20823 // AT4G09510 // AT4G29140 // AT1G32450 // AT1G04…
GO:0071370	P	cellular response to gibberellin stimulus	6	697	85	28362	0.022	0.37	// AT1G75750 // AT1G66350 // AT1G74670 // AT3G03450 // AT4G26150 // AT1G15550
GO:0006865	P	amino acid transport	5	697	62	28362	0.022	0.37	// AT1G44800 // AT1G77690 // AT5G63850 // AT5G46800 // AT5G40780
GO:0006073	P	cellular glucan metabolic process	11	697	218	28362	0.023	0.38	// AT1G64390 // AT2G40840 // AT5G20950 // AT5G17310 // AT5G55480 // AT4G37800 // AT3G29320 // AT5G39790 // AT1G05570 // AT1G70710 // AT5G51830
GO:0044042	P	glucan metabolic process	11	697	218	28362	0.023	0.38	// AT1G64390 // AT2G40840 // AT5G20950 // AT5G17310 // AT5G55480 // AT4G37800 // AT3G29320 // AT5G39790 // AT1G05570 // AT1G70710 // AT5G51830
GO:0055082	P	cellular chemical homeostasis	9	697	163	28362	0.023	0.38	// AT2G40300 // AT1G12520 // AT5G28770 // AT1G66970 // AT3G04110 // AT3G56240 // AT5G49450 // AT1G50460 // AT4G16370
GO:0009069	P	serine family amino acid metabolic process	5	697	63	28362	0.024	0.38	// AT2G35370 // AT1G17745 // AT1G31230 // AT3G03630 // AT1G32470
GO:0071310	P	cellular response to organic substance	36	697	1023	28362	0.024	0.38	// AT1G75750 // AT2G47000 // AT5G17300 // AT5G18030 // AT1G68840 // AT4G37790 // AT1G05680 // AT3G57040 // AT4G32280 // AT2G46690 // AT5G04950 // AT3G02110 // AT3G04110 // AT4G34000 // AT5G63310 // AT5G28770 // AT1G19850 // AT1G72450 // AT2G31230 // AT1G05010 // AT1G77690 // AT1G15550 // AT3G15356 // AT3G03450 // AT3G56400 // AT1G54200 // AT5G07580 // AT1G66350 // AT3G52400 // AT5G60450 // AT1G74…
GO:0071395	P	cellular response to jasmonic acid stimulus	6	697	87	28362	0.025	0.39	// AT1G72450 // AT1G66350 // AT3G52400 // AT3G15356 // AT3G03450 // AT3G56400
GO:0044106	P	cellular amine metabolic process	5	697	64	28362	0.025	0.4	// AT5G49450 // AT5G19530 // AT1G56430 // AT4G34710 // AT5G04950
GO:0099402	P	plant organ development	34	697	961	28362	0.026	0.41	// AT2G47000 // AT3G08510 // AT1G53310 // AT2G20610 // AT5G18520 // AT5G51060 // AT4G28490 // AT1G17420 // AT4G32940 // AT3G02150 // AT1G76680 // AT4G09510 // AT4G29140 // AT1G32450 // AT1G04020 // AT2G40300 // AT1G64670 // AT4G02260 // AT1G77690 // AT2G24060 // AT3G56400 // AT1G52240 // AT1G50460 // AT5G13750 // AT4G21750 // AT2G26580 // AT2G25840 // AT1G19850 // AT3G05630 // AT1G72520 // AT2G40…
GO:0048284	P	organelle fusion	6	697	88	28362	0.026	0.41	// AT4G15780 // AT5G23420 // AT1G76110 // AT4G14040 // AT3G52400 // AT4G33050
GO:0006081	P	cellular aldehyde metabolic process	5	697	65	28362	0.026	0.42	// AT1G53580 // AT5G13420 // AT5G53580 // AT4G26520 // AT2G01140
GO:0010260	P	organ senescence	7	697	114	28362	0.027	0.42	// AT1G76680 // AT4G02260 // AT4G32940 // AT3G56400 // AT2G40750 // AT5G12080 // AT1G32450
GO:0010150	P	leaf senescence	7	697	114	28362	0.027	0.42	// AT1G76680 // AT4G02260 // AT4G32940 // AT3G56400 // AT2G40750 // AT5G12080 // AT1G32450
GO:0008643	P	carbohydrate transport	7	697	115	28362	0.028	0.43	// AT5G61520 // AT5G26340 // AT3G48740 // AT1G77210 // AT1G71880 // AT4G23010 // AT1G20840
GO:0055085	P	transmembrane transport	25	697	667	28362	0.029	0.45	// AT5G61520 // AT5G45380 // AT5G02120 // AT4G03560 // AT5G24380 // AT3G56240 // AT4G30190 // AT4G16370 // AT2G38290 // AT3G59140 // AT3G21690 // AT3G26590 // AT3G13080 // AT4G23010 // AT2G16850 // AT4G29140 // AT1G20840 // AT1G77690 // AT5G14880 // AT2G23790 // AT1G78180 // AT1G71140 // AT1G51340 // AT5G20480 // AT5G66650
GO:0009814	P	defense response, incompatible interaction	9	697	170	28362	0.029	0.45	// AT1G74710 // AT4G37870 // AT1G75040 // AT5G44510 // AT3G15356 // AT1G74100 // AT3G05200 // AT3G56400 // AT5G45260
GO:1901701	P	cellular response to oxygen-containing compound	24	697	635	28362	0.029	0.45	// AT1G75750 // AT4G37790 // AT1G05680 // AT3G28270 // AT1G74670 // AT5G04950 // AT3G02110 // AT1G64060 // AT4G34000 // AT5G28770 // AT1G72450 // AT1G12520 // AT1G05010 // AT5G49450 // AT3G15356 // AT3G03450 // AT3G56400 // AT1G66350 // AT3G52400 // AT3G04110 // AT4G26150 // AT1G15550 // AT5G12080 // AT3G51550
GO:0071840	P	cellular component organization or biogenesis	85	697	2812	28362	0.03	0.46	// AT1G75750 // AT1G64510 // AT5G55480 // AT1G79850 // AT4G31560 // AT1G64670 // AT4G15780 // AT5G23420 // AT5G33290 // AT3G44890 // AT3G44750 // AT3G51160 // AT4G13840 // AT5G53370 // AT3G16080 // AT5G08050 // AT3G46560 // AT4G17560 // AT5G22740 // AT5G47190 // AT2G37025 // AT5G65220 // AT2G46600 // AT4G14870 // AT2G36620 // AT4G33220 // AT3G60370 // AT1G76110 // AT1G54500 // AT4G13340 // AT1G56…
GO:0055076	P	transition metal ion homeostasis	6	697	92	28362	0.031	0.47	// AT2G40300 // AT2G19110 // AT1G12520 // AT5G24380 // AT3G56240 // AT4G16370
GO:0009620	P	response to fungus	22	697	573	28362	0.031	0.47	// AT4G37870 // AT5G24530 // AT1G17420 // AT1G74710 // AT2G43520 // AT1G64670 // AT5G20230 // AT1G05010 // AT1G12200 // AT3G15356 // AT3G23820 // AT3G56400 // AT1G51090 // AT3G21240 // AT1G45145 // AT3G52400 // AT1G01470 // AT2G43535 // AT4G12490 // AT5G47910 // AT4G02520 // AT3G51550
GO:0072522	P	purine-containing compound biosynthetic process	6	697	93	28362	0.032	0.49	// AT5G15950 // AT5G47435 // AT1G50480 // AT4G18440 // AT4G30190 // AT5G63310
GO:1990267	P	response to transition metal nanoparticle	7	697	119	28362	0.032	0.49	// AT2G40300 // AT1G21750 // AT2G19110 // AT5G04950 // AT5G24380 // AT5G03630 // AT4G02520
GO:0048511	P	rhythmic process	8	697	146	28362	0.033	0.49	// AT2G32250 // AT5G02120 // AT5G17300 // AT3G57040 // AT4G26150 // AT3G54500 // AT3G06500 // AT1G18330
GO:0009737	P	response to abscisic acid	22	697	578	28362	0.034	0.5	// AT1G75750 // AT3G61890 // AT4G37790 // AT1G05680 // AT2G46270 // AT1G61340 // AT4G15910 // AT3G04110 // AT4G34000 // AT2G16850 // AT5G28770 // AT1G64670 // AT5G26340 // ATCG00490 // AT3G05880 // AT3G03450 // AT3G20470 // AT5G66400 // AT1G66350 // AT1G64060 // AT4G34710 // AT3G51550
GO:0036293	P	response to decreased oxygen levels	5	697	70	28362	0.034	0.51	// AT1G31812 // AT4G26520 // AT4G19520 // AT5G54960 // AT3G62410
GO:0006855	P	drug transmembrane transport	5	697	70	28362	0.034	0.51	// AT3G26590 // AT1G51340 // AT4G29140 // AT3G21690 // AT1G71140
GO:0042742	P	defense response to bacterium	15	697	354	28362	0.034	0.51	// AT1G74710 // AT4G23240 // AT4G33220 // AT4G23200 // AT5G44510 // AT1G20160 // AT3G05200 // AT3G23820 // AT3G56400 // AT5G24530 // AT5G45260 // AT4G02520 // AT1G51090 // AT1G02930 // AT5G06290
GO:0043094	P	cellular metabolic compound salvage	6	697	95	28362	0.035	0.51	// AT2G38400 // ATCG00490 // AT5G47435 // AT2G35370 // AT2G03530 // AT5G53580
GO:0009561	P	megagametogenesis	5	697	71	28362	0.036	0.52	// AT4G33050 // AT5G23420 // AT1G76110 // AT4G14040 // AT2G34860
GO:0006796	P	phosphate-containing compound metabolic process	55	697	1735	28362	0.036	0.52	// AT4G28490 // AT4G26530 // AT2G37710 // AT1G09970 // AT3G22420 // AT3G03520 // AT1G66940 // AT4G30190 // AT5G08570 // AT5G57565 // AT1G12000 // AT3G17840 // AT5G14640 // AT4G23240 // AT4G23200 // AT5G42440 // AT1G70530 // AT5G20480 // AT4G22130 // AT5G13420 // AT1G50460 // AT4G10040 // AT1G08650 // AT1G66920 // AT1G09780 // AT5G48545 // AT5G26340 // AT4G26520 // AT4G02260 // AT1G29720 // AT5G47…
GO:0055065	P	metal ion homeostasis	8	697	149	28362	0.036	0.52	// AT2G40300 // AT2G19110 // AT1G12520 // AT5G24380 // AT3G04110 // AT3G56240 // AT4G16370 // AT1G32450
GO:0070482	P	response to oxygen levels	5	697	71	28362	0.036	0.52	// AT1G31812 // AT4G26520 // AT4G19520 // AT5G54960 // AT3G62410
GO:0009064	P	glutamine family amino acid metabolic process	5	697	71	28362	0.036	0.52	// AT3G17820 // AT3G47340 // AT2G41220 // AT5G17330 // AT4G34710
GO:1901698	P	response to nitrogen compound	12	697	264	28362	0.035	0.52	// AT1G61340 // AT5G66400 // AT5G04950 // AT2G31230 // AT3G15356 // AT3G05200 // AT5G51060 // AT3G56400 // AT4G33050 // AT1G20823 // AT1G32450 // AT3G18710
GO:0010941	P	regulation of cell death	5	697	71	28362	0.036	0.52	// AT1G64060 // AT5G47910 // AT5G17310 // AT1G21750 // AT3G52400
GO:0097305	P	response to alcohol	22	697	583	28362	0.036	0.52	// AT1G75750 // AT3G61890 // AT4G37790 // AT1G05680 // AT2G46270 // AT1G61340 // AT4G15910 // AT3G04110 // AT4G34000 // AT2G16850 // AT5G28770 // AT1G64670 // AT5G26340 // ATCG00490 // AT3G05880 // AT3G03450 // AT3G20470 // AT5G66400 // AT1G66350 // AT1G64060 // AT4G34710 // AT3G51550
GO:0071229	P	cellular response to acid chemical	19	697	485	28362	0.037	0.52	// AT1G75750 // AT1G72450 // AT3G28270 // AT1G66350 // AT3G52400 // AT1G05010 // AT4G37790 // AT3G04110 // AT3G15356 // AT1G74670 // AT1G64060 // AT3G56400 // AT4G26150 // AT1G15550 // AT3G03450 // AT4G34000 // AT5G28770 // AT3G51550 // AT1G05680
GO:0009657	P	plastid organization	10	697	207	28362	0.037	0.53	// AT1G44000 // AT1G79850 // AT4G14870 // AT2G21280 // AT2G34860 // AT2G30170 // AT2G24060 // AT5G24314 // AT5G08050 // AT3G56910
GO:0019318	P	hexose metabolic process	5	697	72	28362	0.038	0.53	// AT1G09780 // AT4G26530 // AT4G26520 // AT2G01140 // AT4G37870
GO:0006857	P	oligopeptide transport	5	697	72	28362	0.038	0.53	// AT1G69870 // AT5G24380 // AT4G16370 // AT1G62200 // AT1G32450
GO:0006812	P	cation transport	15	697	362	28362	0.04	0.56	// AT2G40300 // AT2G19680 // AT5G20230 // AT1G12520 // AT4G16370 // AT4G03560 // AT5G14880 // AT2G19110 // AT3G04110 // AT5G66650 // AT3G56240 // AT4G30190 // AT2G23790 // AT2G38290 // AT1G16310
GO:0048367	P	shoot system development	31	697	896	28362	0.041	0.56	// AT5G55480 // AT3G08510 // AT1G53310 // AT2G26580 // AT1G05680 // AT4G28490 // AT1G17420 // AT4G32940 // AT3G02150 // AT1G20823 // AT1G19850 // AT1G32450 // AT2G40300 // AT1G67265 // AT4G02260 // AT2G40750 // AT5G57660 // AT2G24060 // AT3G03450 // AT3G56400 // AT1G76680 // AT1G66350 // AT4G14900 // AT4G21750 // AT5G61480 // AT2G25840 // AT1G04020 // AT4G26150 // AT5G49450 // AT5G12080 // AT1G72…
GO:0042440	P	pigment metabolic process	9	697	181	28362	0.04	0.56	// AT1G71220 // AT4G03205 // AT1G75040 // AT4G34135 // AT3G21560 // AT1G50480 // AT4G26150 // AT4G22920 // AT1G30530
GO:0019760	P	glucosinolate metabolic process	6	697	99	28362	0.041	0.56	// AT1G07640 // AT2G20610 // AT1G16400 // AT1G74100 // AT5G14200 // AT5G23020
GO:0019757	P	glycosinolate metabolic process	6	697	99	28362	0.041	0.56	// AT1G07640 // AT2G20610 // AT1G16400 // AT1G74100 // AT5G14200 // AT5G23020
GO:0005996	P	monosaccharide metabolic process	6	697	99	28362	0.041	0.56	// AT1G09780 // AT4G37870 // AT4G26530 // AT4G26520 // AT2G01140 // AT5G51830
GO:0009850	P	auxin metabolic process	5	697	74	28362	0.041	0.56	// AT3G08510 // AT5G17300 // AT2G20610 // AT1G05680 // AT1G16400
GO:0015833	P	peptide transport	5	697	74	28362	0.041	0.56	// AT1G69870 // AT5G24380 // AT4G16370 // AT1G62200 // AT1G32450
GO:0006972	P	hyperosmotic response	5	697	75	28362	0.043	0.59	// AT1G66350 // AT3G05880 // AT5G14640 // AT3G03450 // AT1G05680
GO:0044264	P	cellular polysaccharide metabolic process	12	697	273	28362	0.043	0.59	// AT1G64390 // AT2G40840 // AT5G20950 // AT5G17310 // AT5G55480 // AT4G37800 // AT3G29320 // AT1G33800 // AT5G39790 // AT1G05570 // AT1G70710 // AT5G51830
GO:0016310	P	phosphorylation	41	697	1254	28362	0.044	0.59	// AT4G28490 // AT4G26530 // AT2G37710 // AT1G09970 // AT3G22420 // AT1G66940 // AT5G08570 // AT5G57565 // AT1G12000 // AT3G17840 // AT5G14640 // AT4G23240 // AT4G23200 // AT5G42440 // AT1G70530 // AT1G50460 // AT4G22130 // AT4G10040 // AT1G08650 // AT1G66920 // AT1G09780 // AT5G26340 // AT4G26520 // AT4G02260 // AT1G29720 // AT2G01140 // AT3G47570 // AT1G11330 // AT1G80180 // AT5G63310 // AT4G21…
GO:0044764	P	multi-organism cellular process	8	697	156	28362	0.045	0.6	// AT3G11660 // AT3G12580 // AT2G25620 // AT3G61890 // AT3G44750 // AT1G75040 // AT5G03760 // AT2G23350
GO:0042545	P	cell wall modification	8	697	156	28362	0.045	0.6	// AT2G26440 // AT5G47500 // AT4G33220 // AT5G17310 // AT2G40610 // AT5G53370 // AT1G69530 // AT1G70710
GO:0002376	P	immune system process	15	697	369	28362	0.045	0.61	// AT3G11660 // AT1G74710 // AT2G25620 // AT4G37870 // AT1G75040 // AT3G52400 // AT5G44510 // AT3G15356 // AT5G20480 // AT1G71220 // AT1G74100 // AT3G05200 // AT1G64060 // AT3G56400 // AT5G45260
GO:0042430	P	indole-containing compound metabolic process	5	697	77	28362	0.047	0.63	// AT4G37370 // AT5G36220 // AT1G05680 // AT3G56400 // AT1G76790
GO:0006633	P	fatty acid biosynthetic process	8	697	158	28362	0.047	0.63	// AT4G34250 // AT3G15850 // AT4G03560 // AT4G13840 // AT1G65290 // AT1G67730 // AT1G04020 // AT5G51830
GO:0006457	P	protein folding	11	697	247	28362	0.048	0.63	// AT3G54960 // AT1G21750 // AT3G12580 // AT1G74070 // AT4G24190 // AT1G01940 // AT4G34870 // AT2G20560 // AT3G15520 // AT5G56000 // AT1G14980
GO:1901659	P	glycosyl compound biosynthetic process	6	697	105	28362	0.051	0.67	// AT5G15950 // AT1G76790 // AT4G18440 // AT3G56400 // AT4G30190 // AT5G63310
GO:0070838	P	divalent metal ion transport	5	697	79	28362	0.052	0.68	// AT3G04110 // AT4G03560 // AT2G23790 // AT5G66650 // AT2G19110
GO:0010817	P	regulation of hormone levels	11	697	251	28362	0.052	0.69	// AT2G47000 // AT3G08510 // AT5G13750 // AT2G45400 // AT5G17300 // AT2G20610 // AT1G78490 // AT5G19530 // AT1G77690 // AT1G05680 // AT1G16400
GO:0007623	P	circadian rhythm	7	697	134	28362	0.054	0.7	// AT2G32250 // AT5G02120 // AT5G17300 // AT3G57040 // AT4G26150 // AT3G06500 // AT1G18330
GO:0010200	P	response to chitin	7	697	134	28362	0.054	0.7	// AT2G31230 // AT3G15356 // AT3G05200 // AT3G56400 // AT4G33050 // AT1G20823 // AT3G18710
GO:0009057	P	macromolecule catabolic process	26	697	747	28362	0.054	0.7	// AT4G28490 // AT1G67750 // AT5G53370 // AT3G18980 // AT1G10600 // AT4G33220 // AT5G43060 // AT3G29320 // AT4G32940 // AT3G02110 // AT3G13330 // AT1G20823 // AT4G22290 // AT3G07990 // AT1G64390 // AT5G47500 // AT1G04680 // AT1G70710 // AT4G36410 // AT5G63120 // AT2G40840 // AT1G62710 // AT2G26440 // AT1G76410 // AT3G05200 // AT2G43590
GO:0080134	P	regulation of response to stress	13	697	316	28362	0.055	0.71	// AT1G64670 // AT1G72450 // AT1G74710 // AT2G25620 // AT3G52400 // AT1G51090 // AT1G71220 // AT1G20160 // AT5G20480 // AT3G56400 // AT2G40750 // AT3G02150 // AT4G29140
GO:0072511	P	divalent inorganic cation transport	5	697	81	28362	0.056	0.72	// AT3G04110 // AT4G03560 // AT2G23790 // AT5G66650 // AT2G19110
GO:0008219	P	cell death	9	697	194	28362	0.057	0.73	// AT1G21750 // AT5G12080 // AT3G52400 // AT5G17310 // AT1G71220 // AT5G20480 // AT5G47910 // AT1G64060 // AT5G45260
GO:0016042	P	lipid catabolic process	10	697	224	28362	0.057	0.73	// AT3G08510 // AT1G75900 // AT5G03610 // AT4G01130 // AT3G06860 // AT2G04570 // AT3G05630 // AT3G03520 // AT1G29670 // AT1G28600
GO:0009615	P	response to virus	5	697	83	28362	0.061	0.77	// AT3G61890 // AT1G75040 // AT3G11660 // AT3G12580 // AT2G25620
GO:0009867	P	jasmonic acid mediated signaling pathway	5	697	84	28362	0.063	0.8	// AT1G66350 // AT3G52400 // AT1G72450 // AT3G03450 // AT3G56400
GO:0048366	P	leaf development	14	697	356	28362	0.064	0.81	// AT2G40300 // AT1G76680 // AT1G53310 // AT4G02260 // AT4G21750 // AT4G32940 // AT2G26580 // AT2G24060 // AT3G56400 // AT2G40750 // AT3G02150 // AT5G12080 // AT1G32450 // AT1G04020
GO:0048585	P	negative regulation of response to stimulus	8	697	169	28362	0.064	0.81	// AT1G74710 // AT1G66350 // AT3G52400 // AT1G51090 // AT1G20160 // AT3G03450 // AT4G29140 // AT3G51550
GO:0042446	P	hormone biosynthetic process	6	697	112	28362	0.065	0.82	// AT3G08510 // AT2G45400 // AT5G17300 // AT2G20610 // AT1G78490 // AT1G16400
GO:0030001	P	metal ion transport	11	697	263	28362	0.068	0.84	// AT2G40300 // AT2G19110 // AT5G20230 // AT1G12520 // AT4G16370 // AT4G03560 // AT5G14880 // AT3G04110 // AT5G66650 // AT3G56240 // AT2G23790
GO:0007165	P	signal transduction	59	697	1965	28362	0.07	0.87	// AT1G75750 // AT2G47000 // AT3G08510 // AT3G04210 // AT4G03560 // AT5G18030 // AT1G15550 // AT1G09970 // AT3G22420 // AT1G74670 // AT1G31540 // AT3G57040 // AT3G04110 // AT4G28490 // AT3G17840 // AT3G22810 // AT4G32280 // AT4G22130 // AT2G46690 // AT5G44510 // AT3G05660 // AT1G71220 // AT1G64060 // AT3G02110 // AT1G08650 // AT4G34000 // AT5G63310 // AT1G19850 // AT1G68840 // AT1G72450 // AT5G17…
GO:0009553	P	embryo sac development	7	697	143	28362	0.07	0.87	// AT3G08510 // AT4G37450 // AT5G23420 // AT1G76110 // AT2G34860 // AT4G14040 // AT4G33050
GO:1901137	P	carbohydrate derivative biosynthetic process	13	697	329	28362	0.07	0.87	// AT5G15950 // AT1G76790 // AT5G15490 // AT4G21150 // AT5G47435 // AT3G51160 // AT1G71220 // AT3G05630 // AT4G18440 // AT3G56400 // AT4G30190 // AT1G65290 // AT5G63310
GO:0009411	P	response to UV	6	697	115	28362	0.072	0.88	// AT3G21240 // AT4G36220 // AT1G75040 // AT5G07990 // AT5G63310 // AT2G37040
GO:0071702	P	organic substance transport	39	697	1234	28362	0.072	0.88	// AT1G49410 // AT5G61520 // AT5G45380 // AT3G48740 // AT5G48490 // AT5G63850 // AT5G24380 // AT3G21390 // AT4G08290 // AT3G46560 // AT4G16370 // AT3G63460 // AT4G14870 // AT5G46800 // AT1G51340 // AT1G31812 // AT2G10940 // AT1G62200 // AT1G71880 // AT4G23010 // AT2G03530 // AT1G20840 // AT5G26340 // AT3G22600 // AT1G62510 // AT1G77690 // AT1G69870 // AT4G24190 // AT1G55540 // AT5G55450 // AT1G44…
GO:0015980	P	energy derivation by oxidation of organic compounds	7	697	146	28362	0.076	0.93	// AT5G43330 // AT1G53310 // AT5G17310 // AT3G10020 // AT3G29320 // AT5G51060 // AT4G10040
GO:0090627	P	plant epidermal cell differentiation	7	697	146	28362	0.076	0.93	// AT5G55480 // AT4G21750 // AT1G12860 // AT5G51060 // AT1G50460 // AT1G52240 // AT2G47000
GO:0012501	P	programmed cell death	7	697	147	28362	0.078	0.95	// AT1G21750 // AT3G52400 // AT1G71220 // AT5G20480 // AT5G47910 // AT1G64060 // AT5G12080
GO:0050832	P	defense response to fungus	18	697	504	28362	0.081	0.97	// AT1G64670 // AT1G74710 // AT5G20230 // AT4G37870 // AT1G45145 // AT3G52400 // AT1G01470 // AT2G43535 // AT2G43520 // AT1G12200 // AT4G12490 // AT3G15356 // AT3G23820 // AT3G56400 // AT5G47910 // AT4G02520 // AT1G51090 // AT3G51550
GO:0046148	P	pigment biosynthetic process	7	697	148	28362	0.08	0.97	// AT4G03205 // AT1G75040 // AT4G34135 // AT3G21560 // AT1G50480 // AT4G26150 // AT1G30530
GO:0051241	P	negative regulation of multicellular organismal process	6	697	119	28362	0.081	0.97	// AT1G66350 // AT2G40750 // AT1G20160 // AT3G03450 // AT3G56400 // AT4G26150
GO:0022622	P	root system development	16	697	484	28362	0.15	1	// AT1G64670 // AT2G47000 // AT1G50460 // AT4G28490 // AT1G52240 // AT5G13750 // AT2G20610 // AT5G18520 // AT4G29140 // AT3G05630 // AT5G51060 // AT1G04020 // AT1G77690 // AT4G09510 // AT1G19850 // AT3G51550
GO:0000003	P	reproduction	44	697	1721	28362	0.42	1	// AT3G08510 // AT3G48740 // AT3G44750 // AT5G61480 // AT3G22420 // AT5G24380 // AT5G04950 // AT4G28490 // AT1G17420 // AT3G46560 // AT5G22740 // AT1G21750 // AT4G30580 // AT1G75900 // AT1G75350 // AT1G56430 // AT4G34620 // AT1G71880 // AT1G53580 // AT1G20823 // AT5G57930 // AT1G19850 // AT2G40300 // AT1G05010 // AT5G57660 // AT5G06760 // AT1G55540 // AT3G03450 // AT1G05190 // AT1G11330 // AT4G37…
GO:0000160	P	phosphorelay signal transduction system	7	697	225	28362	0.32	1	// AT1G68840 // AT5G07580 // AT2G31230 // AT3G15356 // AT1G64060 // AT3G57040 // AT3G51550
GO:0016192	P	vesicle-mediated transport	7	697	397	28362	0.85	1	// AT4G15780 // AT3G52400 // AT3G05630 // AT2G38360 // AT1G13210 // AT3G25610 // AT3G63460
GO:0048583	P	regulation of response to stimulus	17	697	565	28362	0.24	1	// AT1G64670 // AT1G72450 // AT1G74710 // AT2G25620 // AT1G66350 // AT3G52400 // AT2G47000 // AT1G51090 // AT1G71220 // AT1G20160 // AT5G20480 // AT3G03450 // AT3G56400 // AT2G40750 // AT3G02150 // AT4G29140 // AT3G51550
GO:0019538	P	protein metabolic process	114	697	4289	28362	0.2	1	// AT4G21326 // AT1G01300 // AT1G75690 // AT3G44890 // AT4G33470 // AT3G22420 // AT1G56045 // AT1G49200 // AT1G10600 // AT1G09590 // AT3G17840 // AT4G22130 // AT5G43060 // ATCG00020 // AT5G27820 // AT5G47190 // AT3G02110 // AT5G02120 // AT1G62710 // AT3G56910 // AT4G34620 // AT1G70530 // AT1G29720 // AT4G21400 // AT5G03850 // AT1G11330 // AT3G61820 // AT5G61480 // AT5G42200 // AT1G76410 // AT5G63…
GO:0009892	P	negative regulation of metabolic process	6	697	521	28362	0.99	1	// AT1G68840 // AT3G15850 // AT1G72450 // AT3G56400 // AT3G62410 // AT1G04020
GO:0009893	P	positive regulation of metabolic process	9	697	535	28362	0.91	1	// AT1G64670 // AT3G08510 // AT1G22590 // AT2G32250 // AT3G61890 // AT5G08050 // AT5G49450 // AT4G34000 // AT1G04020
GO:0009890	P	negative regulation of biosynthetic process	5	697	360	28362	0.94	1	// AT1G68840 // AT1G72450 // AT3G56400 // AT1G04020 // AT3G62410
GO:0009891	P	positive regulation of biosynthetic process	9	697	409	28362	0.67	1	// AT1G64670 // AT3G08510 // AT1G22590 // AT2G32250 // AT3G61890 // AT5G08050 // AT5G49450 // AT4G34000 // AT1G04020
GO:0044036	P	cell wall macromolecule metabolic process	5	697	158	28362	0.35	1	// AT2G43590 // AT5G55480 // AT5G20950 // AT1G33800 // AT4G37800
GO:0090558	P	plant epidermis development	8	697	245	28362	0.26	1	// AT5G55480 // AT1G12860 // AT2G46600 // AT1G20160 // AT5G51060 // AT1G50460 // AT1G52240 // AT2G47000
GO:0035556	P	intracellular signal transduction	12	697	660	28362	0.88	1	// AT1G68840 // AT5G07580 // AT3G23430 // AT4G03560 // AT3G08510 // AT3G22420 // AT2G31230 // AT3G15356 // AT1G64060 // AT3G57040 // AT1G08650 // AT3G51550
GO:0050789	P	regulation of biological process	129	697	5306	28362	0.57	1	// AT1G75750 // AT3G08510 // AT3G04210 // AT4G33470 // AT4G37790 // AT3G22420 // AT3G21460 // AT5G08050 // AT4G28490 // AT1G71220 // AT3G17840 // AT2G46690 // AT3G05660 // AT1G07350 // AT3G02110 // AT5G63310 // AT4G29140 // AT1G72450 // AT2G18328 // AT5G50915 // AT5G15830 // AT5G07580 // AT1G51090 // AT1G45145 // AT3G52400 // AT3G03630 // AT1G64060 // AT4G26150 // AT1G22490 // AT3G51550 // AT5G17…
GO:0000902	P	cell morphogenesis	11	697	402	28362	0.4	1	// AT1G75750 // AT5G07830 // AT5G55480 // AT2G46600 // AT5G04950 // AT5G19530 // AT2G40610 // AT1G05570 // AT1G56430 // AT1G69530 // AT3G51160
GO:0006886	P	intracellular protein transport	6	697	350	28362	0.86	1	// AT4G14870 // AT5G42570 // AT3G52400 // AT1G55540 // AT3G46560 // AT4G20110
GO:0002682	P	regulation of immune system process	5	697	111	28362	0.15	1	// AT1G71220 // AT3G52400 // AT5G20480 // AT3G56400 // AT2G25620
GO:0032259	P	methylation	5	697	331	28362	0.91	1	// AT1G76790 // AT1G48600 // AT1G73600 // AT1G04020 // AT1G33800
GO:0018130	P	heterocycle biosynthetic process	61	697	2957	28362	0.94	1	// AT2G38230 // AT5G57660 // AT1G22590 // AT3G61890 // AT5G17300 // AT5G47435 // AT3G44750 // AT3G51160 // AT2G26580 // AT3G57040 // AT5G08050 // AT4G30190 // AT2G46270 // AT4G26150 // AT4G29190 // AT1G76790 // AT4G34000 // AT4G32280 // AT1G76110 // AT1G12860 // AT1G50480 // AT3G55630 // AT2G38210 // AT3G02150 // AT2G40260 // AT5G28770 // AT1G19850 // AT1G04020 // AT1G68840 // AT2G30250 // AT1G72…
GO:0048316	P	seed development	21	697	661	28362	0.15	1	// AT1G21750 // AT4G30580 // AT4G34620 // AT1G66350 // AT1G75350 // AT1G01470 // AT4G21750 // AT5G61480 // AT3G44750 // AT5G06760 // AT5G24380 // AT1G05190 // AT1G55540 // AT3G03450 // AT4G34710 // AT3G48740 // AT1G53580 // AT3G46560 // AT5G57930 // AT1G19850 // AT5G22740
GO:0006629	P	lipid metabolic process	31	697	994	28362	0.11	1	// AT5G55480 // AT3G08510 // AT3G26840 // AT3G15850 // AT1G78490 // AT4G03560 // AT4G13840 // AT3G03520 // AT1G29670 // AT1G67730 // AT1G17420 // AT4G30580 // AT1G75900 // AT3G06860 // AT4G01130 // AT1G65290 // AT1G76680 // AT1G04020 // AT1G28600 // AT5G03610 // AT1G66970 // AT4G34250 // AT5G51830 // AT5G24150 // AT1G01610 // AT2G45400 // AT2G04570 // AT3G05630 // AT1G45201 // AT1G15550 // AT1G72…
GO:0009308	P	amine metabolic process	5	697	102	28362	0.12	1	// AT5G49450 // AT5G19530 // AT1G56430 // AT4G34710 // AT5G04950
GO:0043412	P	macromolecule modification	53	697	2532	28362	0.9	1	// AT4G28490 // AT5G02120 // AT2G37710 // AT3G44750 // AT1G09970 // AT3G22420 // AT1G49200 // AT5G52120 // AT5G57565 // AT1G66920 // AT1G01940 // AT3G17840 // AT5G14640 // AT4G23240 // AT4G23200 // AT5G42440 // ATCG00020 // AT5G20480 // AT1G71220 // AT4G22130 // AT3G05200 // AT3G22150 // AT1G08650 // AT4G14365 // AT1G20823 // AT1G04020 // AT4G21150 // AT1G70530 // ATCG00490 // AT1G74070 // AT1G29…
GO:0016070	P	RNA metabolic process	56	697	3403	28362	1	1	// AT5G57660 // AT1G22590 // AT3G61890 // AT5G17300 // AT1G68840 // AT3G44750 // AT4G37790 // AT2G26580 // AT5G24314 // AT3G57040 // AT5G08050 // AT2G46270 // AT4G29190 // AT4G32280 // AT3G23325 // AT1G76110 // AT1G12860 // AT1G07350 // AT5G16140 // AT3G22150 // AT3G02150 // AT2G40260 // AT5G28770 // AT1G19850 // AT1G04020 // AT2G30250 // AT1G72450 // AT1G07640 // AT2G31230 // AT2G18328 // AT3G04…
GO:0016071	P	mRNA metabolic process	6	697	409	28362	0.93	1	// AT5G63120 // AT3G23325 // AT3G16650 // AT1G07350 // AT5G16140 // AT3G22150
GO:0010557	P	positive regulation of macromolecule biosynthetic process	8	697	373	28362	0.7	1	// AT1G64670 // AT1G22590 // AT2G32250 // AT3G61890 // AT5G08050 // AT5G49450 // AT4G34000 // AT1G04020
GO:0048364	P	root development	16	697	482	28362	0.15	1	// AT1G64670 // AT2G47000 // AT1G50460 // AT4G28490 // AT1G52240 // AT5G13750 // AT2G20610 // AT5G18520 // AT4G29140 // AT3G05630 // AT5G51060 // AT1G04020 // AT1G77690 // AT4G09510 // AT1G19850 // AT3G51550
GO:0043603	P	cellular amide metabolic process	45	697	1575	28362	0.17	1	// AT5G26220 // AT1G64510 // AT1G79850 // AT3G44890 // AT4G17560 // AT3G16080 // AT1G56045 // AT4G34620 // AT1G09590 // AT2G36620 // AT1G75350 // AT5G27820 // AT5G16140 // AT5G47190 // AT3G25920 // AT2G33450 // AT1G04480 // AT2G24090 // AT1G26880 // AT3G56910 // AT4G31985 // AT3G27160 // AT4G01310 // AT3G43800 // AT5G65220 // AT3G60245 // AT3G08740 // AT1G67700 // AT2G24060 // AT4G31290 // AT1G05…
GO:0051128	P	regulation of cellular component organization	5	697	286	28362	0.83	1	// AT1G04020 // AT2G20610 // AT3G20470 // AT3G51550 // AT1G05570
GO:0048229	P	gametophyte development	14	697	422	28362	0.17	1	// AT1G09780 // AT3G08510 // AT5G04950 // AT4G37450 // AT5G23420 // AT1G76110 // AT5G17310 // AT1G56430 // AT4G14040 // AT2G34860 // AT4G33050 // AT1G17420 // AT2G37040 // AT1G72520
GO:0032446	P	protein modification by small protein conjugation	10	697	550	28362	0.87	1	// AT4G36410 // AT3G12580 // AT5G42200 // AT1G76410 // AT3G05200 // AT1G49200 // AT4G14365 // AT1G20823 // AT5G52120 // AT3G18710
GO:0009653	P	anatomical structure morphogenesis	24	697	919	28362	0.41	1	// AT1G75750 // AT5G55480 // AT4G28490 // AT2G47000 // AT5G19530 // AT2G46600 // AT5G18520 // AT5G51060 // AT1G05680 // AT1G05570 // AT5G04950 // AT3G02150 // AT1G50460 // AT4G29140 // AT1G04020 // AT1G77690 // AT4G24190 // AT3G51160 // AT1G52240 // AT5G07830 // AT1G56430 // AT5G61480 // AT2G40610 // AT1G69530
GO:0048513	P	animal organ development	11	697	422	28362	0.47	1	// AT1G64670 // AT1G76680 // AT4G28490 // AT4G02260 // AT1G77690 // AT4G32940 // AT3G56400 // AT2G40750 // AT3G02150 // AT5G12080 // AT1G32450
GO:0006875	P	cellular metal ion homeostasis	5	697	101	28362	0.11	1	// AT1G12520 // AT2G40300 // AT3G04110 // AT4G16370 // AT3G56240
GO:0006873	P	cellular ion homeostasis	6	697	138	28362	0.13	1	// AT2G40300 // AT1G12520 // AT1G66970 // AT3G04110 // AT3G56240 // AT4G16370
GO:0034637	P	cellular carbohydrate biosynthetic process	7	697	219	28362	0.3	1	// AT5G20950 // AT1G05570 // AT4G17770 // AT1G33800 // AT5G39790 // AT4G39770 // AT5G51830
GO:0044257	P	cellular protein catabolic process	13	697	444	28362	0.3	1	// AT4G36410 // AT3G02110 // AT4G22290 // AT5G43060 // AT4G32940 // AT1G76410 // AT3G05200 // AT3G18980 // AT3G13330 // AT1G20823 // AT1G62710 // AT3G07990 // AT1G10600
GO:0044255	P	cellular lipid metabolic process	17	697	649	28362	0.43	1	// AT4G30580 // AT3G15850 // AT1G01610 // AT4G03560 // AT3G06860 // AT1G65290 // AT4G13840 // AT3G05630 // AT4G34250 // AT3G03520 // AT1G04020 // AT3G26840 // AT1G15550 // AT1G67730 // AT1G17420 // AT1G72520 // AT5G51830
GO:0010498	P	proteasomal protein catabolic process	6	697	172	28362	0.26	1	// AT4G36410 // AT1G76410 // AT3G05200 // AT3G18980 // AT3G13330 // AT1G20823
GO:0009733	P	response to auxin	13	697	407	28362	0.21	1	// AT2G47000 // AT1G54200 // AT4G32280 // AT2G46690 // AT5G17300 // AT5G18030 // AT1G77690 // AT5G60450 // AT3G05630 // AT5G07990 // AT5G63310 // AT4G02520 // AT1G19850
GO:0009826	P	unidimensional cell growth	8	697	296	28362	0.45	1	// AT1G75750 // AT5G07830 // AT1G56430 // AT5G04950 // AT5G19530 // AT3G51160 // AT2G40610 // AT1G69530
GO:0009639	P	response to red or far red light	5	697	222	28362	0.64	1	// AT1G15550 // AT1G69530 // AT5G63310 // AT4G32280 // AT2G32250
GO:0009738	P	abscisic acid-activated signaling pathway	5	697	243	28362	0.71	1	// AT3G04110 // AT4G34000 // AT1G64060 // AT3G51550 // AT4G37790
GO:0006468	P	protein phosphorylation	25	697	936	28362	0.37	1	// AT4G28490 // AT2G37710 // AT1G09970 // AT3G22420 // AT5G57565 // AT1G66920 // AT3G17840 // AT5G14640 // AT4G23240 // AT4G23200 // AT5G42440 // AT4G22130 // AT1G08650 // AT1G70530 // AT1G29720 // AT3G47570 // AT1G11330 // AT4G21400 // AT5G51560 // AT4G08850 // AT5G61480 // AT5G20480 // AT5G63410 // AT1G72180 // AT3G51550
GO:0019219	P	regulation of nucleobase-containing compound metabolic process	46	697	2529	28362	0.99	1	// AT5G57660 // AT1G22590 // AT3G61890 // AT5G17300 // AT1G68840 // AT3G44750 // AT4G37790 // AT2G26580 // AT3G57040 // AT5G08050 // AT2G46270 // AT4G29190 // AT4G32280 // AT1G76110 // AT1G12860 // AT1G07350 // AT3G02150 // AT2G40260 // AT5G28770 // AT1G19850 // AT1G04020 // AT2G30250 // AT1G72450 // AT1G07640 // AT2G31230 // AT2G18328 // AT3G04030 // AT5G50915 // AT3G03450 // AT3G56400 // AT5G15…
GO:0045087	P	innate immune response	12	697	323	28362	0.11	1	// AT1G74710 // AT4G37870 // AT1G75040 // AT3G52400 // AT5G44510 // AT3G15356 // AT5G20480 // AT1G71220 // AT1G74100 // AT3G05200 // AT3G56400 // AT5G45260
GO:0000271	P	polysaccharide biosynthetic process	8	697	202	28362	0.13	1	// AT1G13250 // AT5G20950 // AT1G05570 // AT2G33570 // AT1G33800 // AT5G33290 // AT5G39790 // AT5G51830
GO:0006464	P	cellular protein modification process	51	697	2126	28362	0.59	1	// AT4G28490 // AT5G02120 // AT2G37710 // AT4G33470 // AT1G09970 // AT3G22420 // AT1G49200 // AT5G52120 // AT5G57565 // AT1G66920 // AT1G01940 // AT3G17840 // AT5G14640 // AT4G23240 // AT4G23200 // AT5G42440 // ATCG00020 // AT5G20480 // AT1G71220 // AT4G22130 // AT3G05200 // AT1G08650 // AT4G14365 // AT1G20823 // AT1G04020 // AT4G21150 // AT1G70530 // ATCG00490 // AT1G74070 // AT1G29720 // AT2G30…
GO:0006412	P	translation	41	697	1500	28362	0.27	1	// AT1G64510 // AT1G79850 // AT3G44890 // AT4G17560 // AT3G16080 // AT1G56045 // AT4G34620 // AT1G09590 // AT2G36620 // AT1G75350 // AT5G27820 // AT5G16140 // AT5G47190 // AT3G25920 // AT2G33450 // AT1G04480 // AT2G24090 // AT1G26880 // AT3G56910 // AT4G31985 // AT3G27160 // AT4G01310 // AT5G65220 // AT3G60245 // AT3G08740 // AT2G24060 // AT1G05190 // AT1G29070 // AT5G03850 // AT3G15190 // AT2G27…
GO:0048523	P	negative regulation of cellular process	12	697	594	28362	0.79	1	// AT1G72450 // AT3G15850 // AT1G66350 // AT3G52400 // AT1G68840 // AT5G47910 // AT1G64060 // AT3G56400 // AT3G03450 // AT3G62410 // AT3G51550 // AT1G04020
GO:0048522	P	positive regulation of cellular process	10	697	676	28362	0.97	1	// AT3G08510 // AT3G20470 // AT1G22590 // AT2G32250 // AT3G61890 // AT5G17310 // AT5G08050 // AT5G49450 // AT4G34000 // AT1G04020
GO:2000112	P	regulation of cellular macromolecule biosynthetic process	47	697	2657	28362	0.99	1	// AT5G57660 // AT1G22590 // AT3G61890 // AT5G17300 // AT1G68840 // AT3G44750 // AT4G37790 // AT2G26580 // AT3G57040 // AT5G08050 // AT2G46270 // AT4G29190 // AT4G32280 // AT1G76110 // AT1G12860 // AT3G02150 // AT2G40260 // AT5G28770 // AT1G19850 // AT1G04020 // AT2G30250 // AT1G72450 // AT1G07640 // AT2G31230 // AT2G18328 // AT3G04030 // AT5G50915 // AT3G03450 // AT3G56400 // AT5G15830 // AT3G12…
GO:2000241	P	regulation of reproductive process	5	697	266	28362	0.78	1	// AT1G66350 // AT5G57660 // AT1G20823 // AT3G03450 // AT4G26150
GO:0007166	P	cell surface receptor signaling pathway	9	697	234	28362	0.13	1	// AT3G17840 // AT4G28490 // AT5G51560 // AT1G09970 // AT4G22130 // AT5G20480 // AT5G63410 // AT1G72180 // AT3G47570
GO:0042445	P	hormone metabolic process	7	697	152	28362	0.089	1	// AT3G08510 // AT2G45400 // AT5G17300 // AT2G20610 // AT1G78490 // AT1G16400 // AT1G05680
GO:0046483	P	heterocycle metabolic process	97	697	4433	28362	0.9	1	// AT5G57660 // AT4G33470 // AT3G51160 // AT5G08050 // AT4G30190 // AT4G11060 // AT1G76790 // AT1G07350 // AT2G38210 // AT3G24495 // AT5G63310 // AT5G61000 // AT1G72450 // AT4G03205 // AT5G48545 // AT2G18328 // AT5G50915 // AT3G23820 // AT4G18440 // AT5G15830 // AT5G07580 // AT4G37790 // AT3G23325 // AT4G26150 // AT5G28050 // AT1G22490 // AT4G26530 // AT5G17300 // AT2G46270 // AT1G12000 // AT2G37…
GO:2001141	P	regulation of RNA biosynthetic process	45	697	2445	28362	0.98	1	// AT5G57660 // AT1G22590 // AT3G61890 // AT5G17300 // AT1G68840 // AT3G44750 // AT4G37790 // AT2G26580 // AT3G57040 // AT5G08050 // AT2G46270 // AT4G29190 // AT4G32280 // AT1G76110 // AT1G12860 // AT3G02150 // AT2G40260 // AT5G28770 // AT1G19850 // AT1G04020 // AT2G30250 // AT1G72450 // AT1G07640 // AT2G31230 // AT2G18328 // AT3G04030 // AT5G50915 // AT3G03450 // AT3G56400 // AT5G15830 // AT3G12…
GO:0009791	P	post-embryonic development	43	697	1576	28362	0.27	1	// AT5G55480 // AT3G08510 // AT3G48740 // AT4G03560 // AT3G44750 // AT1G09970 // AT3G22420 // AT5G24380 // AT4G28490 // AT1G17420 // AT3G46560 // AT5G22740 // AT1G21750 // AT4G30580 // AT1G20160 // AT1G75350 // AT1G12860 // AT4G34620 // AT1G53580 // AT1G20823 // AT5G57930 // AT1G19850 // AT2G40300 // AT1G64670 // AT5G57660 // AT5G06760 // AT1G55540 // AT3G03450 // AT1G05190 // AT1G77690 // AT1G66…
GO:0034641	P	cellular nitrogen compound metabolic process	143	697	5805	28362	0.5	1	// AT5G57660 // AT3G44890 // AT5G19530 // AT3G51160 // AT1G56045 // AT5G08050 // AT4G30190 // AT4G11060 // AT1G09590 // AT1G75350 // AT1G50480 // AT5G47190 // AT2G38210 // AT3G24495 // AT3G22150 // AT5G63310 // AT3G56910 // AT5G61000 // AT1G72450 // AT4G03205 // AT5G48545 // AT4G34620 // AT2G18328 // AT5G50915 // AT3G23820 // AT4G18440 // AT4G33470 // AT5G15830 // AT5G07580 // AT4G37790 // AT5G03…
GO:0016567	P	protein ubiquitination	10	697	526	28362	0.83	1	// AT4G36410 // AT3G12580 // AT5G42200 // AT1G76410 // AT3G05200 // AT1G49200 // AT4G14365 // AT1G20823 // AT5G52120 // AT3G18710
GO:0023052	P	signaling	59	697	1997	28362	0.087	1	// AT1G75750 // AT2G47000 // AT3G08510 // AT3G04210 // AT4G03560 // AT5G18030 // AT1G15550 // AT1G09970 // AT3G22420 // AT1G74670 // AT1G31540 // AT3G57040 // AT3G04110 // AT4G28490 // AT3G17840 // AT3G22810 // AT4G32280 // AT4G22130 // AT2G46690 // AT5G44510 // AT3G05660 // AT1G71220 // AT1G64060 // AT3G02110 // AT1G08650 // AT4G34000 // AT5G63310 // AT1G19850 // AT1G68840 // AT1G72450 // AT5G17…
GO:0006807	P	nitrogen compound metabolic process	167	697	6241	28362	0.12	1	// AT2G38230 // AT5G57660 // AT3G44890 // AT5G19530 // AT3G51160 // AT1G56045 // AT5G08050 // AT4G30190 // AT4G11060 // AT1G09590 // AT1G75350 // AT1G50480 // AT5G47190 // AT2G38210 // AT3G24495 // AT3G22150 // AT5G63310 // AT3G56910 // AT5G61000 // AT1G72450 // AT4G03205 // AT5G48545 // AT4G34620 // AT2G18328 // AT5G50915 // AT3G23820 // AT4G18440 // AT4G33470 // AT5G17330 // AT5G15830 // AT3G12…
GO:0034660	P	ncRNA metabolic process	6	697	337	28362	0.83	1	// AT5G63120 // AT2G25840 // AT4G31700 // AT1G70980 // AT5G64140 // AT3G07420
GO:0044267	P	cellular protein metabolic process	102	697	3841	28362	0.22	1	// AT4G28490 // AT1G75690 // AT3G44890 // AT4G33470 // AT3G22420 // AT1G56045 // AT1G49200 // AT1G10600 // AT1G09590 // AT3G17840 // AT4G32940 // AT5G43060 // ATCG00020 // AT5G27820 // AT5G47190 // AT3G02110 // AT5G02120 // AT1G62710 // AT3G56910 // AT4G34620 // AT1G70530 // AT1G29720 // AT4G21400 // AT5G03850 // AT1G11330 // AT5G61480 // AT5G42200 // AT1G76410 // AT5G63410 // AT5G12110 // AT3G51…
GO:0044260	P	cellular macromolecule metabolic process	166	697	7410	28362	0.92	1	// AT4G28490 // AT1G75690 // AT3G44890 // AT4G33470 // AT4G37790 // AT3G22420 // AT1G56045 // AT5G08050 // AT4G11060 // AT1G10600 // AT1G09590 // AT3G17840 // AT4G22130 // AT5G43060 // ATCG00020 // AT5G27820 // AT5G47190 // AT3G24495 // AT5G02120 // AT3G22150 // AT1G62710 // AT3G56910 // AT5G61000 // AT1G72450 // AT1G64390 // AT4G34620 // AT1G70530 // AT2G18328 // AT1G29720 // AT5G50915 // AT1G33…
GO:0006461	P	protein complex assembly	7	697	287	28362	0.56	1	// AT4G31560 // AT1G53310 // AT3G48740 // AT3G60370 // AT1G54500 // AT4G21445 // AT1G02910
GO:0090351	P	seedling development	7	697	177	28362	0.15	1	// AT1G66350 // AT4G03560 // AT4G21750 // AT1G09970 // AT3G03450 // AT4G26150 // AT3G06500
GO:0050793	P	regulation of developmental process	16	697	627	28362	0.48	1	// AT5G57660 // AT3G20470 // AT4G24190 // AT1G66350 // AT4G26150 // AT1G05570 // AT3G06500 // AT1G20160 // AT2G26580 // AT3G03450 // AT3G56400 // AT2G40750 // AT3G02150 // AT1G20823 // AT4G29140 // AT1G04020
GO:0009889	P	regulation of biosynthetic process	55	697	2752	28362	0.96	1	// AT3G08510 // AT1G22590 // AT1G64670 // AT3G61890 // AT2G45400 // AT4G03560 // AT1G68840 // AT3G44750 // AT4G37790 // AT2G26580 // AT3G57040 // AT5G08050 // AT5G57660 // AT2G46270 // AT4G26150 // AT4G29190 // AT4G32280 // AT1G75040 // AT1G76110 // AT1G12860 // AT3G02150 // AT2G40260 // AT5G28770 // AT1G19850 // AT1G04020 // AT2G30250 // AT1G72450 // AT5G17300 // AT5G20230 // AT1G07640 // AT2G31…
GO:0009888	P	tissue development	17	697	577	28362	0.26	1	// AT5G55480 // AT1G50460 // AT1G20160 // AT4G21750 // AT1G12860 // AT5G19530 // AT1G52240 // AT3G06500 // AT4G24190 // AT2G26580 // AT5G51060 // AT1G04020 // AT1G53580 // AT2G46600 // AT1G19850 // AT2G47000 // AT5G61480
GO:0050794	P	regulation of cellular process	120	697	4857	28362	0.49	1	// AT1G75750 // AT3G08510 // AT3G04210 // AT4G33470 // AT4G37790 // AT3G22420 // AT3G21460 // AT5G08050 // AT4G28490 // AT1G71220 // AT3G17840 // AT2G46690 // AT3G05660 // AT1G07350 // AT3G02110 // AT5G63310 // AT1G72450 // AT2G18328 // AT5G50915 // AT5G15830 // AT5G07580 // AT1G45145 // AT3G52400 // AT3G03630 // AT1G64060 // AT4G26150 // AT1G22490 // AT3G51550 // AT5G17300 // AT1G15550 // AT1G05…
GO:0051239	P	regulation of multicellular organismal process	12	697	490	28362	0.55	1	// AT5G57660 // AT3G20470 // AT1G66350 // AT4G26150 // AT3G06500 // AT1G20160 // AT2G26580 // AT3G03450 // AT3G56400 // AT2G40750 // AT1G20823 // AT4G29140
GO:0090567	P	reproductive shoot system development	14	697	533	28362	0.44	1	// AT2G40300 // AT5G57660 // AT3G08510 // AT1G66350 // AT4G14900 // AT2G25840 // AT3G03450 // AT4G26150 // AT5G49450 // AT4G28490 // AT1G17420 // AT1G20823 // AT1G19850 // AT1G72520
GO:0090407	P	organophosphate biosynthetic process	7	697	293	28362	0.58	1	// AT4G30580 // AT1G01610 // AT5G47435 // AT4G18440 // AT4G30190 // AT1G65290 // AT5G63310
GO:0008652	P	cellular amino acid biosynthetic process	6	697	132	28362	0.12	1	// AT5G14200 // AT3G17820 // AT5G23020 // AT1G17745 // AT1G31230 // AT3G47340
GO:0006511	P	ubiquitin-dependent protein catabolic process	7	697	376	28362	0.81	1	// AT4G36410 // AT1G76410 // AT3G05200 // AT3G18980 // AT1G20823 // AT4G22290 // AT1G10600
GO:0006518	P	peptide metabolic process	45	697	1540	28362	0.14	1	// AT5G26220 // AT1G64510 // AT1G79850 // AT3G44890 // AT4G17560 // AT3G16080 // AT1G56045 // AT4G34620 // AT1G09590 // AT2G36620 // AT1G75350 // AT5G27820 // AT5G16140 // AT5G47190 // AT3G25920 // AT2G33450 // AT1G04480 // AT2G24090 // AT1G26880 // AT3G56910 // AT4G31985 // AT3G27160 // AT4G01310 // AT3G43800 // AT5G65220 // AT3G60245 // AT3G08740 // AT1G67700 // AT2G24060 // AT4G31290 // AT1G05…
GO:0006631	P	fatty acid metabolic process	9	697	252	28362	0.18	1	// AT4G34250 // AT3G15850 // AT4G03560 // AT3G06860 // AT4G13840 // AT1G65290 // AT1G67730 // AT1G04020 // AT5G51830
GO:0070271	P	protein complex biogenesis	9	697	294	28362	0.3	1	// AT4G31560 // AT1G53310 // AT3G48740 // AT3G60370 // AT1G54500 // AT4G21445 // AT2G21385 // AT1G02910 // AT3G56910
GO:0051649	P	establishment of localization in cell	6	697	488	28362	0.98	1	// AT4G14870 // AT5G42570 // AT3G52400 // AT1G55540 // AT3G46560 // AT4G20110
GO:0007049	P	cell cycle	5	697	558	28362	1	1	// AT4G37450 // AT3G08510 // AT1G22530 // AT1G04020 // AT1G72160
GO:0048827	P	phyllome development	18	697	508	28362	0.085	1	// AT2G40300 // AT5G12080 // AT1G53310 // AT4G02260 // AT4G21750 // AT2G25840 // AT4G32940 // AT2G26580 // AT2G24060 // AT3G56400 // AT2G40750 // AT5G49450 // AT1G76680 // AT1G17420 // AT3G02150 // AT1G72520 // AT1G32450 // AT1G04020
GO:0051641	P	cellular localization	8	697	601	28362	0.98	1	// AT2G40300 // AT4G14870 // AT5G42570 // AT3G52400 // AT5G17310 // AT1G55540 // AT3G46560 // AT4G20110
GO:0048608	P	reproductive structure development	34	697	1265	28362	0.32	1	// AT3G08510 // AT3G48740 // AT3G44750 // AT3G22420 // AT5G24380 // AT4G28490 // AT1G17420 // AT3G46560 // AT5G22740 // AT1G21750 // AT4G30580 // AT1G75350 // AT4G34620 // AT1G53580 // AT1G20823 // AT5G57930 // AT1G19850 // AT2G40300 // AT1G05010 // AT5G57660 // AT5G06760 // AT1G55540 // AT3G03450 // AT1G05190 // AT1G66350 // AT4G14900 // AT1G01470 // AT4G21750 // AT5G61480 // AT2G25840 // AT4G34…
GO:0048609	P	multicellular organismal reproductive process	7	697	153	28362	0.091	1	// AT1G66350 // AT3G48740 // AT3G44750 // AT3G03450 // AT5G49450 // AT1G17420 // AT1G72520
GO:0071396	P	cellular response to lipid	15	697	409	28362	0.088	1	// AT1G75750 // AT1G66350 // AT1G05010 // AT4G37790 // AT3G04110 // AT1G74670 // AT1G64060 // AT1G05680 // AT3G02110 // AT4G26150 // AT1G15550 // AT3G03450 // AT4G34000 // AT5G28770 // AT3G51550
GO:0009408	P	response to heat	7	697	199	28362	0.23	1	// AT4G17250 // AT2G30250 // AT3G12580 // AT4G12400 // AT5G47910 // AT1G14980 // AT3G62410
GO:0033692	P	cellular polysaccharide biosynthetic process	5	697	171	28362	0.41	1	// AT5G39790 // AT1G05570 // AT5G20950 // AT1G33800 // AT5G51830
GO:1902680	P	positive regulation of RNA biosynthetic process	7	697	348	28362	0.75	1	// AT1G22590 // AT2G32250 // AT3G61890 // AT5G08050 // AT5G49450 // AT4G34000 // AT1G04020
GO:0061458	P	reproductive system development	34	697	1265	28362	0.32	1	// AT3G08510 // AT3G48740 // AT3G44750 // AT3G22420 // AT5G24380 // AT4G28490 // AT1G17420 // AT3G46560 // AT5G22740 // AT1G21750 // AT4G30580 // AT1G75350 // AT4G34620 // AT1G53580 // AT1G20823 // AT5G57930 // AT1G19850 // AT2G40300 // AT1G05010 // AT5G57660 // AT5G06760 // AT1G55540 // AT3G03450 // AT1G05190 // AT1G66350 // AT4G14900 // AT1G01470 // AT4G21750 // AT5G61480 // AT2G25840 // AT4G34…
GO:0034622	P	cellular macromolecular complex assembly	8	697	365	28362	0.67	1	// AT4G31560 // AT2G36620 // AT3G60370 // AT1G54500 // AT4G21445 // AT1G02910 // AT5G64140 // AT1G04020
GO:2000026	P	regulation of multicellular organismal development	10	697	442	28362	0.65	1	// AT5G57660 // AT1G66350 // AT2G40750 // AT1G20160 // AT2G26580 // AT3G03450 // AT3G56400 // AT4G26150 // AT1G20823 // AT3G06500
GO:0045935	P	positive regulation of nucleobase-containing compound metabolic process	7	697	379	28362	0.82	1	// AT1G22590 // AT2G32250 // AT3G61890 // AT5G08050 // AT5G49450 // AT4G34000 // AT1G04020
GO:0022414	P	reproductive process	44	697	1715	28362	0.41	1	// AT3G08510 // AT3G48740 // AT3G44750 // AT5G61480 // AT3G22420 // AT5G24380 // AT5G04950 // AT4G28490 // AT1G17420 // AT3G46560 // AT5G22740 // AT1G21750 // AT4G30580 // AT1G75900 // AT1G75350 // AT1G56430 // AT4G34620 // AT1G71880 // AT1G53580 // AT1G20823 // AT5G57930 // AT1G19850 // AT2G40300 // AT1G05010 // AT5G57660 // AT5G06760 // AT1G55540 // AT3G03450 // AT1G05190 // AT1G11330 // AT4G37…
GO:0043623	P	cellular protein complex assembly	5	697	197	28362	0.53	1	// AT1G02910 // AT3G60370 // AT1G54500 // AT4G21445 // AT4G31560
GO:0006996	P	organelle organization	26	697	1335	28362	0.91	1	// AT1G79850 // AT4G15780 // AT5G23420 // AT3G44750 // AT5G08050 // AT3G46560 // AT2G37025 // AT4G14870 // AT2G36620 // AT1G76110 // AT4G34620 // AT3G25610 // AT1G04020 // AT3G56910 // AT1G44000 // AT1G13210 // AT2G34860 // AT2G30170 // AT2G24060 // AT4G33470 // AT4G33050 // AT3G52400 // AT2G21280 // AT5G24314 // AT4G14040 // AT5G64140
GO:0009743	P	response to carbohydrate	6	697	133	28362	0.12	1	// AT1G74670 // AT5G28770 // AT5G20250 // AT5G49450 // AT3G47340 // AT3G62410
GO:0006259	P	DNA metabolic process	6	697	539	28362	0.99	1	// AT5G61000 // AT2G37025 // AT3G24495 // AT3G13330 // AT4G11060 // AT1G04020
GO:0044403	P	symbiosis, encompassing mutualism through parasitism	6	697	151	28362	0.18	1	// AT3G11660 // AT3G12580 // AT2G25620 // AT3G61890 // AT1G75040 // AT2G23350
GO:0006396	P	RNA processing	7	697	693	28362	1	1	// AT5G63120 // AT3G23325 // AT5G16140 // AT3G16650 // AT1G07350 // AT4G31700 // AT5G64140
GO:0045893	P	positive regulation of transcription, DNA-templated	7	697	347	28362	0.75	1	// AT1G22590 // AT2G32250 // AT3G61890 // AT5G08050 // AT5G49450 // AT4G34000 // AT1G04020
GO:0019222	P	regulation of metabolic process	60	697	3181	28362	0.99	1	// AT3G08510 // AT1G22590 // AT3G15850 // AT3G61890 // AT3G03630 // AT4G03560 // AT1G68840 // AT3G44750 // AT4G37790 // AT2G26580 // AT1G68890 // AT3G57040 // AT5G08050 // AT4G28490 // AT2G46270 // AT4G26150 // AT4G29190 // AT1G64670 // AT2G45400 // AT4G32280 // AT1G75040 // AT1G76110 // AT1G12860 // AT1G07350 // AT3G02150 // AT2G40260 // AT5G28770 // AT1G19850 // AT1G04020 // AT2G30250 // AT1G72…
GO:0048468	P	cell development	7	697	306	28362	0.63	1	// AT5G55480 // AT2G47000 // AT5G04950 // AT2G46600 // AT1G56430 // AT1G50460 // AT1G52240
GO:0048580	P	regulation of post-embryonic development	7	697	329	28362	0.7	1	// AT5G57660 // AT1G66350 // AT1G20160 // AT3G03450 // AT4G26150 // AT1G20823 // AT3G06500
GO:0008104	P	protein localization	10	697	715	28362	0.98	1	// AT1G49410 // AT4G14870 // AT5G42570 // AT3G52400 // AT4G24190 // AT1G55540 // AT3G46560 // AT4G16370 // AT4G20110 // AT3G63460
GO:1901362	P	organic cyclic compound biosynthetic process	73	697	3174	28362	0.74	1	// AT2G38230 // AT5G57660 // AT3G57040 // AT1G22590 // AT5G04230 // AT3G61890 // AT2G45400 // AT5G17300 // AT5G47435 // AT3G44750 // AT3G51160 // AT2G26580 // AT3G17390 // AT5G08050 // AT4G30190 // AT2G46270 // AT4G26150 // AT4G29190 // AT5G20230 // AT1G76790 // AT4G34000 // AT1G64670 // AT4G32280 // AT4G36220 // AT1G76110 // AT1G12860 // AT2G37040 // AT1G50480 // AT5G13420 // AT1G61820 // AT3G55…
GO:1901360	P	organic cyclic compound metabolic process	115	697	4700	28362	0.54	1	// AT5G57660 // AT4G33470 // AT3G51160 // AT5G08050 // AT4G30190 // AT4G11060 // AT1G76790 // AT1G07350 // AT2G38210 // AT3G24495 // AT1G72680 // AT5G63310 // AT5G61000 // AT1G72450 // AT4G03205 // AT5G48545 // AT2G18328 // AT5G50915 // AT3G23820 // AT4G18440 // AT1G33800 // AT5G15830 // AT5G07580 // AT4G37790 // AT3G23325 // AT4G26150 // AT5G28050 // AT1G22490 // AT4G26530 // AT5G17300 // AT3G21…
GO:1901361	P	organic cyclic compound catabolic process	7	697	183	28362	0.17	1	// AT5G63120 // AT5G36160 // AT5G53580 // AT1G17170 // AT5G28050 // AT4G22920 // AT2G37040
GO:0009966	P	regulation of signal transduction	5	697	227	28362	0.66	1	// AT1G66350 // AT1G72450 // AT3G03450 // AT2G47000 // AT3G51550
GO:0048869	P	cellular developmental process	31	697	1001	28362	0.12	1	// AT1G75750 // AT5G55480 // AT3G60530 // AT5G23420 // AT2G47000 // AT5G19530 // AT3G51160 // AT5G51060 // AT5G04950 // AT3G08510 // AT1G05570 // AT5G60450 // AT1G76110 // AT1G12860 // AT1G56430 // AT3G02150 // AT1G50460 // AT5G11790 // AT3G03450 // AT4G33050 // AT2G46600 // AT1G52240 // AT5G07830 // AT1G66350 // AT4G14900 // AT4G21750 // AT2G40610 // AT4G37450 // AT4G14040 // AT4G26150 // AT1G69…
GO:0009845	P	seed germination	7	697	161	28362	0.11	1	// AT1G66350 // AT4G03560 // AT4G21750 // AT1G09970 // AT3G03450 // AT4G26150 // AT3G06500
GO:0048518	P	positive regulation of biological process	14	697	881	28362	0.97	1	// AT1G64670 // AT3G08510 // AT3G20470 // AT1G22590 // AT2G32250 // AT3G61890 // AT5G17310 // AT1G71220 // AT5G20480 // AT3G56400 // AT5G08050 // AT5G49450 // AT4G34000 // AT1G04020
GO:0048519	P	negative regulation of biological process	18	697	848	28362	0.76	1	// AT1G72450 // AT1G74710 // AT3G62410 // AT3G15850 // AT1G66350 // AT3G52400 // AT4G26150 // AT1G68840 // AT1G51090 // AT1G20160 // AT5G47910 // AT1G64060 // AT3G56400 // AT2G40750 // AT3G03450 // AT4G29140 // AT3G51550 // AT1G04020
GO:0006605	P	protein targeting	5	697	209	28362	0.59	1	// AT3G46560 // AT3G52400 // AT1G55540 // AT4G20110 // AT4G14870
GO:0045184	P	establishment of protein localization	10	697	661	28362	0.96	1	// AT1G49410 // AT4G14870 // AT5G42570 // AT3G52400 // AT4G24190 // AT1G55540 // AT3G46560 // AT4G16370 // AT4G20110 // AT3G63460
GO:0003006	P	developmental process involved in reproduction	38	697	1496	28362	0.44	1	// AT3G08510 // AT3G48740 // AT3G44750 // AT3G22420 // AT5G24380 // AT5G04950 // AT4G28490 // AT1G17420 // AT3G46560 // AT5G22740 // AT1G21750 // AT4G30580 // AT1G75350 // AT1G56430 // AT4G34620 // AT1G53580 // AT1G20823 // AT5G57930 // AT1G19850 // AT2G40300 // AT1G05010 // AT5G57660 // AT5G06760 // AT1G55540 // AT3G03450 // AT1G05190 // AT4G37450 // AT4G14900 // AT1G01470 // AT4G21750 // AT5G61…
GO:0003002	P	regionalization	5	697	173	28362	0.42	1	// AT1G80180 // AT2G26580 // AT1G19850 // AT3G44750 // AT1G07640
GO:0044700	P	single organism signaling	59	697	1995	28362	0.086	1	// AT1G75750 // AT2G47000 // AT3G08510 // AT3G04210 // AT4G03560 // AT5G18030 // AT1G15550 // AT1G09970 // AT3G22420 // AT1G74670 // AT1G31540 // AT3G57040 // AT3G04110 // AT4G28490 // AT3G17840 // AT3G22810 // AT4G32280 // AT4G22130 // AT2G46690 // AT5G44510 // AT3G05660 // AT1G71220 // AT1G64060 // AT3G02110 // AT1G08650 // AT4G34000 // AT5G63310 // AT1G19850 // AT1G68840 // AT1G72450 // AT5G17…
GO:0044703	P	multi-organism reproductive process	9	697	368	28362	0.55	1	// AT1G11330 // AT1G75900 // AT4G08850 // AT4G27300 // AT1G56430 // AT5G04950 // AT1G71880 // AT4G11900 // AT3G51550
GO:0044702	P	single organism reproductive process	41	697	1544	28362	0.33	1	// AT3G08510 // AT3G48740 // AT3G44750 // AT5G61480 // AT5G24380 // AT5G04950 // AT4G28490 // AT1G17420 // AT3G46560 // AT5G22740 // AT1G21750 // AT4G30580 // AT1G75350 // AT1G56430 // AT4G34620 // AT1G71880 // AT1G53580 // AT1G20823 // AT5G57930 // AT1G19850 // AT2G40300 // AT1G05010 // AT5G57660 // AT5G06760 // AT1G55540 // AT3G03450 // AT1G05190 // AT1G11330 // AT4G37450 // AT4G14900 // AT1G01…
GO:0044706	P	multi-multicellular organism process	8	697	268	28362	0.34	1	// AT1G11330 // AT4G08850 // AT4G27300 // AT1G56430 // AT5G04950 // AT1G71880 // AT4G11900 // AT3G51550
GO:0022607	P	cellular component assembly	11	697	586	28362	0.85	1	// AT4G31560 // AT2G36620 // AT1G53310 // AT3G48740 // AT3G60370 // AT1G54500 // AT4G21445 // AT1G02910 // AT5G08050 // AT5G64140 // AT1G04020
GO:0098771	P	inorganic ion homeostasis	9	697	215	28362	0.092	1	// AT2G40300 // AT2G19110 // AT1G12520 // AT1G66970 // AT5G24380 // AT3G04110 // AT3G56240 // AT4G16370 // AT1G32450
GO:0009723	P	response to ethylene	12	697	307	28362	0.085	1	// AT1G68840 // AT5G07580 // AT1G66350 // AT2G31230 // AT5G04950 // AT4G32940 // AT3G15356 // AT1G64060 // AT2G38210 // AT3G03450 // AT3G51550 // AT1G18330
GO:0021700	P	developmental maturation	8	697	199	28362	0.13	1	// AT2G47000 // AT1G66350 // AT3G48740 // AT1G05010 // AT3G44750 // AT3G03450 // AT1G50460 // AT1G52240
GO:0097659	P	nucleic acid-templated transcription	45	697	2561	28362	0.99	1	// AT5G57660 // AT1G22590 // AT3G61890 // AT5G17300 // AT1G68840 // AT3G44750 // AT4G37790 // AT2G26580 // AT3G57040 // AT5G08050 // AT2G46270 // AT4G29190 // AT4G32280 // AT1G76110 // AT1G12860 // AT3G02150 // AT2G40260 // AT5G28770 // AT1G19850 // AT1G04020 // AT2G30250 // AT1G72450 // AT1G07640 // AT2G31230 // AT2G18328 // AT3G04030 // AT5G50915 // AT3G03450 // AT3G56400 // AT5G15830 // AT3G12…
GO:0071215	P	cellular response to abscisic acid stimulus	7	697	267	28362	0.49	1	// AT4G37790 // AT3G04110 // AT1G05680 // AT1G64060 // AT4G34000 // AT5G28770 // AT3G51550
GO:0071214	P	cellular response to abiotic stimulus	8	697	202	28362	0.13	1	// AT3G28270 // AT2G32250 // AT2G30170 // AT5G47910 // AT1G64060 // AT1G05680 // AT2G05620 // AT5G63310
GO:0071669	P	plant-type cell wall organization or biogenesis	5	697	256	28362	0.75	1	// AT1G69530 // AT5G01100 // AT5G55480 // AT2G40610 // AT5G15490
GO:0045333	P	cellular respiration	5	697	128	28362	0.22	1	// AT4G10040 // AT3G10020 // AT5G51060 // AT1G53310 // AT5G43330
GO:0006955	P	immune response	12	697	333	28362	0.13	1	// AT1G74710 // AT4G37870 // AT1G75040 // AT3G52400 // AT5G44510 // AT3G15356 // AT5G20480 // AT1G71220 // AT1G74100 // AT3G05200 // AT3G56400 // AT5G45260
GO:0034654	P	nucleobase-containing compound biosynthetic process	53	697	2781	28362	0.98	1	// AT5G57660 // AT1G22590 // AT3G61890 // AT5G17300 // AT5G47435 // AT3G44750 // AT3G51160 // AT2G26580 // AT3G57040 // AT5G08050 // AT4G30190 // AT2G46270 // AT4G29190 // AT4G32280 // AT1G76110 // AT1G12860 // AT3G02150 // AT2G40260 // AT5G28770 // AT1G19850 // AT1G04020 // AT1G68840 // AT2G30250 // AT1G72450 // AT4G34000 // AT5G15490 // AT1G07640 // AT2G31230 // AT2G18328 // AT3G04030 // AT5G50…
GO:0051603	P	proteolysis involved in cellular protein catabolic process	13	697	435	28362	0.28	1	// AT4G36410 // AT3G02110 // AT4G22290 // AT5G43060 // AT4G32940 // AT1G76410 // AT3G05200 // AT3G18980 // AT3G13330 // AT1G20823 // AT1G62710 // AT3G07990 // AT1G10600
GO:0044271	P	cellular nitrogen compound biosynthetic process	109	697	4436	28362	0.52	1	// AT5G57660 // AT3G44890 // AT5G19530 // AT3G51160 // AT1G56045 // AT5G08050 // AT4G30190 // AT1G09590 // AT1G75350 // AT1G50480 // AT5G47190 // AT2G38210 // AT5G63310 // AT3G56910 // AT1G72450 // AT4G03205 // AT4G34620 // AT2G18328 // AT5G50915 // AT4G18440 // AT4G33470 // AT5G15830 // AT5G07580 // AT4G37790 // AT5G03850 // AT4G26150 // AT5G12110 // AT1G22490 // AT1G07640 // AT5G17300 // AT3G16…
GO:0010154	P	fruit development	22	697	702	28362	0.15	1	// AT3G48740 // AT3G44750 // AT5G24380 // AT3G46560 // AT5G22740 // AT1G21750 // AT4G30580 // AT1G75350 // AT4G34620 // AT1G53580 // AT5G57930 // AT1G19850 // AT1G05010 // AT5G06760 // AT1G55540 // AT3G03450 // AT1G05190 // AT1G66350 // AT1G01470 // AT4G21750 // AT5G61480 // AT4G34710
GO:0046907	P	intracellular transport	6	697	473	28362	0.97	1	// AT4G14870 // AT5G42570 // AT3G52400 // AT1G55540 // AT3G46560 // AT4G20110
GO:0006355	P	regulation of transcription, DNA-templated	45	697	2443	28362	0.98	1	// AT5G57660 // AT1G22590 // AT3G61890 // AT5G17300 // AT1G68840 // AT3G44750 // AT4G37790 // AT2G26580 // AT3G57040 // AT5G08050 // AT2G46270 // AT4G29190 // AT4G32280 // AT1G76110 // AT1G12860 // AT3G02150 // AT2G40260 // AT5G28770 // AT1G19850 // AT1G04020 // AT2G30250 // AT1G72450 // AT1G07640 // AT2G31230 // AT2G18328 // AT3G04030 // AT5G50915 // AT3G03450 // AT3G56400 // AT5G15830 // AT3G12…
GO:0006351	P	transcription, DNA-templated	45	697	2559	28362	0.99	1	// AT5G57660 // AT1G22590 // AT3G61890 // AT5G17300 // AT1G68840 // AT3G44750 // AT4G37790 // AT2G26580 // AT3G57040 // AT5G08050 // AT2G46270 // AT4G29190 // AT4G32280 // AT1G76110 // AT1G12860 // AT3G02150 // AT2G40260 // AT5G28770 // AT1G19850 // AT1G04020 // AT2G30250 // AT1G72450 // AT1G07640 // AT2G31230 // AT2G18328 // AT3G04030 // AT5G50915 // AT3G03450 // AT3G56400 // AT5G15830 // AT3G12…
GO:1901617	P	organic hydroxy compound biosynthetic process	6	697	150	28362	0.17	1	// AT5G24150 // AT2G45400 // AT4G34135 // AT1G78490 // AT1G30530 // AT5G53580
GO:1901615	P	organic hydroxy compound metabolic process	9	697	215	28362	0.092	1	// AT5G24150 // AT5G55480 // AT1G66970 // AT4G34135 // AT2G45400 // AT1G78490 // AT3G26840 // AT1G30530 // AT5G53580
GO:0032774	P	RNA biosynthetic process	45	697	2566	28362	0.99	1	// AT5G57660 // AT1G22590 // AT3G61890 // AT5G17300 // AT1G68840 // AT3G44750 // AT4G37790 // AT2G26580 // AT3G57040 // AT5G08050 // AT2G46270 // AT4G29190 // AT4G32280 // AT1G76110 // AT1G12860 // AT3G02150 // AT2G40260 // AT5G28770 // AT1G19850 // AT1G04020 // AT2G30250 // AT1G72450 // AT1G07640 // AT2G31230 // AT2G18328 // AT3G04030 // AT5G50915 // AT3G03450 // AT3G56400 // AT5G15830 // AT3G12…
GO:0043043	P	peptide biosynthetic process	41	697	1514	28362	0.29	1	// AT1G64510 // AT1G79850 // AT3G44890 // AT4G17560 // AT3G16080 // AT1G56045 // AT4G34620 // AT1G09590 // AT2G36620 // AT1G75350 // AT5G27820 // AT5G16140 // AT5G47190 // AT3G25920 // AT2G33450 // AT1G04480 // AT2G24090 // AT1G26880 // AT3G56910 // AT4G31985 // AT3G27160 // AT4G01310 // AT5G65220 // AT3G60245 // AT3G08740 // AT2G24060 // AT1G05190 // AT1G29070 // AT5G03850 // AT3G15190 // AT2G27…
GO:0030154	P	cell differentiation	23	697	768	28362	0.2	1	// AT5G55480 // AT3G60530 // AT5G23420 // AT2G47000 // AT5G19530 // AT2G46600 // AT5G51060 // AT5G04950 // AT1G76110 // AT1G12860 // AT1G56430 // AT3G02150 // AT1G50460 // AT5G11790 // AT3G03450 // AT4G33050 // AT1G52240 // AT1G66350 // AT4G14900 // AT4G21750 // AT5G60450 // AT4G14040 // AT4G26150
GO:0046777	P	protein autophosphorylation	5	697	133	28362	0.24	1	// AT1G08650 // AT5G14640 // AT4G28490 // AT3G51550 // AT1G09970
GO:0043632	P	modification-dependent macromolecule catabolic process	7	697	380	28362	0.82	1	// AT4G36410 // AT1G76410 // AT3G05200 // AT3G18980 // AT1G20823 // AT4G22290 // AT1G10600
GO:0006139	P	nucleobase-containing compound metabolic process	86	697	4178	28362	0.97	1	// AT5G57660 // AT4G33470 // AT3G51160 // AT5G08050 // AT4G30190 // AT4G11060 // AT1G07350 // AT3G24495 // AT5G63310 // AT5G61000 // AT1G72450 // AT5G48545 // AT2G18328 // AT5G50915 // AT3G23820 // AT4G18440 // AT5G15830 // AT5G07580 // AT4G37790 // AT3G23325 // AT5G28050 // AT1G22490 // AT4G26530 // AT5G17300 // AT2G46270 // AT1G12000 // AT2G37025 // AT1G19850 // AT1G04020 // AT1G07640 // AT2G31…
GO:0043161	P	proteasome-mediated ubiquitin-dependent protein catabolic process	5	697	170	28362	0.41	1	// AT1G76410 // AT1G20823 // AT3G05200 // AT3G18980 // AT4G36410
GO:0043933	P	macromolecular complex subunit organization	12	697	745	28362	0.95	1	// AT2G36620 // AT4G31560 // AT1G53310 // AT3G48740 // AT3G60370 // AT1G54500 // AT4G21445 // AT3G44750 // AT1G02910 // AT4G33470 // AT5G64140 // AT1G04020
GO:0006508	P	proteolysis	25	697	907	28362	0.31	1	// AT4G21326 // AT1G01300 // AT2G05920 // AT3G54400 // AT3G18980 // AT4G16190 // AT1G62710 // AT5G43060 // AT4G32940 // AT5G05740 // AT3G02110 // AT1G10600 // AT3G13330 // AT3G25610 // AT1G20823 // AT4G22290 // AT3G07990 // AT4G12910 // AT4G36410 // AT3G61820 // AT1G20160 // AT1G76410 // AT3G05200 // AT5G07030 // AT5G22860
GO:0060560	P	developmental growth involved in morphogenesis	9	697	334	28362	0.44	1	// AT1G75750 // AT5G07830 // AT2G47000 // AT1G56430 // AT5G04950 // AT5G19530 // AT3G51160 // AT2G40610 // AT1G69530
GO:1903508	P	positive regulation of nucleic acid-templated transcription	7	697	348	28362	0.75	1	// AT1G22590 // AT2G32250 // AT3G61890 // AT5G08050 // AT5G49450 // AT4G34000 // AT1G04020
GO:0006644	P	phospholipid metabolic process	5	697	185	28362	0.48	1	// AT1G65290 // AT1G01610 // AT4G30580 // AT3G03520 // AT3G05630
GO:0032504	P	multicellular organism reproduction	7	697	160	28362	0.11	1	// AT1G66350 // AT3G48740 // AT3G44750 // AT3G03450 // AT5G49450 // AT1G17420 // AT1G72520
GO:0006725	P	cellular aromatic compound metabolic process	110	697	4588	28362	0.63	1	// AT5G57660 // AT4G33470 // AT3G51160 // AT5G08050 // AT4G30190 // AT4G11060 // AT1G76790 // AT1G07350 // AT3G24495 // AT1G72680 // AT5G63310 // AT5G61000 // AT1G72450 // AT4G03205 // AT5G48545 // AT2G18328 // AT5G50915 // AT3G23820 // AT4G18440 // AT1G33800 // AT5G15830 // AT5G07580 // AT4G37790 // AT3G23325 // AT4G26150 // AT5G28050 // AT1G22490 // AT4G26530 // AT5G17300 // AT3G21560 // AT2G46…
GO:1903506	P	regulation of nucleic acid-templated transcription	45	697	2445	28362	0.98	1	// AT5G57660 // AT1G22590 // AT3G61890 // AT5G17300 // AT1G68840 // AT3G44750 // AT4G37790 // AT2G26580 // AT3G57040 // AT5G08050 // AT2G46270 // AT4G29190 // AT4G32280 // AT1G76110 // AT1G12860 // AT3G02150 // AT2G40260 // AT5G28770 // AT1G19850 // AT1G04020 // AT2G30250 // AT1G72450 // AT1G07640 // AT2G31230 // AT2G18328 // AT3G04030 // AT5G50915 // AT3G03450 // AT3G56400 // AT5G15830 // AT3G12…
GO:0033036	P	macromolecule localization	20	697	996	28362	0.85	1	// AT1G49410 // AT5G48490 // AT4G14870 // AT5G42570 // AT4G12490 // AT3G22600 // AT1G31812 // AT1G62510 // AT2G10940 // AT5G17310 // AT4G24190 // AT5G56100 // AT1G55540 // AT1G64060 // AT5G55450 // AT3G52400 // AT3G46560 // AT4G16370 // AT4G20110 // AT3G63460
GO:0071407	P	cellular response to organic cyclic compound	6	697	187	28362	0.32	1	// AT1G66350 // AT3G52400 // AT3G03450 // AT3G56400 // AT3G02110 // AT3G51550
GO:0048831	P	regulation of shoot system development	6	697	204	28362	0.39	1	// AT5G57660 // AT2G40750 // AT2G26580 // AT3G56400 // AT4G26150 // AT1G20823
GO:0051252	P	regulation of RNA metabolic process	46	697	2474	28362	0.98	1	// AT5G57660 // AT1G22590 // AT3G61890 // AT5G17300 // AT1G68840 // AT3G44750 // AT4G37790 // AT2G26580 // AT3G57040 // AT5G08050 // AT2G46270 // AT4G29190 // AT4G32280 // AT1G76110 // AT1G12860 // AT1G07350 // AT3G02150 // AT2G40260 // AT5G28770 // AT1G19850 // AT1G04020 // AT2G30250 // AT1G72450 // AT1G07640 // AT2G31230 // AT2G18328 // AT3G04030 // AT5G50915 // AT3G03450 // AT3G56400 // AT5G15…
GO:0051254	P	positive regulation of RNA metabolic process	7	697	356	28362	0.77	1	// AT1G22590 // AT2G32250 // AT3G61890 // AT5G08050 // AT5G49450 // AT4G34000 // AT1G04020
GO:0071369	P	cellular response to ethylene stimulus	7	697	206	28362	0.25	1	// AT1G68840 // AT5G07580 // AT2G31230 // AT5G04950 // AT3G15356 // AT1G64060 // AT3G51550
GO:0007389	P	pattern specification process	5	697	201	28362	0.55	1	// AT1G80180 // AT2G26580 // AT1G19850 // AT3G44750 // AT1G07640
GO:0051171	P	regulation of nitrogen compound metabolic process	49	697	2739	28362	0.99	1	// AT5G57660 // AT1G22590 // AT3G61890 // AT5G17300 // AT1G68840 // AT3G44750 // AT4G37790 // AT2G26580 // AT3G57040 // AT5G08050 // AT2G46270 // AT4G26150 // AT4G29190 // AT4G32280 // AT1G76110 // AT1G12860 // AT1G07350 // AT3G02150 // AT2G40260 // AT5G28770 // AT1G19850 // AT1G04020 // AT2G30250 // AT1G72450 // AT1G07640 // AT2G31230 // AT2G18328 // AT3G04030 // AT5G50915 // AT3G03450 // AT3G56…
GO:0032989	P	cellular component morphogenesis	11	697	436	28362	0.51	1	// AT1G75750 // AT5G07830 // AT5G55480 // AT2G46600 // AT5G04950 // AT5G19530 // AT2G40610 // AT1G05570 // AT1G56430 // AT1G69530 // AT3G51160
GO:0010556	P	regulation of macromolecule biosynthetic process	48	697	2666	28362	0.99	1	// AT5G57660 // AT1G22590 // AT1G64670 // AT3G61890 // AT5G17300 // AT1G68840 // AT3G44750 // AT4G37790 // AT2G26580 // AT3G57040 // AT5G08050 // AT2G46270 // AT4G29190 // AT4G32280 // AT1G76110 // AT1G12860 // AT3G02150 // AT2G40260 // AT5G28770 // AT1G19850 // AT1G04020 // AT2G30250 // AT1G72450 // AT1G07640 // AT2G31230 // AT2G18328 // AT3G04030 // AT5G50915 // AT3G03450 // AT3G56400 // AT5G15…
GO:0034613	P	cellular protein localization	6	697	410	28362	0.94	1	// AT4G14870 // AT5G42570 // AT3G52400 // AT1G55540 // AT3G46560 // AT4G20110
GO:0034220	P	ion transmembrane transport	9	697	255	28362	0.19	1	// AT4G03560 // AT5G14880 // AT5G20480 // AT5G66650 // AT3G56240 // AT4G30190 // AT2G16850 // AT2G23790 // AT2G38290
GO:0009059	P	macromolecule biosynthetic process	101	697	4511	28362	0.86	1	// AT5G57660 // AT3G44890 // AT4G33470 // AT4G37790 // AT1G56045 // AT5G33290 // AT5G08050 // AT4G11060 // AT1G09590 // AT1G75350 // AT5G27820 // AT5G47190 // AT2G33570 // AT3G56910 // AT5G61000 // AT1G72450 // AT4G34620 // AT2G18328 // AT5G50915 // AT1G33800 // AT5G15830 // AT5G07580 // AT5G03850 // AT5G12110 // AT1G22490 // AT5G17300 // AT5G20950 // AT1G05570 // AT3G16080 // AT2G46270 // AT2G36…
GO:0051173	P	positive regulation of nitrogen compound metabolic process	7	697	399	28362	0.86	1	// AT1G22590 // AT2G32250 // AT3G61890 // AT5G08050 // AT5G49450 // AT4G34000 // AT1G04020
GO:0097306	P	cellular response to alcohol	7	697	267	28362	0.49	1	// AT4G37790 // AT3G04110 // AT1G05680 // AT1G64060 // AT4G34000 // AT5G28770 // AT3G51550
GO:0040008	P	regulation of growth	7	697	276	28362	0.52	1	// AT3G20470 // AT2G46690 // AT2G20610 // AT5G18030 // AT4G24190 // AT4G29140 // AT3G51550
GO:0080090	P	regulation of primary metabolic process	52	697	2889	28362	0.99	1	// AT5G57660 // AT1G22590 // AT3G61890 // AT2G45400 // AT4G03560 // AT1G68840 // AT3G44750 // AT4G37790 // AT2G26580 // AT3G57040 // AT5G08050 // AT2G46270 // AT4G29190 // AT4G32280 // AT1G75040 // AT1G76110 // AT1G12860 // AT1G07350 // AT3G02150 // AT2G40260 // AT5G28770 // AT1G19850 // AT1G04020 // AT2G30250 // AT1G72450 // AT5G17300 // AT1G07640 // AT2G31230 // AT2G18328 // AT3G04030 // AT5G50…
GO:0061024	P	membrane organization	9	697	212	28362	0.086	1	// AT4G14870 // AT4G15780 // AT3G52400 // AT2G34860 // AT2G30170 // AT1G13210 // AT5G24314 // AT5G08050 // AT3G25610
GO:0048437	P	floral organ development	6	697	230	28362	0.5	1	// AT4G28490 // AT2G25840 // AT5G49450 // AT3G08510 // AT1G17420 // AT1G72520
GO:0010604	P	positive regulation of macromolecule metabolic process	8	697	482	28362	0.9	1	// AT1G64670 // AT1G22590 // AT2G32250 // AT3G61890 // AT5G08050 // AT5G49450 // AT4G34000 // AT1G04020
GO:0070727	P	cellular macromolecule localization	7	697	441	28362	0.91	1	// AT4G14870 // AT5G42570 // AT3G52400 // AT5G17310 // AT1G55540 // AT3G46560 // AT4G20110
GO:0070647	P	protein modification by small protein conjugation or removal	10	697	610	28362	0.93	1	// AT4G36410 // AT3G12580 // AT5G42200 // AT1G76410 // AT3G05200 // AT1G49200 // AT4G14365 // AT1G20823 // AT5G52120 // AT3G18710
GO:0018193	P	peptidyl-amino acid modification	8	697	284	28362	0.4	1	// ATCG00490 // AT1G74070 // AT1G01940 // AT4G34870 // AT3G15520 // AT1G08650 // AT3G62410 // AT1G04020
GO:0044419	P	interspecies interaction between organisms	6	697	154	28362	0.19	1	// AT3G11660 // AT3G12580 // AT2G25620 // AT3G61890 // AT1G75040 // AT2G23350
GO:0060255	P	regulation of macromolecule metabolic process	51	697	2998	28362	1	1	// AT4G28490 // AT1G22590 // AT1G64670 // AT3G61890 // AT5G17300 // AT1G68840 // AT3G44750 // AT4G37790 // AT2G26580 // AT3G57040 // AT5G08050 // AT5G57660 // AT2G46270 // AT4G26150 // AT4G29190 // AT4G32280 // AT1G76110 // AT1G12860 // AT1G07350 // AT3G02150 // AT2G40260 // AT5G28770 // AT1G19850 // AT1G04020 // AT2G30250 // AT1G72450 // AT1G07640 // AT2G31230 // AT2G18328 // AT3G04030 // AT5G50…
GO:0030163	P	protein catabolic process	13	697	467	28362	0.37	1	// AT4G36410 // AT3G02110 // AT4G22290 // AT5G43060 // AT4G32940 // AT1G76410 // AT3G05200 // AT3G18980 // AT3G13330 // AT1G20823 // AT1G62710 // AT3G07990 // AT1G10600
GO:0010876	P	lipid localization	8	697	199	28362	0.13	1	// AT5G48490 // AT3G22600 // AT1G31812 // AT1G62510 // AT2G10940 // AT4G12490 // AT5G56100 // AT5G55450
GO:0009856	P	pollination	8	697	268	28362	0.34	1	// AT1G11330 // AT4G08850 // AT4G27300 // AT1G56430 // AT5G04950 // AT1G71880 // AT4G11900 // AT3G51550
GO:0048507	P	meristem development	6	697	241	28362	0.54	1	// AT5G61480 // AT1G19850 // AT4G24190 // AT2G26580 // AT3G06500 // AT1G04020
GO:0009873	P	ethylene-activated signaling pathway	6	697	185	28362	0.31	1	// AT1G68840 // AT5G07580 // AT2G31230 // AT3G15356 // AT1G64060 // AT3G51550
GO:0019439	P	aromatic compound catabolic process	6	697	178	28362	0.28	1	// AT5G63120 // AT5G36160 // AT1G17170 // AT5G28050 // AT4G22920 // AT2G37040
GO:0019438	P	aromatic compound biosynthetic process	68	697	3058	28362	0.82	1	// AT5G57660 // AT3G57040 // AT1G22590 // AT5G04230 // AT3G61890 // AT5G17300 // AT5G47435 // AT3G44750 // AT3G51160 // AT2G26580 // AT3G17390 // AT5G08050 // AT4G30190 // AT2G46270 // AT4G26150 // AT4G29190 // AT5G20230 // AT1G76790 // AT4G34000 // AT1G64670 // AT4G32280 // AT4G36220 // AT1G76110 // AT1G12860 // AT2G37040 // AT1G50480 // AT5G13420 // AT1G61820 // AT3G55630 // AT1G72680 // AT3G02…
GO:0042743	P	hydrogen peroxide metabolic process	5	697	104	28362	0.12	1	// AT3G03630 // AT1G64060 // AT4G08390 // AT1G20620 // AT4G37530
GO:0048589	P	developmental growth	12	697	458	28362	0.45	1	// AT1G75750 // AT5G07830 // AT2G47000 // AT3G20470 // AT5G04950 // AT5G19530 // AT2G40610 // AT3G51160 // AT4G24190 // AT1G56430 // AT1G69530 // AT4G29140
GO:0016049	P	cell growth	13	697	428	28362	0.26	1	// AT1G75750 // AT5G07830 // AT2G47000 // AT3G20470 // AT5G04950 // AT5G19530 // AT2G20610 // AT2G40610 // AT3G51160 // AT1G56430 // AT1G69530 // AT3G51550 // AT1G70710
GO:0016043	P	cellular component organization	66	697	2456	28362	0.24	1	// AT1G75750 // AT5G55480 // AT1G79850 // AT4G31560 // AT1G64670 // AT4G15780 // AT5G23420 // AT5G33290 // AT3G44750 // AT3G51160 // AT4G13840 // AT5G53370 // AT5G04950 // AT5G08050 // AT3G46560 // AT5G22740 // AT2G37025 // AT2G46600 // AT4G14870 // AT2G36620 // AT4G33220 // AT3G60370 // AT1G76110 // AT1G54500 // AT1G56430 // AT1G53310 // AT1G02910 // AT2G33570 // AT4G34620 // AT3G48740 // AT4G14…
GO:0065003	P	macromolecular complex assembly	10	697	424	28362	0.6	1	// AT4G31560 // AT2G36620 // AT1G53310 // AT3G48740 // AT3G60370 // AT1G54500 // AT4G21445 // AT1G02910 // AT5G64140 // AT1G04020
GO:0065007	P	biological regulation	149	697	6062	28362	0.51	1	// AT1G75750 // AT3G08510 // AT3G04210 // AT5G19530 // AT4G37790 // AT3G22420 // AT3G21460 // AT5G08050 // AT4G28490 // AT1G71220 // AT3G17840 // AT2G46690 // AT3G05660 // AT1G07350 // AT3G02110 // AT5G63310 // AT4G29140 // AT1G72450 // AT2G18328 // AT1G66970 // AT1G78490 // AT5G56100 // AT4G33470 // AT5G15830 // AT3G12580 // AT1G51090 // AT1G45145 // AT3G52400 // AT3G03630 // AT1G64060 // AT4G26…
GO:0098662	P	inorganic cation transmembrane transport	6	697	153	28362	0.18	1	// AT4G03560 // AT5G14880 // AT5G66650 // AT3G56240 // AT4G30190 // AT2G23790
GO:0098660	P	inorganic ion transmembrane transport	6	697	178	28362	0.28	1	// AT4G03560 // AT5G14880 // AT5G66650 // AT3G56240 // AT4G30190 // AT2G23790
GO:0036211	P	protein modification process	51	697	2126	28362	0.59	1	// AT4G28490 // AT5G02120 // AT2G37710 // AT4G33470 // AT1G09970 // AT3G22420 // AT1G49200 // AT5G52120 // AT5G57565 // AT1G66920 // AT1G01940 // AT3G17840 // AT5G14640 // AT4G23240 // AT4G23200 // AT5G42440 // ATCG00020 // AT5G20480 // AT1G71220 // AT4G22130 // AT3G05200 // AT1G08650 // AT4G14365 // AT1G20823 // AT1G04020 // AT4G21150 // AT1G70530 // ATCG00490 // AT1G74070 // AT1G29720 // AT2G30…
GO:0044802	P	single-organism membrane organization	7	697	153	28362	0.091	1	// AT4G14870 // AT4G15780 // AT3G52400 // AT2G34860 // AT2G30170 // AT5G24314 // AT5G08050
GO:0010015	P	root morphogenesis	9	697	249	28362	0.17	1	// AT2G47000 // AT4G28490 // AT1G52240 // AT1G77690 // AT5G18520 // AT5G51060 // AT1G50460 // AT4G29140 // AT1G04020
GO:0006869	P	lipid transport	7	697	174	28362	0.15	1	// AT5G48490 // AT3G22600 // AT1G31812 // AT1G62510 // AT2G10940 // AT4G12490 // AT5G55450
GO:0050801	P	ion homeostasis	9	697	229	28362	0.12	1	// AT2G40300 // AT2G19110 // AT1G12520 // AT1G66970 // AT5G24380 // AT3G04110 // AT3G56240 // AT4G16370 // AT1G32450
GO:0009658	P	chloroplast organization	5	697	150	28362	0.32	1	// AT1G44000 // AT2G24060 // AT2G21280 // AT5G24314 // AT5G08050
GO:0009790	P	embryo development	18	697	571	28362	0.18	1	// AT1G21750 // AT4G30580 // AT4G34620 // AT3G48740 // AT1G75350 // AT1G01470 // AT4G21750 // AT4G15910 // AT1G05190 // AT5G06760 // AT1G55540 // AT4G34710 // AT1G67730 // AT1G53580 // AT3G46560 // AT5G57930 // AT1G19850 // AT5G61480
GO:0009793	P	embryo development ending in seed dormancy	15	697	478	28362	0.21	1	// AT4G30580 // AT4G34620 // AT1G75350 // AT1G01470 // AT4G21750 // AT5G61480 // AT1G05190 // AT5G06760 // AT1G55540 // AT4G34710 // AT3G48740 // AT1G53580 // AT3G46560 // AT5G57930 // AT1G19850
GO:0034645	P	cellular macromolecule biosynthetic process	96	697	4455	28362	0.93	1	// AT5G57660 // AT3G44890 // AT4G33470 // AT4G37790 // AT1G56045 // AT5G08050 // AT4G11060 // AT1G09590 // AT1G75350 // AT5G27820 // AT5G47190 // AT3G56910 // AT5G61000 // AT1G72450 // AT4G34620 // AT2G18328 // AT5G50915 // AT1G33800 // AT5G15830 // AT5G07580 // AT5G03850 // AT5G12110 // AT1G22490 // AT5G17300 // AT5G20950 // AT1G05570 // AT3G16080 // AT2G46270 // AT2G36620 // AT1G71220 // AT1G48…
GO:0023051	P	regulation of signaling	5	697	231	28362	0.67	1	// AT1G66350 // AT1G72450 // AT3G03450 // AT2G47000 // AT3G51550
GO:0010646	P	regulation of cell communication	5	697	234	28362	0.68	1	// AT1G66350 // AT1G72450 // AT3G03450 // AT2G47000 // AT3G51550
GO:0009555	P	pollen development	8	697	311	28362	0.5	1	// AT1G09780 // AT3G08510 // AT5G17310 // AT1G56430 // AT5G04950 // AT1G17420 // AT2G37040 // AT1G72520
GO:0008610	P	lipid biosynthetic process	16	697	522	28362	0.22	1	// AT5G24150 // AT4G30580 // AT3G15850 // AT1G78490 // AT1G01610 // AT4G03560 // AT2G45400 // AT4G13840 // AT3G05630 // AT4G34250 // AT1G65290 // AT3G26840 // AT1G15550 // AT1G67730 // AT1G04020 // AT5G51830
GO:1901607	P	alpha-amino acid biosynthetic process	6	697	154	28362	0.19	1	// AT3G03630 // AT2G41220 // AT3G17820 // AT1G17745 // AT1G31230 // AT3G47340
GO:0030003	P	cellular cation homeostasis	5	697	122	28362	0.19	1	// AT1G12520 // AT2G40300 // AT3G04110 // AT4G16370 // AT3G56240
GO:0055080	P	cation homeostasis	8	697	194	28362	0.11	1	// AT2G40300 // AT2G19110 // AT1G12520 // AT5G24380 // AT3G04110 // AT3G56240 // AT4G16370 // AT1G32450
GO:0051093	P	negative regulation of developmental process	6	697	125	28362	0.096	1	// AT1G66350 // AT2G40750 // AT1G20160 // AT3G03450 // AT3G56400 // AT4G26150
GO:0043604	P	amide biosynthetic process	41	697	1536	28362	0.32	1	// AT1G64510 // AT1G79850 // AT3G44890 // AT4G17560 // AT3G16080 // AT1G56045 // AT4G34620 // AT1G09590 // AT2G36620 // AT1G75350 // AT5G27820 // AT5G16140 // AT5G47190 // AT3G25920 // AT2G33450 // AT1G04480 // AT2G24090 // AT1G26880 // AT3G56910 // AT4G31985 // AT3G27160 // AT4G01310 // AT5G65220 // AT3G60245 // AT3G08740 // AT2G24060 // AT1G05190 // AT1G29070 // AT5G03850 // AT3G15190 // AT2G27…
GO:0043170	P	macromolecule metabolic process	191	697	8111	28362	0.77	1	// AT4G21326 // AT1G01300 // AT1G75690 // AT3G44890 // AT4G33470 // AT4G37790 // AT3G22420 // AT1G56045 // AT5G08050 // AT4G11060 // AT1G10600 // AT1G09590 // AT3G17840 // AT4G22130 // AT5G43060 // ATCG00020 // AT5G27820 // AT5G47190 // AT2G33570 // AT3G24495 // AT5G02120 // AT3G22150 // AT1G62710 // AT3G56910 // AT5G61000 // AT1G72450 // AT4G34620 // AT1G70530 // AT5G47500 // AT2G18328 // AT1G29…
GO:0010628	P	positive regulation of gene expression	7	697	383	28362	0.83	1	// AT1G22590 // AT2G32250 // AT3G61890 // AT5G08050 // AT5G49450 // AT4G34000 // AT1G04020
GO:0031328	P	positive regulation of cellular biosynthetic process	8	697	396	28362	0.76	1	// AT3G08510 // AT1G22590 // AT2G32250 // AT3G61890 // AT5G08050 // AT5G49450 // AT4G34000 // AT1G04020
GO:0031326	P	regulation of cellular biosynthetic process	53	697	2734	28362	0.97	1	// AT3G08510 // AT1G22590 // AT1G64670 // AT3G61890 // AT2G45400 // AT4G03560 // AT1G68840 // AT3G44750 // AT4G37790 // AT2G26580 // AT3G57040 // AT5G08050 // AT5G57660 // AT2G46270 // AT4G26150 // AT4G29190 // AT4G32280 // AT1G76110 // AT1G12860 // AT3G02150 // AT2G40260 // AT5G28770 // AT1G19850 // AT1G04020 // AT2G30250 // AT1G72450 // AT5G17300 // AT5G20230 // AT1G07640 // AT2G31230 // AT2G18…
GO:0031325	P	positive regulation of cellular metabolic process	8	697	495	28362	0.92	1	// AT3G08510 // AT1G22590 // AT2G32250 // AT3G61890 // AT5G08050 // AT5G49450 // AT4G34000 // AT1G04020
GO:0031324	P	negative regulation of cellular metabolic process	6	697	412	28362	0.94	1	// AT1G68840 // AT3G15850 // AT1G72450 // AT3G56400 // AT3G62410 // AT1G04020
GO:0031323	P	regulation of cellular metabolic process	58	697	2980	28362	0.98	1	// AT3G08510 // AT1G22590 // AT3G15850 // AT3G61890 // AT3G03630 // AT4G03560 // AT1G68840 // AT3G44750 // AT4G37790 // AT2G26580 // AT1G68890 // AT3G57040 // AT5G08050 // AT5G57660 // AT2G46270 // AT4G26150 // AT4G29190 // AT1G64670 // AT2G45400 // AT4G32280 // AT1G76110 // AT1G12860 // AT1G07350 // AT3G02150 // AT2G40260 // AT5G28770 // AT1G19850 // AT1G04020 // AT2G30250 // AT1G72450 // AT5G17…
GO:0090304	P	nucleic acid metabolic process	61	697	3768	28362	1	1	// AT5G57660 // AT1G22590 // AT2G30250 // AT3G61890 // AT5G17300 // AT1G68840 // AT3G44750 // AT4G37790 // AT2G26580 // AT5G24314 // AT3G57040 // AT5G08050 // AT4G11060 // AT2G46270 // AT4G29190 // AT2G37025 // AT4G32280 // AT3G23325 // AT1G76110 // AT1G12860 // AT1G07350 // AT5G16140 // AT3G22150 // AT3G24495 // AT3G13330 // AT3G02150 // AT2G40260 // AT5G28770 // AT1G19850 // AT1G04020 // AT5G61…
GO:0040007	P	growth	20	697	678	28362	0.24	1	// AT1G75750 // AT5G07830 // AT2G47000 // AT3G20470 // AT5G04950 // AT2G46690 // AT5G18030 // AT5G19530 // AT2G20610 // AT3G51550 // AT1G56430 // AT3G51160 // AT4G24190 // AT4G31700 // AT2G40610 // AT1G69530 // AT1G17420 // AT4G29140 // AT1G72520 // AT1G70710
GO:0071822	P	protein complex subunit organization	7	697	338	28362	0.72	1	// AT4G31560 // AT1G53310 // AT3G48740 // AT3G60370 // AT1G54500 // AT4G21445 // AT1G02910
GO:0010467	P	gene expression	94	697	4747	28362	0.99	1	// AT4G28490 // AT3G44890 // AT4G33470 // AT4G37790 // AT1G56045 // AT5G08050 // AT5G57660 // AT1G09590 // AT1G75350 // AT5G27820 // AT5G47190 // AT1G62710 // AT3G56910 // AT1G72450 // AT4G34620 // AT2G18328 // AT5G50915 // AT5G15830 // AT5G07580 // AT5G03850 // AT3G23325 // AT4G26150 // AT5G12110 // AT1G22490 // AT5G17300 // AT3G16080 // AT2G46270 // AT2G36620 // AT4G32940 // AT1G48350 // AT1G19…
GO:0009908	P	flower development	14	697	520	28362	0.41	1	// AT2G40300 // AT5G57660 // AT3G08510 // AT1G66350 // AT4G14900 // AT2G25840 // AT3G03450 // AT4G26150 // AT5G49450 // AT4G28490 // AT1G17420 // AT1G20823 // AT1G19850 // AT1G72520
GO:0010468	P	regulation of gene expression	50	697	2814	28362	0.99	1	// AT4G28490 // AT1G22590 // AT3G61890 // AT5G17300 // AT1G68840 // AT3G44750 // AT4G37790 // AT2G26580 // AT3G57040 // AT5G08050 // AT5G57660 // AT2G46270 // AT4G26150 // AT4G29190 // AT4G32280 // AT1G76110 // AT1G12860 // AT1G07350 // AT3G02150 // AT2G40260 // AT5G28770 // AT1G19850 // AT1G04020 // AT2G30250 // AT1G72450 // AT1G07640 // AT2G31230 // AT2G18328 // AT3G04030 // AT5G50915 // AT3G03…
GO:0019941	P	modification-dependent protein catabolic process	7	697	378	28362	0.82	1	// AT4G36410 // AT1G76410 // AT3G05200 // AT3G18980 // AT1G20823 // AT4G22290 // AT1G10600
GO:0044265	P	cellular macromolecule catabolic process	14	697	541	28362	0.46	1	// AT4G36410 // AT5G63120 // AT3G02110 // AT4G22290 // AT5G43060 // AT4G32940 // AT1G76410 // AT3G05200 // AT3G18980 // AT3G13330 // AT1G20823 // AT1G62710 // AT3G07990 // AT1G10600
GO:0044085	P	cellular component biogenesis	34	697	1095	28362	0.1	1	// AT1G64510 // AT4G31560 // AT1G53310 // AT1G54500 // AT3G44890 // AT4G17560 // AT3G16080 // AT5G08050 // AT2G36620 // AT3G60370 // AT1G75350 // AT5G27820 // AT5G47190 // AT1G02910 // AT2G33570 // AT4G34620 // AT3G48740 // AT5G03850 // AT1G26880 // AT1G04020 // AT3G56910 // AT5G65220 // AT3G60245 // AT4G37800 // AT1G33800 // AT1G29070 // AT3G15190 // AT5G63120 // AT1G48350 // AT4G21445 // AT2G21…
GO:0016032	P	viral process	6	697	130	28362	0.11	1	// AT3G11660 // AT3G12580 // AT2G25620 // AT3G61890 // AT1G75040 // AT2G23350
GO:0015031	P	protein transport	10	697	653	28362	0.96	1	// AT1G49410 // AT4G14870 // AT5G42570 // AT3G52400 // AT4G24190 // AT1G55540 // AT3G46560 // AT4G16370 // AT4G20110 // AT3G63460
GO:0098655	P	cation transmembrane transport	7	697	172	28362	0.14	1	// AT4G03560 // AT5G14880 // AT5G66650 // AT3G56240 // AT4G30190 // AT2G23790 // AT2G38290
GO:0003824	F	catalytic activity	309	697	9101	28362	1.8e-11	1.8e-08	// AT4G13670 // AT4G21326 // AT3G08510 // AT1G33800 // AT2G01890 // AT1G75690 // AT3G18080 // AT5G22740 // AT5G19530 // AT3G51160 // AT3G22420 // AT5G51060 // AT3G21460 // AT5G33290 // AT4G30190 // AT4G28490 // AT5G24530 // AT1G10600 // AT3G62950 // AT3G17840 // AT4G30580 // AT4G22130 // AT5G43060 // ATCG00020 // AT5G63030 // AT1G50480 // AT1G54010 // AT2G33570 // AT1G20620 // AT1G72680 // AT3G13…
GO:0003735	F	structural constituent of ribosome	31	697	391	28362	4.5e-08	2.3e-05	// AT1G64510 // AT1G79850 // AT3G44890 // AT4G17560 // AT3G16080 // AT1G56045 // AT1G09590 // AT2G36620 // AT1G75350 // AT5G27820 // AT5G47190 // AT3G25920 // AT2G33450 // AT1G04480 // AT2G24090 // AT1G26880 // AT4G31985 // AT4G34620 // AT4G01310 // AT5G65220 // AT3G60245 // AT1G05190 // AT1G29070 // AT5G03850 // AT3G15190 // AT2G27710 // AT2G25210 // AT1G48350 // AT4G31700 // AT3G27160 // AT5G64…
GO:0005198	F	structural molecule activity	34	697	538	28362	1.5e-06	0.0005	// AT1G64510 // AT1G79850 // AT3G44890 // AT4G17560 // AT3G16080 // AT1G56045 // AT1G09590 // AT2G36620 // AT1G75350 // AT4G31700 // AT5G27820 // AT5G47190 // AT3G25920 // AT2G33450 // AT1G04480 // AT2G24090 // AT1G26880 // AT4G31985 // AT4G34620 // AT4G01310 // AT5G65220 // AT3G60245 // AT1G55540 // AT1G05190 // AT1G29070 // AT5G03850 // AT3G15190 // AT2G27710 // AT3G20470 // AT2G25210 // AT1G48…
GO:0016491	F	oxidoreductase activity	69	697	1547	28362	2.7e-06	0.00069	// AT1G13100 // AT2G41220 // AT5G07990 // AT1G16400 // AT5G51060 // AT3G21460 // AT5G19440 // AT5G18170 // AT1G67730 // AT1G17420 // AT4G19170 // AT4G08390 // AT5G15490 // AT5G01670 // AT4G15765 // AT2G45400 // AT4G36220 // AT2G35370 // AT3G60370 // AT3G15850 // ATCG00020 // AT3G06860 // AT1G77760 // AT3G62950 // AT1G50480 // AT5G63030 // AT1G32470 // AT4G03520 // AT1G20620 // AT1G72680 // AT5G21…
GO:0048037	F	cofactor binding	28	697	451	28362	1.6e-05	0.0028	// AT5G17330 // AT2G20610 // AT5G36160 // AT1G68890 // AT5G19440 // AT1G17745 // AT2G45400 // AT1G31812 // AT3G43670 // AT5G21430 // AT1G76680 // AT5G65750 // AT2G38400 // AT5G44400 // AT5G15490 // AT1G12200 // AT1G77760 // AT5G03630 // AT5G24150 // AT3G03630 // AT5G54960 // AT4G12290 // AT2G21280 // AT3G29320 // AT5G14200 // AT1G65290 // AT1G31230 // AT5G53580
GO:0022857	F	transmembrane transporter activity	53	697	1146	28362	1.6e-05	0.0028	// AT2G47000 // AT5G61520 // AT5G45380 // AT5G02120 // AT4G03560 // AT5G63850 // AT5G24380 // AT4G30190 // AT1G17500 // AT3G46560 // AT4G16370 // AT2G38290 // AT1G16310 // AT3G59140 // AT1G32450 // AT4G14870 // AT3G21690 // AT1G64650 // AT3G26590 // AT3G13080 // AT3G48740 // AT1G71880 // AT4G23010 // AT2G03530 // AT2G16850 // AT4G29140 // AT1G20840 // AT2G19110 // AT2G46430 // AT5G26340 // AT3G23…
GO:0022804	F	active transmembrane transporter activity	33	697	595	28362	2.6e-05	0.0039	// AT2G47000 // AT5G61520 // AT5G45380 // AT5G63850 // AT4G30190 // AT1G17500 // AT3G46560 // AT2G38290 // AT3G59140 // AT4G14870 // AT3G21690 // AT3G26590 // AT3G13080 // AT1G71880 // AT2G03530 // AT4G29140 // AT1G20840 // AT2G19110 // AT5G26340 // AT1G13210 // AT1G77690 // AT1G69870 // AT1G69850 // AT3G25610 // AT5G40780 // AT5G13750 // AT3G55110 // AT1G77210 // AT1G71140 // AT1G51340 // AT1G32…
GO:0022891	F	substrate-specific transmembrane transporter activity	44	697	916	28362	3.7e-05	0.0047	// AT2G47000 // AT5G61520 // AT5G45380 // AT5G02120 // AT4G03560 // AT5G63850 // AT4G08290 // AT4G30190 // AT1G17500 // AT3G46560 // AT4G16370 // AT2G38290 // AT1G16310 // AT1G32450 // AT4G14870 // AT5G46800 // AT1G64650 // AT3G13080 // AT3G48740 // AT1G71880 // AT4G23010 // AT2G03530 // AT2G16850 // AT1G20840 // AT2G19110 // AT5G26340 // AT3G23430 // AT1G13210 // AT1G77690 // AT1G69870 // AT5G14…
GO:0016853	F	isomerase activity	19	697	264	28362	6.1e-05	0.0057	// AT3G54960 // AT1G09780 // AT4G13670 // AT1G74710 // AT5G05270 // AT1G21750 // AT4G34870 // AT1G60550 // AT1G75690 // AT1G74070 // AT1G18170 // AT3G06860 // AT2G43560 // AT1G13280 // AT3G23820 // AT3G15520 // AT1G01940 // AT3G60370 // AT1G73655
GO:0019843	F	rRNA binding	11	697	97	28362	5.9e-05	0.0057	// AT1G79850 // AT4G01310 // AT1G29070 // AT1G75350 // AT3G44890 // AT4G17560 // AT5G47190 // AT3G16080 // AT1G05190 // AT1G48350 // AT3G15190
GO:0016829	F	lyase activity	25	697	406	28362	5.2e-05	0.0057	// AT2G20610 // AT4G37870 // AT5G04230 // AT1G53310 // AT4G26530 // AT1G67750 // AT3G51160 // AT3G57020 // AT1G68890 // AT2G37040 // AT2G38230 // AT3G06860 // AT3G52720 // ATCG00490 // AT4G26520 // AT4G18440 // AT5G17330 // AT1G04680 // AT2G01140 // AT3G57030 // AT5G15950 // AT5G54960 // AT1G60550 // AT3G03630 // AT4G34710
GO:0005215	F	transporter activity	59	697	1406	28362	7.7e-05	0.0066	// AT2G47000 // AT5G61520 // AT5G45380 // AT5G02120 // AT4G03560 // AT5G63850 // AT5G24380 // AT1G72160 // AT3G21390 // AT4G30190 // AT1G17500 // AT3G46560 // AT4G16370 // AT2G38290 // AT1G16310 // AT1G64890 // AT1G32450 // AT4G14870 // AT3G21690 // AT1G64650 // AT3G26590 // AT3G13080 // AT1G62200 // AT3G48740 // AT1G71880 // AT4G23010 // AT2G03530 // AT2G16850 // AT4G29140 // AT1G20840 // AT2G19…
GO:0016840	F	carbon-nitrogen lyase activity	6	697	27	28362	0.00012	0.0094	// AT5G04230 // AT2G38230 // AT3G57020 // AT4G18440 // AT2G37040 // AT3G57030
GO:0022892	F	substrate-specific transporter activity	46	697	1045	28362	0.00017	0.011	// AT2G47000 // AT5G61520 // AT5G45380 // AT5G02120 // AT4G03560 // AT5G63850 // AT5G24380 // AT4G30190 // AT1G17500 // AT3G46560 // AT4G16370 // AT2G38290 // AT1G16310 // AT1G32450 // AT4G14870 // AT5G46800 // AT1G64650 // AT3G13080 // AT3G48740 // AT1G71880 // AT4G23010 // AT2G03530 // AT2G16850 // AT1G20840 // AT2G19110 // AT5G26340 // AT3G23430 // AT1G13210 // AT1G77690 // AT1G69870 // AT5G14…
GO:0015291	F	secondary active transmembrane transporter activity	21	697	338	28362	0.00018	0.011	// AT3G05160 // AT3G21690 // AT5G61520 // AT5G26340 // AT5G13750 // AT2G03530 // AT1G77210 // AT5G63850 // AT1G71140 // AT4G29140 // AT1G69870 // AT1G51340 // AT3G26590 // AT1G20840 // AT5G45380 // AT1G71880 // AT1G69850 // AT1G77690 // AT2G38290 // AT1G32450 // AT5G40780
GO:0003755	F	peptidyl-prolyl cis-trans isomerase activity	8	697	58	28362	0.00018	0.011	// AT1G73655 // AT1G74070 // AT1G18170 // AT2G43560 // AT1G01940 // AT4G34870 // AT3G15520 // AT3G60370
GO:0015293	F	symporter activity	14	697	171	28362	0.00016	0.011	// AT3G05160 // AT5G61520 // AT5G26340 // AT5G45380 // AT1G77210 // AT5G63850 // AT1G77690 // AT1G69870 // AT1G32450 // AT1G71880 // AT1G69850 // AT2G03530 // AT1G20840 // AT5G40780
GO:0016859	F	cis-trans isomerase activity	8	697	61	28362	0.00024	0.013	// AT1G73655 // AT1G74070 // AT1G18170 // AT2G43560 // AT1G01940 // AT4G34870 // AT3G15520 // AT3G60370
GO:0016830	F	carbon-carbon lyase activity	11	697	115	28362	0.00023	0.013	// AT5G15950 // AT5G54960 // AT4G34710 // AT4G37870 // AT1G60550 // ATCG00490 // AT4G26520 // AT1G53310 // AT5G17330 // AT4G26530 // AT2G01140
GO:0051082	F	unfolded protein binding	9	697	81	28362	0.00031	0.016	// AT4G13670 // AT1G75690 // AT1G22630 // AT2G34860 // AT4G24190 // AT3G47650 // AT2G20560 // AT5G56000 // AT1G14980
GO:0016616	F	oxidoreductase activity, acting on the CH-OH group of donors, NAD or NADP as acceptor	12	697	143	28362	0.00038	0.018	// AT5G15490 // AT5G43330 // AT1G60730 // AT3G06860 // AT5G53580 // AT5G14200 // AT5G19440 // AT1G72680 // AT1G67730 // AT1G04420 // AT1G31230 // AT1G17745
GO:0016638	F	oxidoreductase activity, acting on the CH-NH2 group of donors	7	697	50	28362	0.00041	0.019	// AT4G12290 // AT1G05010 // AT3G43670 // AT2G41220 // AT1G32470 // AT2G35370 // AT5G18170
GO:0015075	F	ion transmembrane transporter activity	30	697	629	28362	0.00069	0.031	// AT5G61520 // AT5G45380 // AT4G03560 // AT4G30190 // AT1G17500 // AT4G16370 // AT2G38290 // AT1G16310 // AT1G32450 // AT1G64650 // AT1G71880 // AT2G46430 // AT2G03530 // AT1G20840 // AT2G19110 // AT5G26340 // AT3G23430 // AT1G13210 // AT1G69870 // AT5G14880 // AT2G23790 // AT3G25610 // AT5G13750 // AT1G77210 // AT1G51340 // AT3G04110 // AT5G66650 // AT5G12080 // AT4G17970 // AT3G05160
GO:0015238	F	drug transmembrane transporter activity	8	697	73	28362	0.00073	0.031	// AT3G59140 // AT2G47000 // AT3G21690 // AT3G26590 // AT1G71140 // AT1G51340 // AT3G13080 // AT4G29140
GO:0043167	F	ion binding	124	697	3821	28362	0.00089	0.036	// AT3G60530 // AT1G14980 // AT1G75690 // AT3G16460 // AT5G51060 // AT3G21460 // AT3G56240 // AT4G30190 // AT1G49200 // AT5G24530 // AT1G10600 // ATCG00020 // AT1G51090 // AT1G50480 // AT1G20620 // AT1G72680 // AT5G63310 // AT5G61000 // AT1G14700 // AT1G66970 // AT2G04700 // AT5G17330 // AT1G53580 // AT4G20110 // AT3G03630 // AT5G42200 // AT1G76410 // AT5G14200 // AT1G64060 // AT4G26150 // AT5G28…
GO:0050662	F	coenzyme binding	17	697	281	28362	0.00095	0.037	// AT5G24150 // AT5G44400 // AT5G54960 // AT1G77760 // AT5G03630 // AT5G15490 // AT1G31812 // AT2G21280 // AT1G12200 // AT5G53580 // AT2G45400 // AT5G14200 // AT1G68890 // AT5G19440 // AT1G17745 // AT1G31230 // AT5G65750
GO:0090484	F	drug transporter activity	8	697	77	28362	0.001	0.038	// AT3G59140 // AT2G47000 // AT3G21690 // AT3G26590 // AT1G71140 // AT1G51340 // AT3G13080 // AT4G29140
GO:0031072	F	heat shock protein binding	5	697	28	28362	0.0011	0.039	// AT1G75690 // AT3G47650 // AT1G22630 // AT4G13670 // AT2G34860
GO:0016614	F	oxidoreductase activity, acting on CH-OH group of donors	14	697	214	28362	0.0013	0.046	// AT5G44400 // AT5G15490 // AT5G43330 // AT1G60730 // AT2G45400 // AT3G06860 // AT5G53580 // AT5G14200 // AT5G19440 // AT1G72680 // AT1G67730 // AT1G04420 // AT1G31230 // AT1G17745
GO:0015926	F	glucosidase activity	8	697	87	28362	0.002	0.07	// AT4G29360 // AT1G02850 // AT5G20950 // AT3G13560 // AT1G61820 // AT3G18080 // AT4G09510 // AT3G06500
GO:0016831	F	carboxy-lyase activity	7	697	70	28362	0.0025	0.083	// AT5G15950 // AT5G54960 // AT4G34710 // AT4G37870 // AT1G53310 // ATCG00490 // AT5G17330
GO:0080044	F	quercetin 7-O-glucosyltransferase activity	7	697	71	28362	0.0027	0.083	// AT3G50740 // AT5G17050 // AT1G22400 // AT4G34135 // AT3G21560 // AT1G05680 // AT1G30530
GO:0080043	F	quercetin 3-O-glucosyltransferase activity	7	697	71	28362	0.0027	0.083	// AT3G50740 // AT5G17050 // AT1G22400 // AT4G34135 // AT3G21560 // AT1G05680 // AT1G30530
GO:0005515	F	protein binding	116	697	3669	28362	0.0031	0.095	// AT4G13670 // AT3G60530 // AT1G75690 // AT4G33470 // AT1G55550 // AT2G05620 // AT1G76790 // AT4G14870 // AT3G28270 // AT5G43060 // ATCG00020 // AT1G53310 // AT3G24495 // AT2G16850 // AT1G72450 // AT5G50915 // AT3G23820 // AT5G17330 // AT4G14900 // AT4G27300 // AT1G64060 // AT4G26150 // AT1G22490 // AT3G51550 // AT4G26530 // AT1G15550 // AT5G61480 // AT4G30190 // AT3G47650 // AT3G52400 // AT2G46…
GO:0000287	F	magnesium ion binding	9	697	118	28362	0.0036	0.1	// AT5G54960 // ATCG00490 // AT5G14200 // AT1G13210 // AT4G30190 // AT1G17500 // AT3G25610 // AT5G08570 // AT3G49160
GO:0005488	F	binding	333	697	12081	28362	0.0036	0.1	// AT4G13670 // AT2G38230 // AT3G60530 // AT1G14980 // AT3G04210 // AT1G75690 // AT3G16460 // AT1G55550 // AT3G44890 // AT4G33470 // AT3G51160 // AT3G22420 // AT1G18330 // AT5G51060 // AT3G21460 // AT3G56240 // AT4G30190 // AT4G11060 // AT5G24530 // AT5G45260 // AT1G69850 // AT1G10600 // AT1G76790 // AT3G17840 // AT4G14870 // AT3G28270 // AT5G43060 // ATCG00020 // AT4G20110 // AT1G50480 // AT5G47…
GO:0016740	F	transferase activity	118	697	3791	28362	0.0047	0.13	// AT4G28490 // AT5G19530 // AT3G22420 // AT5G33290 // AT1G76790 // AT3G17840 // AT4G30580 // AT3G05660 // AT2G33570 // AT3G22150 // AT5G63310 // AT5G61480 // AT1G70530 // AT1G66970 // AT5G20250 // AT1G33800 // AT1G11330 // AT1G80180 // AT1G03495 // AT1G19600 // AT4G27300 // AT5G42200 // AT1G74100 // AT5G63410 // AT3G51550 // AT5G26220 // AT3G03630 // AT1G05570 // AT3G21560 // AT1G68890 // AT5G22…
GO:0043169	F	cation binding	115	697	3678	28362	0.0046	0.13	// AT3G60530 // AT1G75690 // AT3G16460 // AT5G51060 // AT3G21460 // AT3G56240 // AT4G30190 // AT1G49200 // AT5G24530 // AT1G10600 // ATCG00020 // AT1G51090 // AT1G50480 // AT1G20620 // AT1G72680 // AT5G63310 // AT5G61000 // AT1G14700 // AT1G66970 // AT2G04700 // AT1G53580 // AT4G20110 // AT5G42200 // AT1G76410 // AT5G14200 // AT1G64060 // AT4G26150 // AT5G28050 // AT1G73630 // AT1G72520 // AT1G67…
GO:0016860	F	intramolecular oxidoreductase activity	6	697	60	28362	0.005	0.13	// AT3G54960 // AT1G21750 // AT4G13670 // AT1G75690 // AT3G06860 // AT1G13280
GO:0033218	F	amide binding	6	697	62	28362	0.0058	0.15	// AT1G17170 // AT1G55540 // AT1G65290 // AT1G72180 // AT4G02520 // AT1G02930
GO:0046872	F	metal ion binding	114	697	3673	28362	0.006	0.15	// AT3G60530 // AT1G75690 // AT3G16460 // AT5G51060 // AT3G21460 // AT3G56240 // AT4G30190 // AT1G49200 // AT5G24530 // AT1G10600 // ATCG00020 // AT1G51090 // AT1G50480 // AT1G20620 // AT1G72680 // AT5G63310 // AT5G61000 // AT1G14700 // AT1G66970 // AT2G04700 // AT1G53580 // AT4G20110 // AT5G42200 // AT1G76410 // AT5G14200 // AT1G64060 // AT4G26150 // AT5G28050 // AT1G73630 // AT1G72520 // AT1G67…
GO:0004553	F	hydrolase activity, hydrolyzing O-glycosyl compounds	19	697	405	28362	0.0073	0.18	// AT5G07830 // AT4G29360 // AT1G64390 // AT1G02850 // AT1G78060 // AT4G24040 // AT1G02640 // AT2G43590 // AT5G20950 // AT3G13560 // AT5G20250 // AT3G06500 // AT4G26140 // AT5G42720 // AT3G18080 // AT4G37800 // AT4G09510 // AT1G61820 // AT1G70710
GO:0005507	F	copper ion binding	13	697	238	28362	0.008	0.19	// AT4G12290 // AT1G30510 // AT1G12520 // AT3G16460 // AT3G43670 // AT1G50480 // AT3G17820 // AT3G56240 // AT4G10040 // AT5G18170 // AT1G14980 // AT1G02930 // AT5G20230
GO:0050897	F	cobalt ion binding	5	697	48	28362	0.0087	0.19	// AT5G18170 // AT1G02930 // AT1G65290 // AT5G65750 // AT1G20620
GO:0016758	F	transferase activity, transferring hexosyl groups	18	697	382	28362	0.0085	0.19	// AT3G50740 // AT1G71220 // AT5G17050 // AT1G22400 // AT1G13250 // AT4G21150 // AT2G40840 // AT1G05680 // AT4G34135 // AT4G37800 // AT3G21560 // AT3G29320 // AT5G03760 // AT2G33570 // AT5G20250 // AT1G30530 // AT1G05570 // AT5G22740
GO:0035251	F	UDP-glucosyltransferase activity	9	697	137	28362	0.0088	0.19	// AT3G50740 // AT1G71220 // AT5G17050 // AT1G22400 // AT4G34135 // AT1G05570 // AT3G21560 // AT1G05680 // AT1G30530
GO:0015662	F	ATPase activity, coupled to transmembrane movement of ions, phosphorylative mechanism	5	697	48	28362	0.0087	0.19	// AT4G30190 // AT1G17500 // AT3G25610 // AT2G19110 // AT1G13210
GO:0016765	F	transferase activity, transferring alkyl or aryl (other than methyl) groups	9	697	138	28362	0.0092	0.2	// AT3G43800 // AT2G29460 // AT5G19530 // AT5G04950 // AT1G56430 // AT3G17390 // AT1G17170 // AT4G02520 // AT1G02930
GO:0008422	F	beta-glucosidase activity	6	697	71	28362	0.01	0.22	// AT4G29360 // AT1G02850 // AT5G20950 // AT3G13560 // AT1G61820 // AT3G18080
GO:0032559	F	adenyl ribonucleotide binding	76	697	2364	28362	0.011	0.22	// AT2G47000 // AT4G28490 // AT4G37870 // AT3G04210 // AT3G55630 // AT2G37710 // AT1G55550 // AT1G09970 // AT3G22420 // AT5G63310 // AT3G17820 // AT5G45510 // AT3G17390 // AT1G63350 // AT4G30190 // AT1G17500 // AT3G21240 // AT2G46430 // AT5G57565 // AT1G12000 // AT3G59140 // AT3G17840 // AT5G14640 // AT4G23240 // AT3G55110 // AT4G22130 // AT1G14980 // AT5G44510 // AT1G50460 // AT1G50480 // AT3G13…
GO:0030554	F	adenyl nucleotide binding	76	697	2366	28362	0.012	0.22	// AT2G47000 // AT4G28490 // AT4G37870 // AT3G04210 // AT3G55630 // AT2G37710 // AT1G55550 // AT1G09970 // AT3G22420 // AT5G63310 // AT3G17820 // AT5G45510 // AT3G17390 // AT1G63350 // AT4G30190 // AT1G17500 // AT3G21240 // AT2G46430 // AT5G57565 // AT1G12000 // AT3G59140 // AT3G17840 // AT5G14640 // AT4G23240 // AT3G55110 // AT4G22130 // AT1G14980 // AT5G44510 // AT1G50460 // AT1G50480 // AT3G13…
GO:0019842	F	vitamin binding	5	697	51	28362	0.011	0.22	// AT1G65290 // AT5G54960 // AT1G05010 // AT5G65750 // AT1G68890
GO:0042277	F	peptide binding	5	697	52	28362	0.012	0.22	// AT1G72180 // AT1G17170 // AT1G55540 // AT4G02520 // AT1G02930
GO:0009055	F	electron carrier activity	11	697	196	28362	0.012	0.22	// AT5G44400 // AT2G01918 // AT5G20230 // ATCG00280 // ATCG00020 // AT3G62950 // AT2G05620 // AT5G63030 // AT3G21460 // AT4G10040 // AT4G15670
GO:0015399	F	primary active transmembrane transporter activity	13	697	252	28362	0.012	0.23	// AT3G59140 // AT2G47000 // AT2G19110 // AT4G14870 // AT1G13210 // AT3G55110 // AT5G63850 // AT3G13080 // AT1G17500 // AT4G30190 // AT2G36380 // AT3G25610 // AT3G46560
GO:0008324	F	cation transmembrane transporter activity	20	697	464	28362	0.014	0.25	// AT3G05160 // AT2G19110 // AT5G61520 // AT5G26340 // AT5G13750 // AT4G16370 // AT4G03560 // AT5G14880 // AT5G45380 // AT1G71880 // AT3G04110 // AT5G66650 // AT4G30190 // AT2G46430 // AT2G03530 // AT1G77210 // AT2G23790 // AT2G38290 // AT1G20840 // AT1G16310
GO:0052689	F	carboxylic ester hydrolase activity	15	697	314	28362	0.014	0.25	// AT1G28600 // AT1G75900 // AT2G26440 // AT5G47500 // AT4G33220 // AT5G03610 // AT4G01130 // AT2G04570 // AT5G45280 // AT1G54010 // AT1G45201 // AT5G16140 // AT1G29670 // AT4G16690 // AT5G53370
GO:0004364	F	glutathione transferase activity	5	697	55	28362	0.014	0.26	// AT1G17170 // AT4G02520 // AT2G29460 // AT1G02930 // AT3G43800
GO:0005524	F	ATP binding	72	697	2248	28362	0.015	0.26	// AT2G47000 // AT4G28490 // AT4G37870 // AT3G55630 // AT2G37710 // AT1G55550 // AT1G09970 // AT3G22420 // AT5G63310 // AT3G17820 // AT5G45510 // AT3G17390 // AT1G63350 // AT4G30190 // AT1G17500 // AT3G21240 // AT5G57565 // AT1G12000 // AT3G59140 // AT3G17840 // AT5G14640 // AT4G23240 // AT3G55110 // AT4G22130 // AT1G14980 // AT5G44510 // AT1G50460 // AT1G50480 // AT3G13080 // AT3G24495 // AT5G42…
GO:0016798	F	hydrolase activity, acting on glycosyl bonds	19	697	438	28362	0.015	0.26	// AT5G07830 // AT4G29360 // AT1G64390 // AT1G02850 // AT1G78060 // AT4G24040 // AT1G02640 // AT2G43590 // AT5G20950 // AT3G13560 // AT5G20250 // AT3G06500 // AT4G26140 // AT5G42720 // AT3G18080 // AT4G37800 // AT4G09510 // AT1G61820 // AT1G70710
GO:0005342	F	organic acid transmembrane transporter activity	7	697	102	28362	0.016	0.27	// AT5G46800 // AT5G63850 // AT1G77690 // AT4G08290 // AT1G44800 // AT4G17970 // AT5G40780
GO:0046943	F	carboxylic acid transmembrane transporter activity	7	697	102	28362	0.016	0.27	// AT5G46800 // AT5G63850 // AT1G77690 // AT4G08290 // AT1G44800 // AT4G17970 // AT5G40780
GO:0015035	F	protein disulfide oxidoreductase activity	6	697	79	28362	0.016	0.27	// AT1G45145 // AT3G62950 // AT5G63030 // AT3G21460 // AT4G15670 // AT4G03520
GO:0015294	F	solute:cation symporter activity	8	697	128	28362	0.017	0.27	// AT5G61520 // AT5G26340 // AT5G45380 // AT1G77210 // AT1G20840 // AT1G71880 // AT2G03530 // AT3G05160
GO:0016209	F	antioxidant activity	10	697	181	28362	0.017	0.27	// AT4G37530 // AT1G45145 // AT5G47910 // AT1G64060 // AT1G20620 // AT5G51060 // AT4G03520 // AT4G02520 // AT4G08390 // AT5G06290
GO:0005509	F	calcium ion binding	13	697	266	28362	0.018	0.28	// AT2G01918 // AT2G46600 // AT3G55330 // AT4G03560 // AT1G66970 // AT1G73630 // AT5G47910 // AT1G64060 // AT5G51060 // AT1G69850 // AT5G27390 // AT4G20110 // AT1G21550
GO:0046527	F	glucosyltransferase activity	9	697	158	28362	0.02	0.3	// AT3G50740 // AT1G71220 // AT5G17050 // AT1G22400 // AT4G34135 // AT1G05570 // AT3G21560 // AT1G05680 // AT1G30530
GO:0015171	F	amino acid transmembrane transporter activity	6	697	83	28362	0.02	0.31	// AT5G46800 // AT5G63850 // AT1G77690 // AT4G08290 // AT1G44800 // AT5G40780
GO:0004601	F	peroxidase activity	8	697	133	28362	0.021	0.31	// AT5G47910 // AT1G64060 // AT1G20620 // AT5G51060 // AT4G37530 // AT4G02520 // AT4G08390 // AT5G06290
GO:0097367	F	carbohydrate derivative binding	83	697	2696	28362	0.022	0.32	// AT1G76680 // AT2G47000 // AT4G28490 // AT4G37870 // AT3G04210 // AT1G09970 // AT2G37710 // AT1G55550 // AT3G51160 // AT3G22420 // AT5G63310 // AT1G13210 // AT3G17820 // AT5G45510 // AT3G17390 // AT1G63350 // AT4G30190 // AT1G17500 // AT3G21240 // AT2G46430 // AT5G57565 // AT1G12000 // AT3G59140 // AT3G17840 // AT5G14640 // AT4G23240 // AT3G55110 // AT4G22130 // AT1G14980 // AT5G44510 // AT1G50…
GO:0005261	F	cation channel activity	5	697	62	28362	0.022	0.32	// AT2G46430 // AT3G04110 // AT4G03560 // AT2G23790 // AT5G66650
GO:0015036	F	disulfide oxidoreductase activity	6	697	87	28362	0.025	0.35	// AT1G45145 // AT3G62950 // AT5G63030 // AT3G21460 // AT4G15670 // AT4G03520
GO:0016684	F	oxidoreductase activity, acting on peroxide as acceptor	8	697	139	28362	0.026	0.36	// AT5G47910 // AT1G64060 // AT1G20620 // AT5G51060 // AT4G37530 // AT4G02520 // AT4G08390 // AT5G06290
GO:0015405	F	P-P-bond-hydrolysis-driven transmembrane transporter activity	12	697	251	28362	0.026	0.36	// AT3G59140 // AT2G47000 // AT2G19110 // AT4G14870 // AT1G13210 // AT3G55110 // AT3G13080 // AT1G17500 // AT4G30190 // AT2G36380 // AT3G25610 // AT3G46560
GO:0043168	F	anion binding	10	697	195	28362	0.027	0.37	// AT2G38400 // AT3G03630 // AT1G05010 // AT5G36160 // AT2G20610 // AT1G12860 // AT3G29320 // AT5G17330 // AT1G17745 // AT1G31230
GO:0030170	F	pyridoxal phosphate binding	6	697	92	28362	0.031	0.41	// AT2G38400 // AT2G20610 // AT5G36160 // AT3G03630 // AT3G29320 // AT5G17330
GO:0051119	F	sugar transmembrane transporter activity	7	697	118	28362	0.031	0.42	// AT5G61520 // AT5G26340 // AT3G48740 // AT1G77210 // AT1G20840 // AT1G71880 // AT3G05160
GO:0042626	F	ATPase activity, coupled to transmembrane movement of substances	10	697	202	28362	0.033	0.43	// AT3G59140 // AT2G47000 // AT2G19110 // AT1G13210 // AT3G55110 // AT3G13080 // AT1G17500 // AT4G30190 // AT2G36380 // AT3G25610
GO:0043492	F	ATPase activity, coupled to movement of substances	10	697	203	28362	0.034	0.44	// AT3G59140 // AT2G47000 // AT2G19110 // AT1G13210 // AT3G55110 // AT3G13080 // AT1G17500 // AT4G30190 // AT2G36380 // AT3G25610
GO:0005402	F	cation:sugar symporter activity	6	697	95	28362	0.035	0.44	// AT5G61520 // AT5G26340 // AT1G77210 // AT1G20840 // AT1G71880 // AT3G05160
GO:0005351	F	sugar:proton symporter activity	6	697	95	28362	0.035	0.44	// AT5G61520 // AT5G26340 // AT1G77210 // AT1G20840 // AT1G71880 // AT3G05160
GO:0016820	F	hydrolase activity, acting on acid anhydrides, catalyzing transmembrane movement of substances	10	697	205	28362	0.035	0.44	// AT3G59140 // AT2G47000 // AT2G19110 // AT1G13210 // AT3G55110 // AT3G13080 // AT1G17500 // AT4G30190 // AT2G36380 // AT3G25610
GO:1901476	F	carbohydrate transporter activity	7	697	123	28362	0.037	0.46	// AT5G61520 // AT5G26340 // AT3G48740 // AT1G77210 // AT1G20840 // AT1G71880 // AT3G05160
GO:0015144	F	carbohydrate transmembrane transporter activity	7	697	123	28362	0.037	0.46	// AT5G61520 // AT5G26340 // AT3G48740 // AT1G77210 // AT1G20840 // AT1G71880 // AT3G05160
GO:0015295	F	solute:proton symporter activity	6	697	97	28362	0.038	0.46	// AT5G61520 // AT5G26340 // AT1G77210 // AT1G20840 // AT1G71880 // AT3G05160
GO:0032553	F	ribonucleotide binding	80	697	2664	28362	0.039	0.46	// AT1G76680 // AT2G47000 // AT4G28490 // AT4G37870 // AT3G04210 // AT1G09970 // AT2G37710 // AT1G55550 // AT3G51160 // AT3G22420 // AT5G63310 // AT3G17820 // AT5G45510 // AT3G17390 // AT1G63350 // AT4G30190 // AT1G17500 // AT3G21240 // AT2G46430 // AT5G57565 // AT1G12000 // AT3G59140 // AT3G17840 // AT5G14640 // AT4G23240 // AT3G55110 // AT4G22130 // AT1G14980 // AT5G44510 // AT1G50460 // AT5G58…
GO:0016757	F	transferase activity, transferring glycosyl groups	24	697	654	28362	0.039	0.46	// AT5G22740 // AT1G05570 // AT3G21560 // AT1G05680 // AT5G33290 // AT4G17770 // AT1G22400 // AT4G34135 // AT1G71220 // AT2G33570 // AT1G30530 // AT3G50740 // AT1G13250 // AT4G21150 // AT5G17050 // AT4G37800 // AT5G20250 // AT2G40840 // AT2G18560 // AT3G26440 // AT5G25265 // AT3G29320 // AT5G03760 // AT5G01100
GO:0032555	F	purine ribonucleotide binding	79	697	2631	28362	0.04	0.47	// AT2G47000 // AT4G28490 // AT4G37870 // AT3G04210 // AT1G09970 // AT2G37710 // AT1G55550 // AT3G51160 // AT3G22420 // AT5G63310 // AT3G17820 // AT5G45510 // AT3G17390 // AT1G63350 // AT4G30190 // AT1G17500 // AT3G21240 // AT2G46430 // AT5G57565 // AT1G12000 // AT3G59140 // AT3G17840 // AT5G14640 // AT4G23240 // AT3G55110 // AT4G22130 // AT1G14980 // AT5G44510 // AT1G50460 // AT5G58370 // AT1G50…
GO:0017076	F	purine nucleotide binding	79	697	2633	28362	0.041	0.47	// AT2G47000 // AT4G28490 // AT4G37870 // AT3G04210 // AT1G09970 // AT2G37710 // AT1G55550 // AT3G51160 // AT3G22420 // AT5G63310 // AT3G17820 // AT5G45510 // AT3G17390 // AT1G63350 // AT4G30190 // AT1G17500 // AT3G21240 // AT2G46430 // AT5G57565 // AT1G12000 // AT3G59140 // AT3G17840 // AT5G14640 // AT4G23240 // AT3G55110 // AT4G22130 // AT1G14980 // AT5G44510 // AT1G50460 // AT5G58370 // AT1G50…
GO:0008194	F	UDP-glycosyltransferase activity	12	697	273	28362	0.043	0.49	// AT3G50740 // AT1G71220 // AT5G17050 // AT1G22400 // AT1G13250 // AT2G18560 // AT4G34135 // AT1G05570 // AT3G21560 // AT1G05680 // AT5G33290 // AT1G30530
GO:0016651	F	oxidoreductase activity, acting on NAD(P)H	7	697	127	28362	0.043	0.49	// AT1G45145 // AT4G36220 // AT5G47910 // AT1G64060 // AT5G03630 // AT5G51060 // AT4G03520
GO:0032550	F	purine ribonucleoside binding	78	697	2612	28362	0.046	0.51	// AT2G47000 // AT4G28490 // AT4G37870 // AT3G04210 // AT1G09970 // AT2G37710 // AT1G55550 // AT3G51160 // AT3G22420 // AT5G63310 // AT3G17820 // AT5G45510 // AT3G17390 // AT1G63350 // AT4G30190 // AT1G17500 // AT3G21240 // AT5G57565 // AT1G12000 // AT3G59140 // AT3G17840 // AT5G14640 // AT4G23240 // AT3G55110 // AT4G22130 // AT1G14980 // AT5G44510 // AT1G50460 // AT5G58370 // AT1G50480 // AT3G13…
GO:0001883	F	purine nucleoside binding	78	697	2612	28362	0.046	0.51	// AT2G47000 // AT4G28490 // AT4G37870 // AT3G04210 // AT1G09970 // AT2G37710 // AT1G55550 // AT3G51160 // AT3G22420 // AT5G63310 // AT3G17820 // AT5G45510 // AT3G17390 // AT1G63350 // AT4G30190 // AT1G17500 // AT3G21240 // AT5G57565 // AT1G12000 // AT3G59140 // AT3G17840 // AT5G14640 // AT4G23240 // AT3G55110 // AT4G22130 // AT1G14980 // AT5G44510 // AT1G50460 // AT5G58370 // AT1G50480 // AT3G13…
GO:0001882	F	nucleoside binding	78	697	2618	28362	0.048	0.52	// AT2G47000 // AT4G28490 // AT4G37870 // AT3G04210 // AT1G09970 // AT2G37710 // AT1G55550 // AT3G51160 // AT3G22420 // AT5G63310 // AT3G17820 // AT5G45510 // AT3G17390 // AT1G63350 // AT4G30190 // AT1G17500 // AT3G21240 // AT5G57565 // AT1G12000 // AT3G59140 // AT3G17840 // AT5G14640 // AT4G23240 // AT3G55110 // AT4G22130 // AT1G14980 // AT5G44510 // AT1G50460 // AT5G58370 // AT1G50480 // AT3G13…
GO:0032549	F	ribonucleoside binding	78	697	2617	28362	0.047	0.52	// AT2G47000 // AT4G28490 // AT4G37870 // AT3G04210 // AT1G09970 // AT2G37710 // AT1G55550 // AT3G51160 // AT3G22420 // AT5G63310 // AT3G17820 // AT5G45510 // AT3G17390 // AT1G63350 // AT4G30190 // AT1G17500 // AT3G21240 // AT5G57565 // AT1G12000 // AT3G59140 // AT3G17840 // AT5G14640 // AT4G23240 // AT3G55110 // AT4G22130 // AT1G14980 // AT5G44510 // AT1G50460 // AT5G58370 // AT1G50480 // AT3G13…
GO:0035639	F	purine ribonucleoside triphosphate binding	75	697	2515	28362	0.051	0.54	// AT2G47000 // AT4G28490 // AT4G37870 // AT1G09970 // AT2G37710 // AT1G55550 // AT3G51160 // AT3G22420 // AT5G63310 // AT3G17820 // AT5G45510 // AT3G17390 // AT1G63350 // AT4G30190 // AT1G17500 // AT3G21240 // AT5G57565 // AT1G12000 // AT3G59140 // AT3G17840 // AT5G14640 // AT4G23240 // AT3G55110 // AT4G22130 // AT1G14980 // AT5G44510 // AT1G50460 // AT5G58370 // AT1G50480 // AT3G13080 // AT3G55…
GO:0036094	F	small molecule binding	99	697	3434	28362	0.056	0.58	// AT4G28490 // AT3G04210 // AT3G51160 // AT3G22420 // AT1G55550 // AT4G30190 // AT3G17840 // AT1G07350 // AT3G24495 // AT5G63310 // AT5G61000 // AT5G48545 // AT1G70530 // AT1G05010 // AT1G11330 // AT3G55110 // AT4G27300 // AT5G14200 // AT5G63410 // AT2G36380 // AT3G51550 // AT4G37870 // AT3G55630 // AT5G61480 // AT5G45510 // AT1G17500 // AT1G17745 // AT1G12000 // AT4G23240 // AT4G22130 // AT3G13…
GO:0051213	F	dioxygenase activity	7	697	135	28362	0.056	0.58	// AT5G05600 // AT1G15550 // AT1G53580 // AT1G17420 // AT4G19170 // AT5G24530 // AT1G72520
GO:0005216	F	ion channel activity	6	697	113	28362	0.067	0.7	// AT4G03560 // AT2G46430 // AT5G66650 // AT3G04110 // AT5G12080 // AT2G23790
GO:0046873	F	metal ion transmembrane transporter activity	10	697	235	28362	0.072	0.74	// AT2G19110 // AT5G14880 // AT5G13750 // AT4G16370 // AT4G03560 // AT5G45380 // AT3G04110 // AT5G66650 // AT2G46430 // AT2G23790
GO:0030246	F	carbohydrate binding	12	697	303	28362	0.079	0.8	// AT1G11330 // AT1G64390 // AT2G40840 // AT3G16460 // AT2G37710 // AT4G27300 // AT3G15356 // AT1G19715 // AT5G39790 // AT4G11900 // AT1G50460 // AT5G52120
GO:0046906	F	tetrapyrrole binding	15	697	402	28362	0.08	0.8	// AT1G13100 // AT1G77760 // AT4G36220 // AT5G02120 // ATCG00020 // AT1G78490 // AT1G16400 // AT5G36220 // AT1G20620 // AT5G07990 // AT4G10040 // AT4G37370 // ATCG00280 // AT4G08390 // AT4G37530
GO:0016301	F	kinase activity	44	697	1436	28362	0.085	0.83	// AT4G28490 // AT2G37710 // AT1G09970 // AT3G22420 // AT1G66940 // AT5G08570 // AT5G57565 // AT1G12000 // AT3G17840 // AT5G14640 // AT4G23240 // AT4G23200 // AT5G42440 // AT3G05660 // AT4G22130 // AT1G50460 // AT1G08650 // AT1G66920 // AT1G11330 // AT5G61480 // AT1G70530 // AT1G66970 // AT4G02260 // AT1G29720 // AT3G47570 // AT3G57770 // AT1G76360 // AT4G14480 // AT5G51830 // AT3G25010 // AT1G80…
GO:0072509	F	divalent inorganic cation transmembrane transporter activity	5	697	92	28362	0.084	0.83	// AT3G04110 // AT4G03560 // AT2G23790 // AT5G66650 // AT2G19110
GO:0016746	F	transferase activity, transferring acyl groups	15	697	408	28362	0.087	0.84	// AT5G26220 // AT1G72030 // AT4G30580 // AT1G75900 // AT3G28940 // AT4G34250 // AT1G01610 // AT4G12910 // AT4G13840 // AT5G01210 // AT1G03495 // AT1G03940 // AT5G23020 // AT3G26840 // AT4G31290
GO:0042625	F	ATPase coupled ion transmembrane transporter activity	5	697	93	28362	0.087	0.84	// AT4G30190 // AT1G17500 // AT3G25610 // AT2G19110 // AT1G13210
GO:0022838	F	substrate-specific channel activity	7	697	152	28362	0.089	0.85	// AT5G12080 // AT4G03560 // AT3G04110 // AT5G66650 // AT2G46430 // AT2G16850 // AT2G23790
GO:0016667	F	oxidoreductase activity, acting on a sulfur group of donors	6	697	124	28362	0.093	0.89	// AT1G45145 // AT3G62950 // AT5G63030 // AT3G21460 // AT4G15670 // AT4G03520
GO:0016835	F	carbon-oxygen lyase activity	7	697	155	28362	0.096	0.9	// AT3G52720 // AT1G67750 // AT3G03630 // AT3G06860 // AT3G51160 // AT1G68890 // AT1G04680
GO:0098772	F	molecular function regulator	9	697	390	28362	0.62	1	// AT2G43535 // AT2G26440 // AT1G12520 // AT4G33220 // AT2G43520 // AT5G53370 // AT3G13330 // AT1G52240 // AT4G03520
GO:0017171	F	serine hydrolase activity	7	697	171	28362	0.14	1	// AT4G21326 // AT2G05920 // AT4G12910 // AT1G20160 // AT3G02110 // AT5G22860 // AT3G07990
GO:0001067	F	regulatory region nucleic acid binding	8	697	455	28362	0.87	1	// AT3G60530 // AT1G22590 // AT1G07640 // AT4G26150 // AT5G49450 // AT2G46270 // AT4G34000 // AT1G19850
GO:0044212	F	transcription regulatory region DNA binding	8	697	452	28362	0.86	1	// AT3G60530 // AT1G22590 // AT1G07640 // AT4G26150 // AT5G49450 // AT2G46270 // AT4G34000 // AT1G19850
GO:0016818	F	hydrolase activity, acting on acid anhydrides, in phosphorus-containing anhydrides	16	697	817	28362	0.85	1	// AT5G61000 // AT2G47000 // AT2G19110 // AT5G63120 // AT3G59140 // AT1G13210 // AT3G55110 // AT5G54670 // AT1G50360 // AT4G24190 // AT3G13080 // AT1G55550 // AT1G17500 // AT4G30190 // AT2G36380 // AT3G25610
GO:0016810	F	hydrolase activity, acting on carbon-nitrogen (but not peptide) bonds	5	697	128	28362	0.22	1	// AT5G47435 // AT1G50480 // AT4G33470 // AT3G44750 // AT5G28050
GO:0016817	F	hydrolase activity, acting on acid anhydrides	17	697	826	28362	0.8	1	// AT5G54670 // AT5G61000 // AT2G47000 // AT2G19110 // AT5G48545 // AT3G59140 // AT1G13210 // AT3G55110 // AT5G63120 // AT1G50360 // AT4G24190 // AT3G13080 // AT1G55550 // AT1G17500 // AT4G30190 // AT2G36380 // AT3G25610
GO:0016887	F	ATPase activity	13	697	530	28362	0.54	1	// AT3G59140 // AT2G47000 // AT2G19110 // AT5G63120 // AT1G13210 // AT3G55110 // AT5G54670 // AT4G24190 // AT3G13080 // AT1G17500 // AT4G30190 // AT2G36380 // AT3G25610
GO:1901265	F	nucleoside phosphate binding	93	697	3370	28362	0.13	1	// AT4G28490 // AT3G04210 // AT3G51160 // AT3G22420 // AT1G55550 // AT4G30190 // AT3G17840 // AT1G07350 // AT3G24495 // AT5G63310 // AT5G61000 // AT5G48545 // AT1G31230 // AT1G70530 // AT1G29720 // AT1G11330 // AT3G55110 // AT4G27300 // AT5G14200 // AT5G63410 // AT2G36380 // AT3G51550 // AT4G37870 // AT3G55630 // AT5G61480 // AT5G45510 // AT1G17500 // AT1G17745 // AT1G12000 // AT4G23240 // AT4G22…
GO:0001071	F	nucleic acid binding transcription factor activity	40	697	1730	28362	0.68	1	// AT3G60530 // AT1G22590 // AT3G61890 // AT5G23420 // AT5G17300 // AT4G37790 // AT2G26580 // AT5G57660 // AT2G46270 // AT5G45260 // AT4G29190 // AT4G32280 // AT1G76110 // AT1G12860 // AT3G02150 // AT2G40260 // AT5G28770 // AT1G19850 // AT2G30250 // AT1G68840 // AT1G07640 // AT2G31230 // AT4G26150 // AT3G04030 // AT5G50915 // AT3G03450 // AT3G56400 // AT5G15830 // AT4G34000 // AT5G07580 // AT2G32…
GO:0016787	F	hydrolase activity	90	697	3279	28362	0.15	1	// AT4G21326 // AT3G08510 // AT4G33470 // AT1G55550 // AT4G30190 // AT1G10600 // AT5G43060 // AT4G01130 // AT1G50480 // AT1G54010 // AT3G02110 // AT1G62710 // AT4G29360 // AT1G64390 // AT5G48545 // AT5G47500 // AT1G14700 // AT1G66970 // AT5G20250 // AT3G18080 // AT4G24040 // AT3G55110 // AT2G01890 // AT2G36380 // AT5G22860 // AT5G55480 // AT2G05920 // AT5G20950 // AT5G45280 // AT3G03520 // AT1G17…
GO:0016788	F	hydrolase activity, acting on ester bonds	31	697	1131	28362	0.3	1	// AT5G55480 // AT3G08510 // AT5G16140 // AT5G17670 // AT5G45280 // AT5G53370 // AT3G03520 // AT1G29670 // AT4G16690 // AT4G17770 // AT1G75900 // AT4G33220 // AT1G54010 // AT4G01130 // AT3G22150 // AT1G53580 // AT4G39770 // AT1G28600 // AT5G47500 // AT5G03610 // AT1G14700 // AT4G02260 // AT1G66970 // AT2G30170 // AT2G25620 // AT2G26440 // AT1G01610 // AT2G04570 // AT3G05630 // AT1G45201 // AT2G01…
GO:0004842	F	ubiquitin-protein transferase activity	9	697	387	28362	0.61	1	// AT4G36410 // AT4G14365 // AT5G42200 // AT1G76410 // AT3G05200 // AT3G18980 // AT1G20823 // AT1G04020 // AT3G18710
GO:0016773	F	phosphotransferase activity, alcohol group as acceptor	31	697	1072	28362	0.21	1	// AT4G28490 // AT2G37710 // AT1G09970 // AT3G22420 // AT5G08570 // AT5G57565 // AT1G66920 // AT3G17840 // AT5G14640 // AT4G23240 // AT4G23200 // AT5G42440 // AT4G22130 // AT5G51830 // AT1G08650 // AT1G12000 // AT1G70530 // AT3G57770 // AT4G14480 // AT3G47570 // AT1G11330 // AT1G50460 // AT4G21400 // AT5G51560 // AT4G08850 // AT5G61480 // AT5G20480 // AT5G63410 // AT3G51550 // AT1G72180 // AT3G49…
GO:0016772	F	transferase activity, transferring phosphorus-containing groups	45	697	1657	28362	0.27	1	// AT4G28490 // AT2G37710 // AT1G09970 // AT3G22420 // AT1G66940 // AT5G08570 // AT5G57565 // AT1G12000 // AT3G17840 // AT5G14640 // AT4G23240 // AT4G23200 // AT5G42440 // AT1G66970 // AT3G05660 // AT4G22130 // AT1G50460 // AT1G08650 // AT1G66920 // AT1G11330 // AT5G61480 // AT1G70530 // AT5G17310 // AT4G02260 // AT1G29720 // AT3G47570 // AT3G57770 // AT1G76360 // AT4G14480 // AT5G51830 // AT3G25…
GO:0000975	F	regulatory region DNA binding	8	697	455	28362	0.87	1	// AT3G60530 // AT1G22590 // AT1G07640 // AT4G26150 // AT5G49450 // AT2G46270 // AT4G34000 // AT1G19850
GO:0000166	F	nucleotide binding	93	697	3370	28362	0.13	1	// AT4G28490 // AT3G04210 // AT3G51160 // AT3G22420 // AT1G55550 // AT4G30190 // AT3G17840 // AT1G07350 // AT3G24495 // AT5G63310 // AT5G61000 // AT5G48545 // AT1G31230 // AT1G70530 // AT1G29720 // AT1G11330 // AT3G55110 // AT4G27300 // AT5G14200 // AT5G63410 // AT2G36380 // AT3G51550 // AT4G37870 // AT3G55630 // AT5G61480 // AT5G45510 // AT1G17500 // AT1G17745 // AT1G12000 // AT4G23240 // AT4G22…
GO:0043565	F	sequence-specific DNA binding	19	697	825	28362	0.64	1	// AT2G30250 // AT2G37025 // AT3G60530 // AT1G22590 // AT3G61890 // AT2G40750 // AT4G21750 // AT1G68840 // AT4G37790 // AT2G46250 // AT1G66350 // AT3G03450 // AT3G56400 // AT5G15830 // AT5G49450 // AT2G46270 // AT4G26150 // AT5G28770 // AT4G34000
GO:0005506	F	iron ion binding	10	697	317	28362	0.26	1	// AT2G40300 // AT1G13100 // AT4G36220 // AT5G17170 // AT1G54500 // AT1G78490 // AT1G16400 // AT5G36220 // AT5G07990 // AT4G37370
GO:0022890	F	inorganic cation transmembrane transporter activity	11	697	325	28362	0.19	1	// AT2G19110 // AT5G14880 // AT5G13750 // AT4G16370 // AT4G03560 // AT5G45380 // AT3G04110 // AT5G66650 // AT4G30190 // AT2G46430 // AT2G23790
GO:0008289	F	lipid binding	10	697	317	28362	0.26	1	// AT5G48490 // AT1G22530 // AT3G22810 // AT3G22600 // AT1G62510 // AT2G10940 // AT4G21750 // AT4G12490 // AT5G55450 // AT1G72160
GO:0015267	F	channel activity	7	697	171	28362	0.14	1	// AT5G12080 // AT4G03560 // AT3G04110 // AT5G66650 // AT2G46430 // AT2G16850 // AT2G23790
GO:0046983	F	protein dimerization activity	11	697	567	28362	0.82	1	// AT1G76790 // AT2G21280 // AT1G22590 // AT4G01460 // AT2G38230 // AT3G47340 // AT1G12860 // AT5G50915 // AT5G49450 // AT1G22490 // AT5G28770
GO:0070011	F	peptidase activity, acting on L-amino acid peptides	15	697	458	28362	0.17	1	// AT1G67700 // AT2G05920 // AT4G16190 // AT4G32940 // AT5G43060 // AT3G07990 // AT4G12910 // AT1G20160 // AT4G21326 // AT5G05740 // AT3G02110 // AT5G22860 // AT1G62710 // AT3G25610 // AT1G10600
GO:0022853	F	active ion transmembrane transporter activity	5	697	100	28362	0.11	1	// AT4G30190 // AT1G17500 // AT3G25610 // AT2G19110 // AT1G13210
GO:0004497	F	monooxygenase activity	11	697	305	28362	0.14	1	// AT5G24150 // AT1G13100 // AT4G15765 // AT4G36220 // ATCG00490 // AT1G78490 // AT1G12200 // AT1G16400 // AT5G36220 // AT5G07990 // AT4G37370
GO:0016741	F	transferase activity, transferring one-carbon groups	5	697	306	28362	0.87	1	// AT1G76790 // AT1G48600 // AT1G73600 // AT5G47435 // AT1G33800
GO:0016747	F	transferase activity, transferring acyl groups other than amino-acyl groups	10	697	348	28362	0.36	1	// AT1G72030 // AT4G30580 // AT4G34250 // AT1G01610 // AT4G12910 // AT4G13840 // AT5G01210 // AT1G03495 // AT1G03940 // AT3G26840
GO:0019001	F	guanyl nucleotide binding	5	697	301	28362	0.86	1	// AT5G58370 // AT2G27200 // AT4G02260 // AT2G46430 // AT3G51160
GO:0016705	F	oxidoreductase activity, acting on paired donors, with incorporation or reduction of molecular oxygen	12	697	407	28362	0.31	1	// AT5G24150 // AT1G13100 // AT3G15850 // AT4G36220 // AT1G78490 // AT1G12200 // AT1G16400 // AT5G36220 // AT5G07990 // AT1G15550 // AT4G37370 // AT5G24530
GO:0016791	F	phosphatase activity	8	697	327	28362	0.55	1	// AT2G25620 // AT1G01610 // AT2G30170 // AT3G03520 // AT2G01890 // AT4G39770 // AT1G14700 // AT4G17770
GO:0019899	F	enzyme binding	7	697	265	28362	0.48	1	// AT4G15630 // AT4G36410 // AT3G12580 // AT4G27300 // AT4G33470 // AT1G22530 // AT4G14365
GO:0016709	F	oxidoreductase activity, acting on paired donors, with incorporation or reduction of molecular oxygen, NAD(P)H as one donor, and incorporation of one atom of oxygen	8	697	198	28362	0.12	1	// AT5G24150 // AT1G13100 // AT4G36220 // AT1G12200 // AT1G16400 // AT5G36220 // AT5G07990 // AT4G37370
GO:0016874	F	ligase activity	9	697	258	28362	0.19	1	// AT3G21240 // AT1G30520 // AT3G55630 // AT2G25840 // AT1G50480 // AT3G17820 // AT1G70980 // AT3G47340 // AT3G07420
GO:0032561	F	guanyl ribonucleotide binding	5	697	301	28362	0.86	1	// AT5G58370 // AT2G27200 // AT4G02260 // AT2G46430 // AT3G51160
GO:0044822	F	poly(A) RNA binding	9	697	337	28362	0.45	1	// AT5G63120 // AT1G20620 // AT3G05560 // AT5G20250 // AT4G31700 // AT2G23350 // AT3G17390 // AT5G64140 // AT4G36680
GO:0008135	F	translation factor activity, RNA binding	5	697	181	28362	0.46	1	// AT5G12110 // AT4G27130 // AT2G24060 // AT2G23350 // AT3G08740
GO:0005516	F	calmodulin binding	7	697	252	28362	0.43	1	// AT1G13210 // AT1G50360 // AT2G46430 // AT5G17330 // AT4G33050 // AT1G08650 // AT5G04020
GO:0004175	F	endopeptidase activity	9	697	225	28362	0.11	1	// AT2G05920 // AT1G20160 // AT5G43060 // AT1G67700 // AT4G32940 // AT4G21326 // AT5G05740 // AT3G25610 // AT1G62710
GO:0003676	F	nucleic acid binding	83	697	4558	28362	1	1	// AT1G79850 // AT3G60530 // AT5G20220 // AT2G30250 // AT3G61890 // AT5G23420 // AT5G17300 // AT3G44890 // AT3G44750 // AT4G37790 // AT2G46250 // AT4G26150 // AT2G26580 // AT3G54400 // AT3G16080 // AT3G17390 // AT1G67590 // AT4G11060 // AT2G46270 // AT5G45260 // AT4G29190 // AT4G17560 // AT2G37025 // AT5G59690 // AT1G22590 // AT1G76110 // AT1G75350 // AT1G12860 // AT1G07350 // AT5G47190 // AT3G22…
GO:0003677	F	DNA binding	52	697	2417	28362	0.86	1	// AT3G54400 // AT3G60530 // AT1G22590 // AT2G30250 // AT3G61890 // AT5G23420 // AT5G17300 // AT4G37790 // AT2G46250 // AT4G26150 // AT2G26580 // AT1G67590 // AT4G11060 // AT2G46270 // AT5G45260 // AT4G29190 // AT2G37025 // AT5G59690 // AT1G76110 // AT1G12860 // AT3G24495 // AT3G02150 // AT2G40260 // AT5G28770 // AT1G19850 // AT1G04020 // AT5G61000 // AT1G68840 // AT5G63550 // AT1G07640 // AT2G31…
GO:1901363	F	heterocyclic compound binding	191	697	7718	28362	0.47	1	// AT3G60530 // AT3G04210 // AT5G15830 // AT3G44890 // AT3G51160 // AT3G22420 // AT1G55550 // AT4G30190 // AT4G11060 // AT5G45260 // AT3G17840 // AT1G22590 // ATCG00020 // AT1G50480 // AT5G47190 // AT3G24495 // AT5G02120 // AT5G63310 // AT5G61000 // AT5G48545 // AT1G70530 // AT3G05560 // AT2G18328 // AT1G29720 // AT5G20250 // AT5G50915 // AT4G37370 // AT3G12580 // AT4G37790 // AT1G11330 // AT1G48…
GO:0004674	F	protein serine/threonine kinase activity	24	697	767	28362	0.14	1	// AT4G28490 // AT2G37710 // AT1G09970 // AT3G22420 // AT1G66920 // AT3G17840 // AT5G14640 // AT4G23240 // AT4G23200 // AT5G42440 // AT4G22130 // AT1G08650 // AT1G70530 // AT4G14480 // AT3G47570 // AT1G11330 // AT4G21400 // AT5G51560 // AT4G08850 // AT5G61480 // AT5G20480 // AT5G63410 // AT1G72180 // AT3G51550
GO:0004672	F	protein kinase activity	26	697	925	28362	0.27	1	// AT4G28490 // AT2G37710 // AT1G09970 // AT3G22420 // AT5G57565 // AT1G66920 // AT3G17840 // AT5G14640 // AT4G23240 // AT4G23200 // AT5G42440 // AT4G22130 // AT1G08650 // AT1G70530 // AT3G57770 // AT4G14480 // AT3G47570 // AT1G11330 // AT4G21400 // AT5G51560 // AT4G08850 // AT5G61480 // AT5G20480 // AT5G63410 // AT1G72180 // AT3G51550
GO:0017111	F	nucleoside-triphosphatase activity	16	697	766	28362	0.78	1	// AT5G61000 // AT2G47000 // AT2G19110 // AT5G63120 // AT3G59140 // AT1G13210 // AT3G55110 // AT5G54670 // AT1G50360 // AT4G24190 // AT3G13080 // AT1G55550 // AT1G17500 // AT4G30190 // AT2G36380 // AT3G25610
GO:0008509	F	anion transmembrane transporter activity	6	697	164	28362	0.22	1	// AT1G64650 // AT3G23430 // AT1G69870 // AT1G51340 // AT4G17970 // AT1G32450
GO:0043531	F	ADP binding	5	697	157	28362	0.35	1	// AT5G44510 // AT1G63350 // AT4G19520 // AT1G31540 // AT3G04210
GO:0042623	F	ATPase activity, coupled	11	697	389	28362	0.37	1	// AT3G59140 // AT2G47000 // AT2G19110 // AT5G63120 // AT1G13210 // AT3G55110 // AT3G13080 // AT1G17500 // AT4G30190 // AT2G36380 // AT3G25610
GO:0042578	F	phosphoric ester hydrolase activity	13	697	391	28362	0.18	1	// AT5G55480 // AT3G08510 // AT2G25620 // AT1G01610 // AT4G02260 // AT1G66970 // AT2G30170 // AT3G05630 // AT3G03520 // AT2G01890 // AT4G39770 // AT1G14700 // AT4G17770
GO:0008233	F	peptidase activity	15	697	544	28362	0.37	1	// AT1G67700 // AT2G05920 // AT4G16190 // AT4G32940 // AT5G43060 // AT3G07990 // AT4G12910 // AT1G20160 // AT4G21326 // AT5G05740 // AT3G02110 // AT5G22860 // AT1G62710 // AT3G25610 // AT1G10600
GO:0008236	F	serine-type peptidase activity	7	697	171	28362	0.14	1	// AT4G21326 // AT2G05920 // AT4G12910 // AT1G20160 // AT3G02110 // AT5G22860 // AT3G07990
GO:0003690	F	double-stranded DNA binding	6	697	315	28362	0.78	1	// AT2G37025 // AT3G60530 // AT1G22590 // AT3G24495 // AT4G26150 // AT4G34000
GO:0042802	F	identical protein binding	5	697	236	28362	0.69	1	// AT2G38400 // AT3G47340 // AT2G21280 // AT5G28770 // AT1G19850
GO:0020037	F	heme binding	12	697	360	28362	0.19	1	// AT1G13100 // AT1G77760 // AT4G36220 // AT1G78490 // AT1G16400 // AT5G36220 // AT1G20620 // AT5G07990 // AT4G10040 // AT4G37370 // AT4G08390 // AT4G37530
GO:0097159	F	organic cyclic compound binding	191	697	7737	28362	0.49	1	// AT3G60530 // AT3G04210 // AT5G15830 // AT3G44890 // AT3G51160 // AT3G22420 // AT1G55550 // AT4G30190 // AT4G11060 // AT5G45260 // AT3G17840 // AT1G22590 // ATCG00020 // AT1G50480 // AT5G47190 // AT3G24495 // AT5G02120 // AT5G63310 // AT5G61000 // AT5G48545 // AT1G70530 // AT3G05560 // AT2G18328 // AT1G29720 // AT5G20250 // AT5G50915 // AT4G37370 // AT3G12580 // AT4G37790 // AT1G11330 // AT1G48…
GO:0015077	F	monovalent inorganic cation transmembrane transporter activity	6	697	211	28362	0.42	1	// AT5G14880 // AT5G13750 // AT5G45380 // AT3G04110 // AT4G30190 // AT2G46430
GO:0030234	F	enzyme regulator activity	7	697	356	28362	0.77	1	// AT2G26440 // AT1G12520 // AT4G33220 // AT2G43520 // AT5G53370 // AT3G13330 // AT4G03520
GO:0008270	F	zinc ion binding	23	697	1297	28362	0.96	1	// AT1G19720 // AT5G57660 // AT5G20220 // AT3G44750 // AT1G49200 // AT3G60530 // AT3G52720 // AT1G72680 // AT4G14365 // AT1G20823 // AT5G65750 // AT1G04020 // AT5G18170 // AT1G12520 // AT2G32250 // AT2G21500 // AT5G42200 // AT1G76410 // AT3G05200 // AT4G26150 // AT5G28050 // AT5G48250 // AT1G67210
GO:0008092	F	cytoskeletal protein binding	5	697	270	28362	0.79	1	// AT1G08800 // AT1G50360 // AT5G54670 // AT1G55550 // AT4G33470
GO:0019825	F	oxygen binding	6	697	234	28362	0.52	1	// AT1G13100 // AT1G78490 // AT1G16400 // AT5G36220 // AT5G07990 // AT4G37370
GO:0022803	F	passive transmembrane transporter activity	7	697	171	28362	0.14	1	// AT5G12080 // AT4G03560 // AT3G04110 // AT5G66650 // AT2G46430 // AT2G16850 // AT2G23790
GO:0019787	F	ubiquitin-like protein transferase activity	9	697	393	28362	0.63	1	// AT4G36410 // AT4G14365 // AT5G42200 // AT1G76410 // AT3G05200 // AT3G18980 // AT1G20823 // AT1G04020 // AT3G18710
GO:0016462	F	pyrophosphatase activity	16	697	809	28362	0.84	1	// AT5G61000 // AT2G47000 // AT2G19110 // AT5G63120 // AT3G59140 // AT1G13210 // AT3G55110 // AT5G54670 // AT1G50360 // AT4G24190 // AT3G13080 // AT1G55550 // AT1G17500 // AT4G30190 // AT2G36380 // AT3G25610
GO:0015297	F	antiporter activity	6	697	161	28362	0.21	1	// AT3G21690 // AT5G13750 // AT1G71140 // AT1G51340 // AT3G26590 // AT4G29140
GO:0003700	F	transcription factor activity, sequence-specific DNA binding	40	697	1729	28362	0.67	1	// AT3G60530 // AT1G22590 // AT3G61890 // AT5G23420 // AT5G17300 // AT4G37790 // AT2G26580 // AT5G57660 // AT2G46270 // AT5G45260 // AT4G29190 // AT4G32280 // AT1G76110 // AT1G12860 // AT3G02150 // AT2G40260 // AT5G28770 // AT1G19850 // AT2G30250 // AT1G68840 // AT1G07640 // AT2G31230 // AT4G26150 // AT3G04030 // AT5G50915 // AT3G03450 // AT3G56400 // AT5G15830 // AT4G34000 // AT5G07580 // AT2G32…
GO:0003723	F	RNA binding	28	697	1943	28362	1	1	// AT1G79850 // AT3G44890 // AT4G17560 // AT3G16080 // AT3G17390 // AT1G75350 // AT1G07350 // AT5G47190 // AT3G22150 // AT3G15190 // AT1G20620 // AT5G57930 // AT1G73530 // AT4G01310 // AT3G05560 // AT3G08740 // AT5G20250 // AT2G24060 // AT1G05190 // AT1G29070 // AT4G36680 // AT5G63120 // AT1G48350 // AT4G31700 // AT2G23350 // AT5G12110 // AT4G27130 // AT5G64140
GO:0003729	F	mRNA binding	9	697	337	28362	0.45	1	// AT5G63120 // AT1G20620 // AT3G05560 // AT5G20250 // AT4G31700 // AT2G23350 // AT3G17390 // AT5G64140 // AT4G36680
GO:0004871	F	signal transducer activity	8	697	406	28362	0.78	1	// AT3G11660 // AT3G08510 // AT4G22130 // AT5G20480 // AT3G04110 // AT3G57040 // AT4G28490 // AT4G14480
GO:0046914	F	transition metal ion binding	48	697	1912	28362	0.46	1	// AT1G09780 // AT2G21500 // AT3G60530 // AT5G20220 // AT3G43670 // AT3G16460 // AT3G44750 // AT1G16400 // AT3G17820 // AT3G56240 // AT1G49200 // AT5G20230 // AT3G52720 // AT4G36220 // AT1G54500 // AT1G50480 // AT1G20620 // AT1G72680 // AT4G10040 // AT4G37370 // AT4G14365 // AT1G20823 // AT5G65750 // AT1G04020 // AT5G18170 // AT2G40300 // AT1G13100 // AT1G30510 // AT1G12520 // AT5G17170 // AT5G57…
GO:0009507	C	chloroplast	207	697	4148	28362	1.2e-23	7.1e-21	// AT4G13670 // AT1G75690 // AT3G18080 // AT3G44890 // AT4G33470 // AT1G18170 // AT5G18520 // AT5G01790 // AT1G33810 // AT5G08050 // AT2G05620 // AT1G09590 // AT4G30580 // AT4G14870 // AT2G10940 // ATCG00020 // AT4G15910 // AT5G27820 // AT5G47190 // AT1G20620 // AT5G02120 // AT4G13500 // AT2G37080 // AT5G63310 // AT3G25920 // AT3G56910 // AT4G03205 // AT2G33450 // AT1G64650 // AT1G66970 // AT2G01…
GO:0009536	C	plastid	208	697	4213	28362	3.1e-23	9.6e-21	// AT4G13670 // AT1G75690 // AT3G18080 // AT3G44890 // AT4G33470 // AT1G18170 // AT5G18520 // AT5G01790 // AT1G33810 // AT5G08050 // AT2G05620 // AT1G09590 // AT4G30580 // AT4G14870 // AT2G10940 // ATCG00020 // AT4G15910 // AT5G27820 // AT5G47190 // AT1G20620 // AT5G02120 // AT4G13500 // AT2G37080 // AT5G63310 // AT3G25920 // AT3G56910 // AT4G03205 // AT2G33450 // AT1G64650 // AT1G66970 // AT2G01…
GO:0044434	C	chloroplast part	99	697	1419	28362	1.1e-19	2.3e-17	// AT4G13670 // AT1G75690 // AT3G44890 // AT1G33810 // AT5G08050 // AT2G05620 // AT4G30580 // AT4G14870 // AT2G10940 // ATCG00020 // AT5G47190 // AT1G20620 // AT5G02120 // AT4G13500 // AT3G25920 // AT5G63310 // AT3G56910 // AT4G03205 // AT4G34620 // AT2G01590 // AT2G04700 // AT1G04420 // AT1G78180 // AT3G03630 // AT4G21445 // AT5G14200 // AT1G21500 // AT1G68890 // AT1G17745 // AT4G19170 // AT4G08…
GO:0044435	C	plastid part	100	697	1455	28362	1.9e-19	2.9e-17	// AT4G13670 // AT1G75690 // AT3G44890 // AT1G33810 // AT5G08050 // AT2G05620 // AT4G30580 // AT4G14870 // AT2G10940 // ATCG00020 // AT5G47190 // AT1G20620 // AT5G02120 // AT4G13500 // AT3G25920 // AT5G63310 // AT3G56910 // AT4G03205 // AT4G34620 // AT2G01590 // AT2G04700 // AT1G04420 // AT1G78180 // AT3G03630 // AT4G21445 // AT5G14200 // AT1G21500 // AT1G68890 // AT1G17745 // AT4G19170 // AT4G08…
GO:0044444	C	cytoplasmic part	382	697	10923	28362	6.2e-18	7.6e-16	// AT3G44890 // AT5G18520 // AT1G56045 // AT1G09590 // AT5G43060 // ATCG00020 // AT1G54010 // AT5G56850 // AT4G29140 // AT2G01590 // AT3G23820 // AT2G04700 // AT1G04420 // AT1G45145 // AT3G52400 // AT1G32520 // AT2G35130 // AT4G37870 // AT2G05920 // AT5G45510 // AT4G19170 // AT4G08390 // AT3G63460 // AT3G29320 // AT1G71220 // AT2G31230 // AT4G37370 // AT1G30530 // AT2G40300 // AT1G13250 // AT1G64…
GO:0005737	C	cytoplasm	440	697	13406	28362	6.7e-17	6.9e-15	// AT3G44890 // AT1G18170 // AT5G18520 // AT1G56045 // AT1G09590 // AT5G43060 // ATCG00020 // AT1G54010 // AT5G56850 // AT4G29140 // AT5G11790 // AT1G05010 // AT2G01590 // AT3G23820 // AT2G04700 // AT1G04420 // AT1G75280 // AT1G45145 // AT3G52400 // AT1G33810 // AT1G32520 // AT2G35130 // AT4G37870 // AT5G08050 // AT3G21560 // AT5G45510 // AT4G19170 // AT4G08390 // AT3G63460 // AT2G36835 // AT5G13…
GO:0071944	C	cell periphery	189	697	4309	28362	1.2e-15	1.1e-13	// AT1G75750 // AT3G11660 // AT1G01300 // AT5G45380 // AT3G18080 // AT4G27450 // AT5G51060 // AT4G30190 // AT3G08510 // AT2G38290 // AT1G21750 // AT3G17840 // AT3G28270 // AT3G05660 // AT1G50480 // AT1G20620 // AT5G04080 // AT4G23010 // AT5G19250 // AT4G29140 // AT4G29360 // AT1G49750 // AT5G47500 // AT1G33590 // AT3G05560 // AT1G29720 // AT5G10840 // AT3G12580 // AT4G12490 // AT4G20110 // AT1G75…
GO:0009579	C	thylakoid	53	697	584	28362	4.7e-15	3.6e-13	// AT1G64510 // AT2G01918 // AT1G79850 // AT4G31560 // AT5G52970 // AT1G54500 // AT2G23670 // AT4G13670 // AT1G33810 // AT1G29670 // AT5G08050 // AT2G05620 // AT5G27390 // AT4G28025 // AT4G03520 // AT1G21750 // AT5G59690 // AT4G14870 // AT1G73885 // AT2G35370 // AT3G47070 // AT2G10940 // ATCG00020 // AT1G18170 // AT2G43560 // AT5G05740 // AT1G75690 // AT4G13500 // AT1G02910 // AT4G02530 // AT5G02…
GO:0031984	C	organelle subcompartment	63	697	817	28362	1.3e-14	9e-13	// AT1G64510 // AT2G01918 // AT1G79850 // AT5G52970 // ATCG00020 // AT2G23670 // AT1G02910 // AT4G13670 // AT1G21500 // AT1G13210 // AT1G33810 // AT1G29670 // AT5G08050 // AT2G05620 // AT4G28025 // AT4G03520 // AT4G14870 // AT1G73885 // AT5G33290 // AT3G47070 // AT2G10940 // AT1G54500 // AT1G18170 // AT2G01140 // AT2G43560 // AT4G12650 // AT5G05740 // AT1G75690 // AT4G13500 // AT5G10840 // AT3G25…
GO:0031976	C	plastid thylakoid	46	697	509	28362	3.6e-13	2e-11	// AT1G64510 // AT2G01918 // AT1G79850 // AT5G52970 // AT1G75690 // AT2G23670 // AT4G13670 // AT1G33810 // AT1G29670 // AT5G08050 // AT2G05620 // AT4G28025 // AT4G03520 // AT4G14870 // AT1G73885 // AT3G47070 // AT2G10940 // ATCG00020 // AT1G18170 // AT2G43560 // AT5G05740 // AT5G02120 // AT4G13500 // AT1G02910 // AT4G02530 // AT3G56910 // ATCG00490 // AT1G74070 // AT3G15520 // AT5G17170 // AT2G01…
GO:0009534	C	chloroplast thylakoid	46	697	508	28362	3.4e-13	2e-11	// AT1G64510 // AT2G01918 // AT1G79850 // AT5G52970 // AT1G75690 // AT2G23670 // AT4G13670 // AT1G33810 // AT1G29670 // AT5G08050 // AT2G05620 // AT4G28025 // AT4G03520 // AT4G14870 // AT1G73885 // AT3G47070 // AT2G10940 // ATCG00020 // AT1G18170 // AT2G43560 // AT5G05740 // AT5G02120 // AT4G13500 // AT1G02910 // AT4G02530 // AT3G56910 // ATCG00490 // AT1G74070 // AT3G15520 // AT5G17170 // AT2G01…
GO:0044464	C	cell part	627	697	22662	28362	1e-12	4.8e-11	// AT3G44890 // AT1G18170 // AT5G18520 // AT5G51060 // AT1G56045 // AT1G09590 // AT5G43060 // ATCG00020 // AT1G54010 // AT5G04080 // AT4G29140 // AT5G11790 // AT1G05010 // AT2G01590 // AT1G17170 // AT5G56100 // AT3G23820 // AT2G04700 // AT1G04420 // AT1G75280 // AT1G80180 // AT1G45145 // AT3G61820 // AT1G19850 // AT5G66400 // AT5G63410 // AT2G36380 // AT1G22490 // AT1G33810 // AT1G32520 // AT2G35…
GO:0005623	C	cell	627	697	22664	28362	1e-12	4.8e-11	// AT3G44890 // AT1G18170 // AT5G18520 // AT5G51060 // AT1G56045 // AT1G09590 // AT5G43060 // ATCG00020 // AT1G54010 // AT5G04080 // AT4G29140 // AT5G11790 // AT1G05010 // AT2G01590 // AT1G17170 // AT5G56100 // AT3G23820 // AT2G04700 // AT1G04420 // AT1G75280 // AT1G80180 // AT1G45145 // AT3G61820 // AT1G19850 // AT5G66400 // AT5G63410 // AT2G36380 // AT1G22490 // AT1G33810 // AT1G32520 // AT2G35…
GO:0044436	C	thylakoid part	42	697	463	28362	3.5e-12	1.4e-10	// AT1G64510 // AT2G01918 // AT4G31560 // AT5G52970 // AT1G75690 // AT2G23670 // AT4G13670 // AT1G33810 // AT5G08050 // AT2G05620 // AT5G27390 // AT4G28025 // AT4G03520 // AT4G14870 // AT1G73885 // AT3G47070 // AT2G10940 // ATCG00020 // AT1G18170 // AT2G43560 // AT5G05740 // AT5G02120 // AT5G21430 // AT1G02910 // AT4G02530 // AT3G56910 // ATCG00490 // AT1G74070 // AT3G15520 // AT5G17170 // AT2G01…
GO:0016020	C	membrane	297	697	8532	28362	3.4e-12	1.4e-10	// AT3G11660 // AT1G64510 // AT4G13670 // AT1G01300 // AT3G04210 // AT5G45380 // AT1G75690 // AT3G16460 // AT5G22740 // AT1G18170 // AT3G52360 // AT5G18520 // AT5G51060 // AT2G43018 // AT3G02640 // AT3G21390 // AT4G30190 // AT3G08510 // AT1G33810 // AT2G38290 // AT1G64890 // AT3G17840 // AT4G30580 // AT4G14870 // AT3G28270 // AT2G24020 // AT2G10940 // ATCG00020 // AT3G05660 // AT1G50480 // AT1G54…
GO:0030312	C	external encapsulating structure	53	697	706	28362	4.8e-12	1.6e-10	// AT1G75750 // AT3G54400 // AT1G01300 // AT1G29670 // AT1G64670 // AT2G05920 // AT5G20950 // AT5G45280 // AT5G53370 // AT3G17390 // AT5G51550 // AT1G21670 // AT1G12000 // AT1G21750 // AT5G56000 // AT1G03220 // AT4G33220 // AT1G75040 // AT3G06860 // AT5G47500 // AT1G20620 // AT5G10840 // AT5G03850 // AT5G07830 // AT1G02930 // AT4G29360 // AT1G28600 // AT5G15490 // AT4G21150 // AT1G02640 // ATCG00…
GO:0005618	C	cell wall	53	697	706	28362	4.8e-12	1.6e-10	// AT1G75750 // AT3G54400 // AT1G01300 // AT1G29670 // AT1G64670 // AT2G05920 // AT5G20950 // AT5G45280 // AT5G53370 // AT3G17390 // AT5G51550 // AT1G21670 // AT1G12000 // AT1G21750 // AT5G56000 // AT1G03220 // AT4G33220 // AT1G75040 // AT3G06860 // AT5G47500 // AT1G20620 // AT5G10840 // AT5G03850 // AT5G07830 // AT1G02930 // AT4G29360 // AT1G28600 // AT5G15490 // AT4G21150 // AT1G02640 // ATCG00…
GO:0009532	C	plastid stroma	56	697	774	28362	4.5e-12	1.6e-10	// AT4G13670 // AT1G79850 // ATCG00020 // AT3G44890 // AT1G75350 // AT5G63310 // AT4G17560 // AT5G24314 // AT3G26840 // AT5G39790 // AT1G17745 // AT4G19170 // AT4G08390 // AT4G03520 // AT3G52720 // AT2G41220 // AT5G16140 // AT2G43560 // AT5G13420 // AT5G47190 // AT3G25920 // AT1G20620 // AT1G75690 // AT4G02530 // AT1G48350 // AT2G40300 // AT4G03205 // AT2G33450 // AT4G01310 // AT1G12520 // ATCG00…
GO:0009570	C	chloroplast stroma	54	697	740	28362	8.2e-12	2.6e-10	// AT1G79850 // ATCG00020 // AT3G44890 // AT1G75350 // AT5G63310 // AT4G17560 // AT3G26840 // AT5G39790 // AT1G17745 // AT4G19170 // AT4G08390 // AT4G03520 // AT3G52720 // AT2G41220 // AT5G16140 // AT2G43560 // AT5G13420 // AT5G47190 // AT3G25920 // AT1G20620 // AT1G75690 // AT4G02530 // AT1G48350 // AT2G40300 // AT4G03205 // AT2G33450 // AT4G01310 // AT1G12520 // ATCG00490 // AT3G08740 // AT5G65…
GO:0044446	C	intracellular organelle part	189	697	4882	28362	8.7e-11	2.7e-09	// AT1G64510 // AT4G13670 // AT1G75690 // AT3G44890 // AT1G55550 // AT1G33810 // AT3G21390 // AT4G30190 // AT1G09590 // AT4G30580 // AT4G14870 // AT3G28270 // AT2G10940 // ATCG00020 // AT1G07350 // AT1G54010 // AT5G47190 // AT2G33570 // AT1G20620 // AT5G02120 // AT4G13500 // AT4G23010 // AT5G63310 // AT4G29140 // AT3G56910 // AT4G03205 // AT4G34620 // AT1G64650 // AT3G05560 // AT2G01590 // AT1G71…
GO:0044422	C	organelle part	189	697	4894	28362	1.1e-10	3.1e-09	// AT1G64510 // AT4G13670 // AT1G75690 // AT3G44890 // AT1G55550 // AT1G33810 // AT3G21390 // AT4G30190 // AT1G09590 // AT4G30580 // AT4G14870 // AT3G28270 // AT2G10940 // ATCG00020 // AT1G07350 // AT1G54010 // AT5G47190 // AT2G33570 // AT1G20620 // AT5G02120 // AT4G13500 // AT4G23010 // AT5G63310 // AT4G29140 // AT3G56910 // AT4G03205 // AT4G34620 // AT1G64650 // AT3G05560 // AT2G01590 // AT1G71…
GO:0005911	C	cell-cell junction	58	697	901	28362	1.4e-10	3.4e-09	// AT3G11660 // AT5G55480 // AT5G19440 // AT2G05920 // AT5G20950 // AT2G47000 // AT1G05570 // AT5G45280 // AT3G03520 // AT1G31540 // AT3G17390 // AT4G30190 // AT4G16370 // AT2G38290 // AT3G63460 // AT3G17840 // AT1G03220 // AT5G51550 // AT2G10940 // AT4G13340 // AT3G06860 // AT1G54010 // AT4G12650 // AT4G02520 // AT3G25290 // AT5G56850 // AT5G44400 // AT1G02930 // AT1G09780 // AT1G13100 // AT2G19…
GO:0030054	C	cell junction	58	697	901	28362	1.4e-10	3.4e-09	// AT3G11660 // AT5G55480 // AT5G19440 // AT2G05920 // AT5G20950 // AT2G47000 // AT1G05570 // AT5G45280 // AT3G03520 // AT1G31540 // AT3G17390 // AT4G30190 // AT4G16370 // AT2G38290 // AT3G63460 // AT3G17840 // AT1G03220 // AT5G51550 // AT2G10940 // AT4G13340 // AT3G06860 // AT1G54010 // AT4G12650 // AT4G02520 // AT3G25290 // AT5G56850 // AT5G44400 // AT1G02930 // AT1G09780 // AT1G13100 // AT2G19…
GO:0009506	C	plasmodesma	58	697	899	28362	1.3e-10	3.4e-09	// AT3G11660 // AT5G55480 // AT5G19440 // AT2G05920 // AT5G20950 // AT2G47000 // AT1G05570 // AT5G45280 // AT3G03520 // AT1G31540 // AT3G17390 // AT4G30190 // AT4G16370 // AT2G38290 // AT3G63460 // AT3G17840 // AT1G03220 // AT5G51550 // AT2G10940 // AT4G13340 // AT3G06860 // AT1G54010 // AT4G12650 // AT4G02520 // AT3G25290 // AT5G56850 // AT5G44400 // AT1G02930 // AT1G09780 // AT1G13100 // AT2G19…
GO:0055044	C	symplast	58	697	899	28362	1.3e-10	3.4e-09	// AT3G11660 // AT5G55480 // AT5G19440 // AT2G05920 // AT5G20950 // AT2G47000 // AT1G05570 // AT5G45280 // AT3G03520 // AT1G31540 // AT3G17390 // AT4G30190 // AT4G16370 // AT2G38290 // AT3G63460 // AT3G17840 // AT1G03220 // AT5G51550 // AT2G10940 // AT4G13340 // AT3G06860 // AT1G54010 // AT4G12650 // AT4G02520 // AT3G25290 // AT5G56850 // AT5G44400 // AT1G02930 // AT1G09780 // AT1G13100 // AT2G19…
GO:0042651	C	thylakoid membrane	36	697	421	28362	5.6e-10	1.3e-08	// AT1G64510 // AT2G01918 // AT4G31560 // AT1G75690 // AT2G23670 // AT4G13670 // AT1G33810 // AT5G08050 // AT2G05620 // AT5G27390 // AT4G28025 // AT4G03520 // AT4G14870 // AT1G73885 // AT3G47070 // AT2G10940 // ATCG00020 // AT1G18170 // AT5G05740 // AT5G02120 // AT5G21430 // AT1G02910 // AT4G02530 // AT3G56910 // ATCG00490 // AT3G15520 // AT5G17170 // AT2G01590 // AT1G67700 // AT1G18730 // AT2G34…
GO:0034357	C	photosynthetic membrane	36	697	422	28362	6e-10	1.4e-08	// AT1G64510 // AT2G01918 // AT4G31560 // AT1G75690 // AT2G23670 // AT4G13670 // AT1G33810 // AT5G08050 // AT2G05620 // AT5G27390 // AT4G28025 // AT4G03520 // AT4G14870 // AT1G73885 // AT3G47070 // AT2G10940 // ATCG00020 // AT1G18170 // AT5G05740 // AT5G02120 // AT5G21430 // AT1G02910 // AT4G02530 // AT3G56910 // ATCG00490 // AT3G15520 // AT5G17170 // AT2G01590 // AT1G67700 // AT1G18730 // AT2G34…
GO:0005886	C	plasma membrane	150	697	3735	28362	1.5e-09	3.2e-08	// AT3G11660 // AT3G08510 // AT5G45380 // AT4G27450 // AT5G51060 // AT4G30190 // AT4G28490 // AT2G38290 // AT3G17840 // AT3G28270 // AT3G05660 // AT1G50480 // AT1G20620 // AT5G04080 // AT4G23010 // AT5G40780 // AT4G29140 // AT4G29360 // AT1G49750 // AT1G33590 // AT3G05560 // AT1G66970 // AT3G12580 // AT4G20110 // AT1G75280 // AT1G11330 // AT1G80180 // AT1G45145 // AT3G52400 // AT3G55110 // AT4G24…
GO:0009535	C	chloroplast thylakoid membrane	34	697	400	28362	2e-09	4.1e-08	// AT1G64510 // AT2G01918 // AT1G75690 // AT2G23670 // AT4G13670 // AT1G33810 // AT5G08050 // AT2G05620 // AT4G28025 // AT4G03520 // AT4G14870 // AT1G73885 // AT3G47070 // AT2G10940 // ATCG00020 // AT1G18170 // AT5G05740 // AT5G02120 // AT5G21430 // AT1G02910 // AT4G02530 // AT3G56910 // ATCG00490 // AT3G15520 // AT5G17170 // AT2G01590 // AT1G67700 // AT1G18730 // AT2G34860 // AT4G22920 // AT3G55…
GO:0055035	C	plastid thylakoid membrane	34	697	401	28362	2.1e-09	4.2e-08	// AT1G64510 // AT2G01918 // AT1G75690 // AT2G23670 // AT4G13670 // AT1G33810 // AT5G08050 // AT2G05620 // AT4G28025 // AT4G03520 // AT4G14870 // AT1G73885 // AT3G47070 // AT2G10940 // ATCG00020 // AT1G18170 // AT5G05740 // AT5G02120 // AT5G21430 // AT1G02910 // AT4G02530 // AT3G56910 // ATCG00490 // AT3G15520 // AT5G17170 // AT2G01590 // AT1G67700 // AT1G18730 // AT2G34860 // AT4G22920 // AT3G55…
GO:0009505	C	plant-type cell wall	30	697	323	28362	2.7e-09	5.3e-08	// AT1G75750 // AT3G54400 // AT1G01300 // AT2G05920 // AT5G20950 // AT5G45280 // AT5G51550 // AT1G21670 // AT1G21750 // AT1G03220 // AT4G33220 // AT5G47500 // AT5G10840 // AT3G57030 // AT1G64670 // AT4G21150 // AT1G02640 // AT1G33590 // AT1G78060 // AT3G18080 // AT4G18030 // AT5G07830 // AT2G28790 // AT3G20470 // AT2G26440 // AT3G61820 // AT4G13340 // AT5G07030 // AT1G69530 // AT2G01970
GO:0005840	C	ribosome	37	697	499	28362	1.2e-08	2.2e-07	// AT1G64510 // AT1G79850 // AT3G44890 // AT4G17560 // AT3G17820 // AT3G16080 // AT1G56045 // AT4G34620 // AT1G09590 // AT2G36620 // AT1G75350 // AT5G27820 // AT5G47190 // AT3G25920 // AT1G20620 // AT5G65220 // AT1G04480 // AT2G24090 // AT1G26880 // AT3G56910 // AT4G31985 // AT2G33450 // AT4G01310 // ATCG00490 // AT3G05560 // AT3G60245 // AT3G18080 // AT1G05190 // AT1G29070 // AT5G03850 // AT3G15…
GO:0005829	C	cytosol	88	697	1993	28362	1.5e-07	2.8e-06	// AT3G16460 // AT4G33470 // AT3G51160 // AT3G22420 // AT1G09590 // AT5G43060 // AT1G50480 // AT1G20620 // AT1G72680 // AT4G09510 // AT3G05560 // AT5G17330 // AT3G18080 // AT4G39770 // AT1G45145 // AT1G01470 // AT2G40840 // AT5G28050 // AT4G37870 // AT4G26530 // AT3G55630 // AT5G45280 // AT5G45510 // AT5G19440 // AT2G46270 // AT3G63460 // AT2G36620 // AT2G38230 // AT1G17170 // AT1G65290 // AT1G76…
GO:0031224	C	intrinsic component of membrane	189	697	5540	28362	1.1e-06	1.9e-05	// AT3G11660 // AT4G28490 // AT3G04210 // AT5G45380 // AT1G75690 // AT3G52360 // AT5G18520 // AT5G51060 // AT2G43018 // AT5G08050 // AT4G30190 // AT1G49200 // AT2G38290 // AT1G64890 // AT3G17840 // AT4G30580 // AT4G14870 // AT3G28270 // ATCG00020 // AT3G05660 // AT2G33570 // AT4G13500 // AT4G23010 // AT5G40780 // AT4G29140 // AT4G29360 // AT5G11790 // AT1G64650 // AT1G29720 // AT2G01590 // AT5G56…
GO:0009526	C	plastid envelope	40	697	707	28362	2.4e-06	4.2e-05	// AT4G13670 // AT1G79850 // AT3G15850 // AT1G75350 // AT3G44890 // AT5G17670 // AT4G17560 // AT1G33810 // AT4G34620 // AT4G30580 // AT3G47070 // AT2G41220 // AT5G47190 // AT5G05740 // AT1G20620 // AT5G65220 // AT3G25920 // AT4G02530 // AT1G48350 // AT3G56910 // AT2G40300 // AT2G33450 // AT4G01310 // ATCG00490 // AT5G17170 // AT1G67700 // AT2G04700 // AT1G05190 // AT1G04420 // AT3G15190 // AT5G06…
GO:0009941	C	chloroplast envelope	39	697	688	28362	3.1e-06	5.2e-05	// AT4G13670 // AT1G79850 // AT3G15850 // AT1G75350 // AT3G44890 // AT5G17670 // AT4G17560 // AT1G33810 // AT4G34620 // AT4G30580 // AT3G47070 // AT2G41220 // AT5G47190 // AT5G05740 // AT1G20620 // AT5G65220 // AT3G25920 // AT5G63310 // AT1G48350 // AT3G56910 // AT2G40300 // AT2G33450 // AT4G01310 // ATCG00490 // AT5G17170 // AT1G67700 // AT2G04700 // AT1G05190 // AT1G04420 // AT3G15190 // AT4G02…
GO:0044425	C	membrane part	197	697	5962	28362	4.7e-06	7.9e-05	// AT3G11660 // AT4G28490 // AT3G04210 // AT5G45380 // AT1G75690 // AT3G52360 // AT5G18520 // AT5G51060 // AT2G43018 // AT5G08050 // AT4G30190 // AT1G49200 // AT2G38290 // AT1G64890 // AT3G17840 // AT4G30580 // AT4G14870 // AT3G28270 // ATCG00020 // AT3G05660 // AT2G33570 // AT4G13500 // AT4G23010 // AT2G16850 // AT4G29140 // AT4G29360 // AT5G11790 // AT1G64650 // AT1G29720 // AT2G01590 // AT1G71…
GO:0016021	C	integral component of membrane	178	697	5324	28362	8.6e-06	0.00014	// AT3G11660 // AT4G28490 // AT3G04210 // AT5G45380 // AT1G75690 // AT3G52360 // AT5G18520 // AT5G51060 // AT2G43018 // AT5G08050 // AT4G30190 // AT1G49200 // AT2G38290 // AT1G64890 // AT3G17840 // AT4G30580 // AT4G14870 // AT3G28270 // ATCG00020 // AT3G05660 // AT2G33570 // AT4G13500 // AT4G23010 // AT2G16850 // AT4G29140 // AT5G11790 // AT1G64650 // AT1G29720 // AT2G01590 // AT5G56100 // AT3G23…
GO:0005773	C	vacuole	61	697	1359	28362	8.8e-06	0.00014	// AT4G16190 // AT3G26590 // AT4G03560 // AT3G57020 // AT3G03520 // AT5G33290 // AT4G30190 // AT1G16310 // AT3G54960 // AT1G21750 // AT3G21690 // AT3G28270 // AT4G23200 // AT5G43060 // AT3G13080 // AT4G32940 // AT1G54010 // AT4G12650 // AT2G38210 // AT1G62200 // AT1G71880 // AT5G10840 // AT1G62710 // AT4G29140 // AT1G20840 // AT1G14670 // AT1G02930 // AT1G20620 // AT4G21150 // AT1G64650 // AT1G14…
GO:0031978	C	plastid thylakoid lumen	11	697	81	28362	1.3e-05	0.00019	// AT1G73655 // AT3G55330 // AT5G52970 // AT1G74070 // AT2G23670 // AT3G03630 // AT1G18170 // AT2G43560 // AT3G15520 // AT4G02530 // AT3G60370
GO:0009543	C	chloroplast thylakoid lumen	11	697	81	28362	1.3e-05	0.00019	// AT1G73655 // AT3G55330 // AT5G52970 // AT1G74070 // AT2G23670 // AT3G03630 // AT1G18170 // AT2G43560 // AT3G15520 // AT4G02530 // AT3G60370
GO:0031977	C	thylakoid lumen	11	697	96	28362	5.4e-05	0.00078	// AT1G73655 // AT3G55330 // AT5G52970 // AT1G74070 // AT2G23670 // AT3G03630 // AT1G18170 // AT2G43560 // AT3G15520 // AT4G02530 // AT3G60370
GO:1990904	C	ribonucleoprotein complex	40	697	852	28362	0.00013	0.0018	// AT1G64510 // AT1G79850 // AT3G44890 // AT4G17560 // AT3G17820 // AT3G16080 // AT1G56045 // AT4G34620 // AT1G09590 // AT2G36620 // AT1G07350 // AT1G75350 // AT5G27820 // AT5G16140 // AT5G47190 // AT3G25920 // AT1G20620 // AT5G65220 // AT1G04480 // AT2G24090 // AT1G26880 // AT3G56910 // AT4G31985 // AT2G33450 // AT4G01310 // ATCG00490 // AT3G05560 // AT3G60245 // AT3G16650 // AT3G18080 // AT1G05…
GO:0030529	C	intracellular ribonucleoprotein complex	40	697	852	28362	0.00013	0.0018	// AT1G64510 // AT1G79850 // AT3G44890 // AT4G17560 // AT3G17820 // AT3G16080 // AT1G56045 // AT4G34620 // AT1G09590 // AT2G36620 // AT1G07350 // AT1G75350 // AT5G27820 // AT5G16140 // AT5G47190 // AT3G25920 // AT1G20620 // AT5G65220 // AT1G04480 // AT2G24090 // AT1G26880 // AT3G56910 // AT4G31985 // AT2G33450 // AT4G01310 // ATCG00490 // AT3G05560 // AT3G60245 // AT3G16650 // AT3G18080 // AT1G05…
GO:0048046	C	apoplast	27	697	486	28362	0.00014	0.0018	// AT3G54400 // AT1G53310 // AT5G20950 // AT4G26140 // AT1G29670 // AT3G56240 // AT5G51550 // AT1G75040 // AT2G10940 // AT1G50480 // AT3G13080 // AT1G20620 // AT1G09780 // ATCG00490 // AT1G66970 // AT1G78060 // AT4G37800 // AT4G24190 // AT3G15356 // AT5G56000 // AT5G06290 // AT3G12580 // AT5G43330 // AT1G45145 // AT1G20160 // AT4G34870 // AT4G02520
GO:0031975	C	envelope	50	697	1170	28362	0.00018	0.0024	// AT1G49410 // AT1G09780 // AT4G13670 // AT1G79850 // AT3G15850 // AT1G75350 // AT3G44890 // AT5G17670 // AT4G17560 // AT1G33810 // AT3G21390 // AT3G46560 // AT4G30580 // AT5G46800 // AT3G47070 // AT2G41220 // AT1G50460 // AT5G47190 // AT5G05740 // AT1G20620 // AT5G65220 // AT4G10040 // AT3G25920 // AT4G02530 // AT1G48350 // AT3G56910 // AT2G40300 // AT2G33450 // AT4G01310 // ATCG00490 // AT5G17…
GO:0031967	C	organelle envelope	50	697	1170	28362	0.00018	0.0024	// AT1G49410 // AT1G09780 // AT4G13670 // AT1G79850 // AT3G15850 // AT1G75350 // AT3G44890 // AT5G17670 // AT4G17560 // AT1G33810 // AT3G21390 // AT3G46560 // AT4G30580 // AT5G46800 // AT3G47070 // AT2G41220 // AT1G50460 // AT5G47190 // AT5G05740 // AT1G20620 // AT5G65220 // AT4G10040 // AT3G25920 // AT4G02530 // AT1G48350 // AT3G56910 // AT2G40300 // AT2G33450 // AT4G01310 // ATCG00490 // AT5G17…
GO:0044424	C	intracellular part	549	697	20693	28362	0.00028	0.0036	// AT3G44890 // AT1G18170 // AT5G18520 // AT5G51060 // AT1G56045 // AT1G09590 // AT5G43060 // ATCG00020 // AT1G54010 // AT5G56850 // AT4G29140 // AT5G11790 // AT1G05010 // AT2G01590 // AT1G17170 // AT5G56100 // AT3G23820 // AT2G04700 // AT1G04420 // AT1G75280 // AT1G45145 // AT3G52400 // AT1G19850 // AT1G22490 // AT1G33810 // AT1G32520 // AT2G35130 // AT4G37870 // AT5G08050 // AT3G21560 // AT5G45…
GO:0005622	C	intracellular	549	697	20721	28362	0.00035	0.0043	// AT3G44890 // AT1G18170 // AT5G18520 // AT5G51060 // AT1G56045 // AT1G09590 // AT5G43060 // ATCG00020 // AT1G54010 // AT5G56850 // AT4G29140 // AT5G11790 // AT1G05010 // AT2G01590 // AT1G17170 // AT5G56100 // AT3G23820 // AT2G04700 // AT1G04420 // AT1G75280 // AT1G45145 // AT3G52400 // AT1G19850 // AT1G22490 // AT1G33810 // AT1G32520 // AT2G35130 // AT4G37870 // AT5G08050 // AT3G21560 // AT5G45…
GO:0005802	C	trans-Golgi network	17	697	256	28362	0.00035	0.0043	// AT1G14670 // AT4G12290 // AT4G18030 // AT1G64650 // AT3G23430 // AT1G13210 // AT5G33290 // AT5G25265 // AT5G23850 // AT3G23820 // AT2G38360 // AT5G10840 // AT4G12650 // AT3G25610 // AT2G01970 // AT4G20110 // AT1G68740
GO:0044437	C	vacuolar part	34	697	725	28362	0.00042	0.005	// AT3G26590 // AT4G03560 // AT4G30190 // AT1G16310 // AT3G54960 // AT1G21750 // AT3G21690 // AT3G28270 // AT3G13080 // AT1G54010 // AT4G12650 // AT2G38210 // AT1G62200 // AT1G71880 // AT5G10840 // AT4G29140 // AT1G20840 // AT1G14670 // AT4G21150 // AT1G64650 // AT4G24190 // AT5G56000 // AT5G07830 // AT3G59140 // AT3G12580 // AT4G18030 // AT5G42570 // AT5G13750 // AT5G25265 // AT1G71140 // AT4G34…
GO:0005576	C	extracellular region	101	697	2954	28362	0.00056	0.0065	// AT1G75750 // AT4G21326 // AT1G01300 // AT3G56240 // AT4G22130 // AT5G43060 // AT3G13080 // AT1G50480 // AT1G54010 // AT2G35860 // AT1G20620 // AT3G16750 // AT4G29360 // AT1G64390 // AT1G70530 // AT5G47500 // AT1G14700 // AT1G66970 // AT3G18080 // AT4G21400 // AT5G44400 // AT1G45145 // AT3G61820 // AT2G01890 // AT5G22860 // AT3G51550 // AT2G05920 // AT5G20950 // AT5G45280 // AT1G21670 // AT1G03…
GO:0044391	C	ribosomal subunit	19	697	322	28362	0.00065	0.0075	// AT1G09590 // AT1G79850 // AT4G01310 // AT2G36620 // AT2G25210 // AT3G05560 // AT3G60245 // AT3G44890 // AT3G27160 // AT4G31700 // AT3G25920 // AT3G16080 // AT2G33450 // AT4G34620 // AT1G05190 // AT2G24090 // AT5G64140 // AT5G03850 // AT4G31985
GO:0005774	C	vacuolar membrane	33	697	720	28362	0.00074	0.0083	// AT3G26590 // AT4G03560 // AT4G30190 // AT1G16310 // AT3G54960 // AT3G59140 // AT3G21690 // AT3G28270 // AT3G13080 // AT1G54010 // AT4G12650 // AT2G38210 // AT1G62200 // AT1G71880 // AT5G10840 // AT4G29140 // AT1G20840 // AT1G14670 // AT4G21150 // AT1G64650 // AT4G24190 // AT5G56000 // AT5G07830 // AT3G12580 // AT4G18030 // AT5G42570 // AT5G13750 // AT5G25265 // AT1G71140 // AT4G34870 // AT2G38…
GO:0015934	C	large ribosomal subunit	13	697	181	28362	0.00087	0.0097	// AT1G09590 // AT4G01310 // AT2G36620 // AT2G25210 // AT3G05560 // AT3G60245 // AT3G44890 // AT3G25920 // AT3G16080 // AT2G33450 // AT1G05190 // AT2G24090 // AT4G31985
GO:0022626	C	cytosolic ribosome	18	697	323	28362	0.0016	0.018	// AT2G27710 // AT1G09590 // AT1G79850 // AT2G33450 // AT2G36620 // AT2G25210 // AT4G01310 // ATCG00490 // AT3G05560 // AT3G60245 // AT4G31700 // AT3G17820 // AT3G16080 // AT1G20620 // AT3G18080 // AT5G03850 // AT5G64140 // AT4G31985
GO:0098588	C	bounding membrane of organelle	47	697	1213	28362	0.002	0.021	// AT1G49410 // AT3G26590 // AT4G03560 // AT5G33290 // AT4G30190 // AT1G16310 // AT3G54960 // AT3G59140 // AT3G21690 // AT3G28270 // AT3G13080 // AT1G54010 // AT4G12650 // AT2G33570 // AT1G62200 // AT1G71880 // AT5G10840 // AT5G22740 // AT4G29140 // AT1G20840 // AT2G38210 // AT1G14670 // AT1G13250 // AT4G21150 // AT1G64650 // AT3G23430 // AT4G24190 // AT3G23820 // AT1G33800 // AT4G23010 // AT5G56…
GO:0098805	C	whole membrane	38	697	925	28362	0.002	0.021	// AT1G49410 // AT3G26590 // AT4G03560 // AT4G30190 // AT1G16310 // AT3G54960 // AT3G59140 // AT3G21690 // AT3G28270 // AT3G13080 // AT1G54010 // AT4G12650 // AT2G38210 // AT1G62200 // AT1G71880 // AT5G10840 // AT1G50460 // AT4G29140 // AT1G20840 // AT1G14670 // AT4G21150 // AT1G64650 // AT4G24190 // AT5G56000 // AT5G07830 // AT3G12580 // AT4G18030 // AT5G42570 // AT5G64870 // AT5G13750 // AT2G01…
GO:0098791	C	Golgi subcompartment	17	697	303	28362	0.002	0.021	// AT1G14670 // AT4G12290 // AT4G18030 // AT1G64650 // AT3G23430 // AT1G13210 // AT5G33290 // AT5G25265 // AT5G23850 // AT3G23820 // AT2G38360 // AT5G10840 // AT4G12650 // AT3G25610 // AT2G01970 // AT4G20110 // AT1G68740
GO:0044445	C	cytosolic part	18	697	350	28362	0.0037	0.038	// AT2G27710 // AT1G09590 // AT1G79850 // AT2G33450 // AT2G36620 // AT2G25210 // AT4G01310 // ATCG00490 // AT3G05560 // AT3G60245 // AT4G31700 // AT3G17820 // AT3G16080 // AT1G20620 // AT3G18080 // AT5G03850 // AT5G64140 // AT4G31985
GO:0000323	C	lytic vacuole	5	697	41	28362	0.0048	0.048	// AT5G07830 // AT4G32940 // AT5G43060 // AT4G16190 // AT1G21750
GO:0022625	C	cytosolic large ribosomal subunit	9	697	134	28362	0.0078	0.075	// AT1G09590 // AT4G01310 // AT2G36620 // AT4G31985 // AT3G05560 // AT3G60245 // AT3G16080 // AT2G33450 // AT2G25210
GO:0031226	C	intrinsic component of plasma membrane	15	697	292	28362	0.0077	0.075	// AT3G11660 // AT4G29360 // AT5G55480 // AT2G46430 // AT5G20230 // AT5G45380 // AT3G48740 // AT1G66970 // AT3G13560 // AT1G64060 // AT1G71880 // AT5G51060 // AT2G16850 // AT4G20110 // AT5G19250
GO:0009523	C	photosystem II	6	697	71	28362	0.01	0.1	// AT2G01918 // AT3G55330 // AT5G02120 // ATCG00020 // AT5G27390 // ATCG00280
GO:0012505	C	endomembrane system	69	697	2143	28362	0.015	0.14	// AT1G16400 // AT1G78490 // AT2G05920 // AT3G51160 // AT3G57020 // AT5G19440 // AT5G33290 // AT4G30190 // AT1G67730 // AT3G63460 // AT3G54960 // AT1G21750 // AT1G03220 // AT4G12490 // AT4G36220 // AT5G43060 // AT1G71220 // AT3G52720 // AT1G54010 // AT4G12650 // AT2G33570 // AT4G23010 // AT3G25610 // AT5G22740 // AT4G02520 // AT4G29140 // AT2G36290 // AT5G05270 // AT1G14670 // AT4G03560 // AT1G13…
GO:0000325	C	plant-type vacuole	9	697	152	28362	0.016	0.15	// AT1G21750 // AT3G20470 // AT3G59140 // AT5G13750 // AT4G03560 // AT3G13080 // AT1G62200 // AT4G17970 // AT1G20840
GO:0044431	C	Golgi apparatus part	23	697	567	28362	0.016	0.15	// AT5G33290 // AT5G22740 // AT5G23850 // AT4G12650 // AT2G33570 // AT5G10840 // AT3G25610 // AT2G38360 // AT1G14670 // AT1G13250 // AT1G64650 // AT3G23430 // AT1G13210 // AT3G23820 // AT1G33800 // AT4G23010 // AT4G20110 // AT4G12290 // AT4G18030 // AT5G25265 // AT5G03760 // AT1G68740 // AT2G01970
GO:0031090	C	organelle membrane	58	697	1760	28362	0.017	0.15	// AT1G49410 // AT3G15850 // AT3G26590 // AT2G21280 // AT4G03560 // AT2G38210 // AT1G68890 // AT3G21390 // AT4G30190 // AT3G46560 // AT1G16310 // AT3G54960 // AT3G59140 // AT4G30580 // AT3G21690 // AT3G28270 // AT5G33290 // AT3G13080 // AT1G54010 // AT4G12650 // AT5G05740 // AT2G33570 // AT1G62200 // AT1G71880 // AT4G23010 // AT5G22740 // AT4G29140 // AT1G20840 // AT2G38360 // AT1G14670 // AT1G13…
GO:0010287	C	plastoglobule	6	697	80	28362	0.017	0.15	// ATCG00490 // ATCG00020 // AT3G26840 // AT4G19170 // ATCG00280 // AT2G01140
GO:0046658	C	anchored component of plasma membrane	7	697	109	28362	0.022	0.19	// AT3G11660 // AT4G29360 // AT5G55480 // AT5G20230 // AT1G66970 // AT3G13560 // AT5G19250
GO:0044459	C	plasma membrane part	18	697	428	28362	0.023	0.2	// AT3G11660 // AT4G29360 // AT5G55480 // AT2G46430 // AT5G20230 // AT5G64870 // AT5G45380 // AT3G48740 // AT3G28270 // AT1G66970 // AT3G13560 // AT1G05570 // AT1G64060 // AT1G71880 // AT5G51060 // AT2G16850 // AT4G20110 // AT5G19250
GO:0009521	C	photosystem	6	697	96	28362	0.036	0.31	// AT2G01918 // AT3G55330 // AT5G02120 // ATCG00020 // AT5G27390 // ATCG00280
GO:0005794	C	Golgi apparatus	39	697	1182	28362	0.044	0.37	// AT4G03560 // AT3G51160 // AT5G19440 // AT5G33290 // AT4G30190 // AT3G63460 // AT1G03220 // AT5G23850 // AT4G12650 // AT2G33570 // AT5G10840 // AT3G25610 // AT5G22740 // AT1G68740 // AT1G14670 // AT2G05920 // AT1G13250 // AT4G21150 // AT1G64650 // AT3G23430 // AT1G13210 // AT3G23820 // AT4G16745 // AT1G33800 // AT4G23010 // AT3G12580 // AT5G56000 // AT4G20110 // AT4G12290 // AT1G22530 // AT4G18…
GO:0005768	C	endosome	16	697	405	28362	0.049	0.4	// AT1G14670 // AT4G12290 // AT4G18030 // AT3G28270 // AT5G23850 // AT1G64650 // AT5G25265 // AT4G20110 // AT4G12650 // AT1G20160 // AT3G23820 // AT2G38360 // AT5G33290 // AT5G10840 // AT2G01970 // AT4G29140
GO:0031225	C	anchored component of membrane	12	697	280	28362	0.05	0.41	// AT3G11660 // AT4G37450 // AT5G55480 // AT5G20230 // AT4G29360 // AT3G22600 // AT1G66970 // AT3G13560 // AT1G55330 // AT5G42720 // AT5G10770 // AT5G19250
GO:0000139	C	Golgi membrane	15	697	374	28362	0.05	0.41	// AT1G14670 // AT1G13250 // AT3G23430 // AT4G18030 // AT4G12650 // AT5G33290 // AT3G23820 // AT5G03760 // AT2G33570 // AT1G33800 // AT5G10840 // AT4G23010 // AT2G01970 // AT4G20110 // AT5G22740
GO:0043232	C	intracellular non-membrane-bounded organelle	48	697	1543	28362	0.061	0.48	// AT1G64510 // AT4G13670 // AT1G79850 // AT1G56045 // AT4G37870 // AT3G44890 // AT3G44750 // AT4G17560 // AT3G17820 // AT3G16080 // AT3G17390 // AT4G34620 // AT1G09590 // AT2G37025 // AT2G36620 // AT1G75350 // AT3G06860 // AT5G27820 // AT5G47190 // AT3G25920 // AT1G20620 // AT5G65220 // AT1G04480 // AT2G24090 // AT1G26880 // AT3G56910 // AT4G31985 // AT2G33450 // AT4G01310 // ATCG00490 // AT3G05…
GO:0043228	C	non-membrane-bounded organelle	48	697	1543	28362	0.061	0.48	// AT1G64510 // AT4G13670 // AT1G79850 // AT1G56045 // AT4G37870 // AT3G44890 // AT3G44750 // AT4G17560 // AT3G17820 // AT3G16080 // AT3G17390 // AT4G34620 // AT1G09590 // AT2G37025 // AT2G36620 // AT1G75350 // AT3G06860 // AT5G27820 // AT5G47190 // AT3G25920 // AT1G20620 // AT5G65220 // AT1G04480 // AT2G24090 // AT1G26880 // AT3G56910 // AT4G31985 // AT2G33450 // AT4G01310 // ATCG00490 // AT3G05…
GO:0043229	C	intracellular organelle	473	697	18517	28362	0.085	0.66	// AT3G44890 // AT5G18520 // AT5G51060 // AT1G56045 // AT1G09590 // AT5G43060 // ATCG00020 // AT1G54010 // AT5G56850 // AT4G29140 // AT2G01590 // AT5G56100 // AT3G23820 // AT2G04700 // AT1G04420 // AT1G19850 // AT1G22490 // AT1G33810 // AT1G32520 // AT2G35130 // AT4G37870 // AT5G08050 // AT3G21560 // AT5G65660 // AT4G19170 // AT4G08390 // AT3G63460 // AT2G36835 // AT1G71220 // AT2G31230 // AT4G37…
GO:0043226	C	organelle	473	697	18527	28362	0.088	0.67	// AT3G44890 // AT5G18520 // AT5G51060 // AT1G56045 // AT1G09590 // AT5G43060 // ATCG00020 // AT1G54010 // AT5G56850 // AT4G29140 // AT2G01590 // AT5G56100 // AT3G23820 // AT2G04700 // AT1G04420 // AT1G19850 // AT1G22490 // AT1G33810 // AT1G32520 // AT2G35130 // AT4G37870 // AT5G08050 // AT3G21560 // AT5G65660 // AT4G19170 // AT4G08390 // AT3G63460 // AT2G36835 // AT1G71220 // AT2G31230 // AT4G37…
GO:0043231	C	intracellular membrane-bounded organelle	465	697	18205	28362	0.09	0.68	// AT3G44890 // AT5G18520 // AT5G51060 // AT1G09590 // AT5G43060 // ATCG00020 // AT1G54010 // AT5G56850 // AT4G29140 // AT2G01590 // AT5G56100 // AT3G23820 // AT2G04700 // AT1G04420 // AT1G19850 // AT1G22490 // AT1G33810 // AT1G32520 // AT2G35130 // AT4G37870 // AT5G08050 // AT3G21560 // AT5G65660 // AT4G19170 // AT4G08390 // AT3G63460 // AT2G36835 // AT1G71220 // AT2G31230 // AT4G37370 // AT1G30…
GO:0005887	C	integral component of plasma membrane	8	697	184	28362	0.092	0.69	// AT2G46430 // AT5G45380 // AT3G48740 // AT1G64060 // AT1G71880 // AT5G51060 // AT2G16850 // AT4G20110
GO:0043227	C	membrane-bounded organelle	465	697	18217	28362	0.094	0.7	// AT3G44890 // AT5G18520 // AT5G51060 // AT1G09590 // AT5G43060 // ATCG00020 // AT1G54010 // AT5G56850 // AT4G29140 // AT2G01590 // AT5G56100 // AT3G23820 // AT2G04700 // AT1G04420 // AT1G19850 // AT1G22490 // AT1G33810 // AT1G32520 // AT2G35130 // AT4G37870 // AT5G08050 // AT3G21560 // AT5G65660 // AT4G19170 // AT4G08390 // AT3G63460 // AT2G36835 // AT1G71220 // AT2G31230 // AT4G37370 // AT1G30…
GO:0010008	C	endosome membrane	7	697	165	28362	0.12	0.88	// AT1G14670 // AT3G28270 // AT4G12650 // AT2G38360 // AT5G10840 // AT2G01970 // AT4G29140
GO:0044440	C	endosomal part	7	697	168	28362	0.13	0.93	// AT1G14670 // AT3G28270 // AT4G12650 // AT2G38360 // AT5G10840 // AT2G01970 // AT4G29140
GO:0044428	C	nuclear part	15	697	1078	28362	0.99	1	// AT2G27710 // AT1G09590 // AT2G37025 // AT4G37870 // AT3G05560 // AT3G44750 // AT3G16650 // AT1G07350 // AT4G31700 // AT1G55540 // AT3G06860 // AT3G17390 // AT5G56550 // AT1G26880 // AT1G04020
GO:0044429	C	mitochondrial part	12	697	486	28362	0.53	1	// AT1G49410 // AT1G09780 // AT1G50460 // AT5G46800 // AT1G78180 // AT1G14980 // AT1G65290 // AT5G66650 // AT3G21390 // AT4G10040 // AT3G46560 // AT2G23790
GO:0044421	C	extracellular region part	5	697	142	28362	0.28	1	// AT1G02640 // AT5G43060 // AT5G51550 // AT1G78060 // AT3G02110
GO:0042175	C	nuclear outer membrane-endoplasmic reticulum membrane network	6	697	404	28362	0.93	1	// AT4G21150 // AT3G23430 // AT5G07990 // AT1G16400 // AT1G67730 // AT4G23010
GO:0019866	C	organelle inner membrane	7	697	371	28362	0.8	1	// AT5G46800 // AT1G78180 // AT2G21280 // AT5G66650 // AT3G21390 // AT3G46560 // AT2G23790
GO:0070013	C	intracellular organelle lumen	21	697	1008	28362	0.81	1	// AT2G27710 // AT1G09590 // AT2G37025 // AT3G46560 // AT4G37870 // AT1G21750 // AT1G14980 // AT3G05560 // AT3G16650 // AT3G44750 // AT1G71220 // AT4G24190 // AT4G31700 // AT1G65290 // AT1G07350 // AT3G17390 // AT4G10040 // AT5G56550 // AT3G54960 // AT1G26880 // AT3G06860
GO:1902494	C	catalytic complex	13	697	711	28362	0.89	1	// AT2G01918 // AT4G14365 // AT3G55330 // AT4G21150 // AT2G35370 // AT1G21500 // AT5G24314 // AT1G05570 // AT3G16650 // AT1G32470 // AT5G27390 // AT1G04020 // AT3G63460
GO:0043234	C	protein complex	31	697	1834	28362	0.99	1	// AT2G01918 // AT3G60530 // AT4G15780 // AT5G02120 // AT1G05570 // AT4G14365 // AT5G27390 // AT1G12000 // AT2G35370 // ATCG00020 // AT1G32470 // AT3G13330 // AT3G63460 // AT1G04020 // AT4G21150 // AT2G01590 // AT3G16650 // AT5G21430 // AT5G54670 // AT1G55540 // AT4G20110 // AT3G55330 // AT3G52400 // AT1G21500 // AT5G24314 // AT1G50360 // AT1G18730 // AT4G26150 // AT5G12110 // ATCG00280 // AT3G62…
GO:0044432	C	endoplasmic reticulum part	10	697	440	28362	0.64	1	// AT3G54960 // AT1G21750 // AT4G21150 // AT3G23430 // AT1G67730 // AT1G16400 // AT1G71220 // AT4G24190 // AT5G07990 // AT4G23010
GO:0019898	C	extrinsic component of membrane	5	697	125	28362	0.2	1	// AT2G01918 // AT5G27390 // AT1G21500 // AT3G55330 // AT3G28270
GO:0005789	C	endoplasmic reticulum membrane	6	697	399	28362	0.93	1	// AT4G21150 // AT3G23430 // AT5G07990 // AT1G16400 // AT1G67730 // AT4G23010
GO:0005783	C	endoplasmic reticulum	27	697	895	28362	0.17	1	// AT1G16400 // AT3G57020 // AT1G67730 // AT3G63460 // AT3G54960 // AT1G21750 // AT4G36220 // AT5G43060 // AT1G71220 // AT3G23430 // AT1G54010 // AT4G23010 // AT2G36290 // AT5G05270 // AT4G21150 // AT3G52720 // AT4G24190 // AT5G07990 // AT3G57030 // AT5G24150 // AT5G42570 // AT1G78490 // AT4G12490 // AT2G38360 // AT4G37370 // AT1G50260 // AT4G02520
GO:0031974	C	membrane-enclosed lumen	21	697	1008	28362	0.81	1	// AT2G27710 // AT1G09590 // AT2G37025 // AT3G46560 // AT4G37870 // AT1G21750 // AT1G14980 // AT3G05560 // AT3G16650 // AT3G44750 // AT1G71220 // AT4G24190 // AT4G31700 // AT1G65290 // AT1G07350 // AT3G17390 // AT4G10040 // AT5G56550 // AT3G54960 // AT1G26880 // AT3G06860
GO:0005777	C	peroxisome	6	697	247	28362	0.57	1	// AT5G48545 // AT1G60550 // AT3G06860 // AT4G12910 // AT1G20620 // AT1G30520
GO:1990204	C	oxidoreductase complex	5	697	146	28362	0.3	1	// AT2G35370 // AT2G01918 // AT5G27390 // AT1G32470 // AT3G55330
GO:0042579	C	microbody	6	697	247	28362	0.57	1	// AT5G48545 // AT1G60550 // AT3G06860 // AT4G12910 // AT1G20620 // AT1G30520
GO:0005730	C	nucleolus	9	697	390	28362	0.62	1	// AT2G27710 // AT1G09590 // AT4G37870 // AT3G05560 // AT3G44750 // AT4G31700 // AT3G06860 // AT3G17390 // AT1G26880
GO:0005634	C	nucleus	157	697	9924	28362	1	1	// AT3G60530 // AT3G16460 // AT5G19530 // AT4G37790 // AT3G22420 // AT5G51060 // AT3G21460 // AT5G57660 // AT5G45260 // AT3G27350 // AT1G10600 // AT1G09590 // AT1G61340 // AT2G39950 // AT1G07350 // AT3G24495 // AT5G63310 // AT4G09510 // AT5G61000 // AT1G72450 // AT5G48545 // AT3G05560 // AT2G18328 // AT5G56100 // AT4G33470 // AT5G15830 // AT3G12580 // AT1G51090 // AT4G14900 // AT5G11090 // AT1G76…
GO:0005743	C	mitochondrial inner membrane	6	697	287	28362	0.71	1	// AT1G78180 // AT5G46800 // AT5G66650 // AT3G21390 // AT3G46560 // AT2G23790
GO:0005740	C	mitochondrial envelope	10	697	376	28362	0.45	1	// AT1G49410 // AT1G09780 // AT1G50460 // AT5G46800 // AT1G78180 // AT5G66650 // AT3G21390 // AT4G10040 // AT3G46560 // AT2G23790
GO:0042170	C	plastid membrane	7	697	265	28362	0.48	1	// AT4G30580 // AT3G15850 // AT2G21280 // AT4G12490 // AT5G05740 // AT1G68890 // AT1G30520
GO:0031966	C	mitochondrial membrane	8	697	362	28362	0.67	1	// AT1G49410 // AT1G50460 // AT5G46800 // AT1G78180 // AT5G66650 // AT3G21390 // AT3G46560 // AT2G23790
GO:0031969	C	chloroplast membrane	7	697	259	28362	0.46	1	// AT4G30580 // AT3G15850 // AT2G21280 // AT4G12490 // AT5G05740 // AT1G68890 // AT1G30520
GO:1990234	C	transferase complex	8	697	445	28362	0.85	1	// AT4G14365 // AT4G21150 // AT1G21500 // AT5G24314 // AT1G05570 // AT3G16650 // AT1G04020 // AT3G63460
GO:0043233	C	organelle lumen	21	697	1008	28362	0.81	1	// AT2G27710 // AT1G09590 // AT2G37025 // AT3G46560 // AT4G37870 // AT1G21750 // AT1G14980 // AT3G05560 // AT3G16650 // AT3G44750 // AT1G71220 // AT4G24190 // AT4G31700 // AT1G65290 // AT1G07350 // AT3G17390 // AT4G10040 // AT5G56550 // AT3G54960 // AT1G26880 // AT3G06860
GO:0015935	C	small ribosomal subunit	5	697	140	28362	0.27	1	// AT4G31700 // AT5G64140 // AT1G79850 // AT5G03850 // AT4G34620
GO:0005739	C	mitochondrion	76	697	3687	28362	0.96	1	// AT1G49410 // AT2G38400 // AT1G76960 // AT2G35130 // AT1G44000 // AT1G14980 // AT5G18030 // AT3G44890 // AT1G76590 // AT1G02930 // AT2G19680 // AT1G55550 // AT1G68890 // AT3G21390 // AT4G11060 // AT5G44580 // AT3G46560 // AT4G08390 // AT1G10600 // AT4G31875 // AT5G46800 // AT2G35370 // AT4G15910 // AT5G13420 // AT1G50460 // AT1G32470 // AT1G19400 // AT1G20620 // AT1G01970 // AT5G56850 // AT1G53…
GO:0032991	C	macromolecular complex	71	697	2658	28362	0.25	1	// AT1G64510 // AT2G01918 // AT1G79850 // AT3G60530 // AT1G04480 // AT4G15780 // AT1G75350 // AT3G44890 // AT1G05570 // AT4G17560 // AT3G17820 // AT3G16080 // AT1G56045 // AT4G34620 // AT4G14365 // AT5G27390 // AT3G63460 // AT1G09590 // AT2G37025 // AT4G01310 // AT2G36620 // AT1G07350 // AT2G35370 // ATCG00020 // AT5G27820 // AT5G16140 // AT5G47190 // AT3G25920 // AT1G20620 // AT5G02120 // AT3G13…
GO:0031981	C	nuclear lumen	13	697	824	28362	0.97	1	// AT2G27710 // AT1G09590 // AT2G37025 // AT4G37870 // AT3G05560 // AT3G44750 // AT3G16650 // AT1G07350 // AT4G31700 // AT3G06860 // AT3G17390 // AT5G56550 // AT1G26880
GO:0098796	C	membrane protein complex	14	697	597	28362	0.61	1	// AT2G01918 // AT3G55330 // AT4G21150 // AT4G15780 // AT3G52400 // ATCG00020 // AT2G01590 // AT1G05570 // AT1G21500 // AT1G18730 // AT5G02120 // AT5G21430 // AT5G27390 // ATCG00280

## Sheet: C
List of 700 known SnRK1 and TOR target genes regulated by hua2-4 and dexamethasone application in tps1-2 GVG::TPS1
TAIR Locus Identifier	Type	Primary		Short description	Gene Model Description
		Gene
		Symbol
AT1G01300	protein_coding			Eukaryotic aspartyl protease family protein
AT1G01470	protein_coding	LSR3	LIGHT STRESS-REGULATED 3	Late embryogenesis abundant protein	Encodes late-embryogenesis abundant protein whose mRNA levels are induced in response to wounding and light stress. Might be involved in protection against dessication.
AT1G01610	protein_coding	GPAT4	GLYCEROL-3-PHOSPHATE sn-2-ACYLTRANSFERASE 4	glycerol-3-phosphate acyltransferase 4	Encodes a protein with glycerol-3-phosphate acyltransferase activity. Involved in cutin assembly. Is functional redundant of GPAT8.
AT1G01940	protein_coding	CYP18-1	CYCLOPHILIN 18-1	Cyclophilin-like peptidyl-prolyl cis-trans isomerase family protein
AT1G01970	protein_coding	DG409	DELAYED GREENING409	Tetratricopeptide repeat (TPR)-like superfamily protein
AT1G02640	protein_coding	BXL2	beta-xylosidase 2	beta-xylosidase 2	encodes a protein similar to a beta-xylosidase located in the extracellular matrix. This is a member of glycosyl hydrolase family 3 and has six other closely related members.
AT1G02850	protein_coding	BGLU11	beta glucosidase 11	beta glucosidase 11
AT1G02910	protein_coding	LPA1	LOW PSII ACCUMULATION1	tetratricopeptide repeat (TPR)-containing protein	Mutants defective in this gene were shown to have a reduced PSII content (overall reduction in the levels of several PSII subunits) and a disrupted grana stack structure. The N-terminal half of the protein contains two tetratricopeptide repeat (TPR) motifs that are arranged tandemly, each consisting of a 34-residue degenerate consensus sequence. The N-terminal sequence is rich in positive and hyd…
AT1G02930	protein_coding	GSTF6	glutathione S-transferase 6	glutathione S-transferase 6	Encodes glutathione transferase belonging to the phi class of GSTs. Naming convention according to Wagner et al. (2002).
AT1G03220	protein_coding	SAP2	secreted aspartic protease 2	Eukaryotic aspartyl protease family protein
AT1G03495	protein_coding			HXXXD-type acyl-transferase family protein
AT1G03610	protein_coding			Protein of unknown function (DUF789)
AT1G03940	protein_coding			HXXXD-type acyl-transferase family protein
AT1G04020	protein_coding	ROW1	REPRESSOR OF WUSCHEL1	breast cancer associated RING 1	Encodes a protein containing two tandem BRCA1 C-Terminal (BRCT) domains, which function in phosphorylation-dependent proteinprotein interactions.Loss of function mutations cause defects in meristem organization due to failure to repress WUS. BARD1 binds to WUS promoter and over expression of BARD reduces the extent of WUS expression.
AT1G04420	protein_coding			NAD(P)-linked oxidoreductase superfamily protein
AT1G04480	protein_coding	uL14x	Ribosomal Protein uL14x	Ribosomal protein L14p/L23e family protein
AT1G04680	protein_coding			Pectin lyase-like superfamily protein
AT1G05010	protein_coding	EFE	ethylene-forming enzyme	ethylene-forming enzyme	Encodes 1-aminocyclopropane-1-carboxylate oxidase
AT1G05190	protein_coding	uL6c	Ribosomal Protein uL6c	Ribosomal protein L6 family
AT1G05570	protein_coding	GSL6	GLUCAN SYNTHASE-LIKE 6	callose synthase 1	Encodes a callose synthase 1 catalytic subunit . Member of Glycosyltransferase Family- 48.
AT1G05680	protein_coding	UGT74E2	Uridine diphosphate glycosyltransferase 74E2	Uridine diphosphate glycosyltransferase 74E2	Encodes a UDP-glucosyltransferase, UGT74E2, that acts on IBA (indole-3-butyric acid) and affects auxin homeostasis. The transcript and protein levels of this enzyme are strongly induced by H2O2 and may allow integration of ROS (reactive oxygen species) and auxin signaling. This enzyme can also transfer glycosyl groups to several compounds related to the explosive TNT when this synthetic compound …
AT1G07350	protein_coding	SR45a	serine/arginine rich-like protein 45a	RNA-binding (RRM/RBD/RNP motifs) family protein
AT1G07640	protein_coding	URP3	UAS-TAGGED ROOT PATTERNING3	Dof-type zinc finger DNA-binding family protein	A member of the DOF transcription factors. Prominently expressed in the phloem of leaves and other organs. Expression is induced by wounding, MeJA and insect feeding. Upregulates glucosinolate biosynthesis.
AT1G08650	protein_coding	PPCK1	phosphoenolpyruvate carboxylase kinase 1	phosphoenolpyruvate carboxylase kinase 1	Encodes a phosphoenolpyruvate carboxylase kinase that is expressed at highest levels in leaves. Expression is induced by light.
AT1G08800	protein_coding	MyoB1	myosin binding protein 1	Protein of unknown function, DUF593
AT1G09200	protein_coding	HTR2		Histone superfamily protein
AT1G09590	protein_coding	eL21z	Ribosomal Protein eL21z	Translation protein SH3-like family protein
AT1G09780	protein_coding	iPGAM1	2,3-biphosphoglycerate-independent phosphoglycerate mutase 1	Phosphoglycerate mutase, 2,3-bisphosphoglycerate-independent
AT1G09970	protein_coding	RLK7	receptor-like kinase 7	Leucine-rich receptor-like protein kinase family protein	RLK7 belongs to a leucine-rich repeat class of receptor-likekinase (LRR-RLKs). It is involved in the control of germination speed and the tolerance to oxidant stress.
AT1G10600	protein_coding	AMSH2	associated molecule with the SH3 domain of STAM 2	associated molecule with the SH3 domain of STAM 2
AT1G11330	protein_coding	SD1-13	S Domain1 13	S-locus lectin protein kinase family protein
AT1G12000	protein_coding			Phosphofructokinase family protein
AT1G12200	protein_coding	FMO	flavin monooxygenase	Flavin-binding monooxygenase family protein
AT1G12520	protein_coding	CCS	copper chaperone for SOD1	copper chaperone for SOD1	Copper/zinc superoxide dismutase copper chaperone. Localized to the chloroplast. Expressed in roots and shoots. Up-regulated in response to copper and senescence. The AtACC activates all three CuZnSOD activities located in three different subcellular compartments. Contains three domains, central, ATX-1 like and C-terminal. ATX-1 like domain essential for the copper chaperone function of AtCCS in …
AT1G12860	protein_coding	SCRM2	SCREAM 2	basic helix-loop-helix (bHLH) DNA-binding superfamily protein	Encodes ICE2 (Inducer of CBF Expression 2), a transcription factor of the bHLH family that participates in the response to deep freezing through the cold acclimation-dependent pathway. Overexpression of ICE2 results in increased tolerance to deep freezing stress after cold acclimation.
AT1G13100	protein_coding	CYP71B29	cytochrome P450, family 71, subfamily B, polypeptide 29	cytochrome P450, family 71, subfamily B, polypeptide 29	putative cytochrome P450
AT1G13210	protein_coding	ALA11	Aminophospholipid ATPase 11	autoinhibited Ca2+/ATPase II
AT1G13250	protein_coding	GATL3	galacturonosyltransferase-like 3	galacturonosyltransferase-like 3	Encodes a protein with putative galacturonosyltransferase activity.
AT1G13280	protein_coding	AOC4	allene oxide cyclase 4	allene oxide cyclase 4	Encodes allene oxide cyclase. One of four genes in Arabidopsis that encode this enzyme, which catalyzes an essential step in jasmonic acid biosynthesis. Gene expression is reduced during senescence, a process that involves jasmonic acid signalling pathway.
AT1G14670	protein_coding			Endomembrane protein 70 protein family
AT1G14700	protein_coding	PAP3	purple acid phosphatase 3	purple acid phosphatase 3
AT1G14980	protein_coding	CPN10	chaperonin 10	chaperonin 10	Encodes mitochondrial-localized chaperonin 10 that complements the E.coli groES mutant. Its mRNA is upregulated in response to heat shock treatment and is expressed uniformly in various organs.
AT1G15550	protein_coding	GA4	GA REQUIRING 4	gibberellin 3-oxidase 1	Involved in later steps of the gibberellic acid biosynthetic pathway. Activated by AGAMOUS in a cal-1, ap1-1 background. Deletion of 208 bp from -1016 to -809 (&#916;-808) resulted in loss of GA-negative feedback (this sequence, which contains a 43-bp sequence GNFEI, was shown to be sufficient for GA-negative feedback).
AT1G16310	protein_coding	MTP10	Metal-Tolerance Protein 10	Cation efflux family protein
AT1G16400	protein_coding	CYP79F2	cytochrome P450, family 79, subfamily F, polypeptide 2	cytochrome P450, family 79, subfamily F, polypeptide 2	Encodes cytochrome P450 CYP79F2.
AT1G17170	protein_coding	GSTU24	glutathione S-transferase TAU 24	glutathione S-transferase TAU 24	Encodes glutathione transferase belonging to the tau class of GSTs. Naming convention according to Wagner et al. (2002).
AT1G17420	protein_coding	LOX3	lipoxygenase 3	lipoxygenase 3	Lipoxygenase
AT1G17500	protein_coding	ALA4	Aminophospholipid ATPase 4	ATPase E1-E2 type family protein / haloacid dehalogenase-like hydrolase family protein
AT1G17745	protein_coding	PGDH2	phosphoglycerate dehydrogenase 2	D-3-phosphoglycerate dehydrogenase	encodes a 3-Phosphoglycerate dehydrogenase
AT1G18170	protein_coding			FKBP-like peptidyl-prolyl cis-trans isomerase family protein
AT1G18265	protein_coding			Protein of unknown function, DUF593
AT1G18330	protein_coding	RVE7	REVEILLE 7	Homeodomain-like superfamily protein	EARLY-PHYTOCHROME-RESPONSIVE1
AT1G18730	protein_coding	PnsB4	Photosynthetic NDH subcomplex B 4	NDH dependent flow 6	likely a subunit of the chloroplast NAD(P)H dehydrogenase complex, involved in PSI cyclic electron transport. Located on the thylakoid membrane. Mutant has impaired NAD(P)H dehydrogenase activity.
AT1G19400	protein_coding	E-4PDHase	erythronate-4phosphate dehydrogenase	Erythronate-4-phosphate dehydrogenase family protein
AT1G19600	protein_coding			pfkB-like carbohydrate kinase family protein
AT1G19715	protein_coding			Mannose-binding lectin superfamily protein
AT1G19720	protein_coding			Pentatricopeptide repeat (PPR-like) superfamily protein
AT1G19850	protein_coding	MP	MONOPTEROS	Transcriptional factor B3 family protein / auxin-responsive factor AUX/IAA-related	Encodes a transcription factor (IAA24) mediating embryo axis formation and vascular development. Similar to AUXIN RESPONSIVE FACTOR 1 (ARF1) shown to bind to auxin responsive elements (AREs), and to the maize transcriptional activator VIVIPAROUS 1( VP1). In situ hybridization shows expression in provascular tissue of embryos, the emerging shoot primordia, then is restricted to provascular tissue,…
AT1G19960	protein_coding
AT1G20070	protein_coding
AT1G20160	protein_coding	SBT5.2(b)	NULL	Subtilisin-like serine endopeptidase family protein
AT1G20620	protein_coding	SEN2	SENESCENCE 2	catalase 3	Catalase, catalyzes the breakdown of hydrogen peroxide (H2O2) into water and oxygen.
AT1G20823	protein_coding	ATL80	Arabidopsis T贸xicos en Levadura 80	RING/U-box superfamily protein
AT1G20840	protein_coding	TMT1	tonoplast monosaccharide transporter1	tonoplast monosaccharide transporter1	The protein encoded by this gene is found in the tonoplast (vacuole membrane) of Arabidopsis cells. The gene is expressed at highest levels in juvenile (sink) and adult (source) leaves, followed by flower tissues.
AT1G21500	protein_coding
AT1G21550	protein_coding			Calcium-binding EF-hand family protein
AT1G21670	protein_coding
AT1G21750	protein_coding	PDIL1-1	PDI-like 1-1	PDI-like 1-1	Encodes a protein disulfide isomerase-like (PDIL) protein, a member of a multigene family within the thioredoxin (TRX) superfamily; isoform contains non-consensus GA donor splice site at intron 9. Transcript levels for this gene are up-regulated in response to three different chemical inducers of ER stress (dithiothreitol, beta-mercaptoethanol, and tunicamycin). Neither AtIRE1-2 nor AtbZIP60 appe…
AT1G22400	protein_coding	UGT85A1	NULL	UDP-Glycosyltransferase superfamily protein
AT1G22490	protein_coding	bHLH94	NULL	basic helix-loop-helix (bHLH) DNA-binding superfamily protein
AT1G22530	protein_coding	PATL2	PATELLIN 2	PATELLIN 2
AT1G22590	protein_coding	AGL87	AGAMOUS-like 87	AGAMOUS-like 87
AT1G22630	protein_coding
AT1G23390	protein_coding	KFB	Kelch domain-containing F-box protein	Kelch repeat-containing F-box family protein
AT1G26880	protein_coding	eL34z	Ribosomal Protein eL34z	Ribosomal protein L34e superfamily protein
AT1G27590	protein_coding
AT1G28400	protein_coding
AT1G28600	protein_coding	GGL2	Guard-cell-enriched GDSL Lipase 2	GDSL-like Lipase/Acylhydrolase superfamily protein
AT1G28680	protein_coding	COSY	COUMARIN SYNTHASE	HXXXD-type acyl-transferase family protein
AT1G29070	protein_coding	PRPL34	plastid ribosomal proteins of the 50S subunit 34	Ribosomal protein L34
AT1G29670	protein_coding	GGL6	NULL	GDSL-like Lipase/Acylhydrolase superfamily protein
AT1G29720	protein_coding	RKFL1	RKF-LIKE 1	Leucine-rich repeat transmembrane protein kinase
AT1G30240	protein_coding
AT1G30510	protein_coding	RFNR2	root FNR 2	root FNR 2	Encodes a root-type ferredoxin:NADP(H) oxidoreductase.
AT1G30520	protein_coding	AAE14	acyl-activating enzyme 14	acyl-activating enzyme 14	Encodes a chloroplast O-succinylbenzoyl-CoA ligase. Involved in phylloquinone biosynthesis. Knock mutant is seedling lethal.
AT1G30530	protein_coding	UGT78D1	UDP-glucosyl transferase 78D1	UDP-glucosyl transferase 78D1	The At1g30530 gene encodes a UDP-rhamnose:flavonol-3-O-rhamnosyltransferase (UGT78D1) attaching a rhamnosyl residue to the 3-O-position of the flavonols kaempferol and quercetin
AT1G31230	protein_coding	AK-HSDH I	aspartate kinase-homoserine dehydrogenase i	aspartate kinase-homoserine dehydrogenase i	Encodes a bifunctional aspartate kinase/homoserine dehydrogenase. These two activities catalyze the first and the third steps toward the synthesis of the essential amino acids threonine, isoleucine and methionine.
AT1G31540	protein_coding			Disease resistance protein (TIR-NBS-LRR class) family
AT1G31812	protein_coding	AtACBP6	NULL	acyl-CoA-binding protein 6	Acyl-CoA-binding protein. Bind acyl-CoA esters and protect acyl-CoAs from degradation by microsomal acyl-hydrolases.
AT1G32450	protein_coding	NRT1.5	nitrate transporter 1.5	nitrate transporter 1.5	Transmembrane nitrate transporter. Involved in xylem transport of nitrate from root to shoot. Induced in response to nitrate. Not involved in nitrate uptake. expressed in root pericycle cells.
AT1G32470	protein_coding	GDC-H1	NULL	Single hybrid motif superfamily protein
AT1G32520	protein_coding	OXR4	oxidation resistance 4
AT1G33290	protein_coding			P-loop containing nucleoside triphosphate hydrolases superfamily protein
AT1G33590	protein_coding			Leucine-rich repeat (LRR) family protein
AT1G33800	protein_coding	GXMT1	glucuronoxylan methyltransferase 1	Protein of unknown function (DUF579)
AT1G33810	protein_coding
AT1G44000	protein_coding	SGRL	STAY-GREEN LIKE
AT1G44800	protein_coding	UMAMIT18	Usually multiple acids move in and out Transporters 18	nodulin MtN21 /EamA-like transporter family protein
AT1G45145	protein_coding	TRX5	thioredoxin H-type 5	thioredoxin H-type 5	encodes a cytosolic thioredoxin that reduces disulfide bridges of target proteins by the reversible formation of a disulfide bridge between two neighboring Cys residues present in the active site. Thioredoxins have been found to regulate a variety of biological reactions in prokaryotic and eukaryotic cells.
AT1G45201	protein_coding	TLL1	triacylglycerol lipase-like 1	triacylglycerol lipase-like 1	Target of AtGRP7 regulation.
AT1G45230	protein_coding			Protein of unknown function (DUF3223)
AT1G48350	protein_coding	uL18c	NULL	Ribosomal L18p/L5e family protein
AT1G48600	protein_coding	PMEAMT	phosphoethanolamine N-methyltransferase	S-adenosyl-L-methionine-dependent methyltransferases superfamily protein	Encodes a phosphoethanolamine N-methyltransferase that catalyses the last two methylation steps of the three sequential methylations of phosphoethanolamine (PEA) that are required for the synthesis of phosphocholine (PCho) in plants.
AT1G49200	protein_coding	ATL75	Arabidopsis T贸xicos en Levadura 75	RING/U-box superfamily protein
AT1G49410	protein_coding	TOM6	translocase of the outer mitochondrial membrane 6	translocase of the outer mitochondrial membrane 6
AT1G49500	protein_coding
AT1G49750	protein_coding			Leucine-rich repeat (LRR) family protein
AT1G50260	protein_coding	NTMC2TYPE5.1	NULL	N-terminal-transmembrane-C2 domain type 5.1
AT1G50360	protein_coding	VIIIA	NULL	P-loop containing nucleoside triphosphate hydrolases superfamily protein	member of Myosin-like proteins
AT1G50460	protein_coding	HKL1	hexokinase-like 1	hexokinase-like 1
AT1G50480	protein_coding	THFS	10-formyltetrahydrofolate synthetase	10-formyltetrahydrofolate synthetase	10-formyltetrahydrofolate synthetase (THFS) mRNA, complete
AT1G51090	protein_coding	AtHMP09	HEAVY METAL ASSOCIATED PROTEIN 9	Heavy metal transport/detoxification superfamily protein
AT1G51340	protein_coding	MATE	multi-drug and toxic compound extrusion	MATE efflux family protein
AT1G52240	protein_coding	ROPGEF11	ROP (rho of plants) guanine nucleotide exchange factor 11	RHO guanyl-nucleotide exchange factor 11	Encodes a member of KPP-like gene family, homolog of KPP (kinase partner protein) gene in tomato. Also a member of the RopGEF (guanine nucleotide exchange factor) family, containing the novel PRONE domain (plant-specific Rop nucleotide exchanger), which is exclusively active towards members of the Rop subfamily .
AT1G52342	protein_coding
AT1G53310	protein_coding	PPC1	phosphoenolpyruvate carboxylase 1	phosphoenolpyruvate carboxylase 1	Encodes one of four Arabidopsis phosphoenolpyruvate carboxylase proteins.
AT1G53580	protein_coding	GLY3	glyoxalase II 3	glyoxalase II 3	Mononuclear Fe(II)-containing member of the b-lactamase fold superfamily. ETHE1 is homodimeric in solution, exhibits low-level esterase activity, and specifically binds a single Fe(II) atom in the active site.
AT1G54010	protein_coding	GLL23	GDSL-like lipase 23	GDSL-like Lipase/Acylhydrolase superfamily protein
AT1G54200	protein_coding	BG3	BIG GRAIN 3
AT1G54500	protein_coding			Rubredoxin-like superfamily protein
AT1G55330	protein_coding	ATAGP21	ARABINOGALACTAN PROTEIN 21	arabinogalactan protein 21	Encodes a putative arabinogalactan-protein (AGP21).
AT1G55540	protein_coding	LNO1	LONO 1	Nuclear pore complex protein
AT1G55550	protein_coding			P-loop containing nucleoside triphosphate hydrolases superfamily protein
AT1G56020	protein_coding
AT1G56045	protein_coding	eL41z	Ribosomal Protein eL41z	Ribosomal protein L41 family
AT1G56430	protein_coding	NAS4	nicotianamine synthase 4	nicotianamine synthase 4	Encodes a protein with nicotianamine synthase activity.
AT1G60550	protein_coding	ECHID	enoyl-CoA hydratase/isomerase D	enoyl-CoA hydratase/isomerase D
AT1G60730	protein_coding			NAD(P)-linked oxidoreductase superfamily protein
AT1G61340	protein_coding	FBS1	F-box stress induced 1	F-box family protein
AT1G61820	protein_coding	BGLU46	beta glucosidase 46	beta glucosidase 46
AT1G62200	protein_coding	PTR6	peptide transporter 6	Major facilitator superfamily protein
AT1G62480	protein_coding			Vacuolar calcium-binding protein-related
AT1G62510	protein_coding			Bifunctional inhibitor/lipid-transfer protein/seed storage 2S albumin superfamily protein
AT1G62710	protein_coding	LEGbeta	vacuolar processing enzyme (VPE, legumain) isoform beta	beta vacuolar processing enzyme	Encodes a vacuolar processing enzyme belonging to a novel group of cysteine proteases that is expressed specifically in seeds and is essential for the proper processing of storage proteins.
AT1G62780	protein_coding
AT1G63350	protein_coding			Disease resistance protein (CC-NBS-LRR class) family
AT1G64060	protein_coding	RBOHF	RESPIRATORY BURST OXIDASE PROTEIN F	respiratory burst oxidase protein F	Interacts with AtrbohD gene to fine tune the spatial control of ROI production and hypersensitive response to cell in and around infection site.
AT1G64370	protein_coding	PARCL	Phloem associated RNA Chaperone-like
AT1G64390	protein_coding	GH9C2	glycosyl hydrolase 9C2	glycosyl hydrolase 9C2
AT1G64510	protein_coding	PRPS6	plastid ribosomal protein of the 30S subunit 6	Translation elongation factor EF1B/ribosomal protein S6 family protein
AT1G64650	protein_coding	GOSAMT1	Golgi S-Adenosyl Methione Transporter 1	Major facilitator superfamily protein
AT1G64670	protein_coding	CED1	9-CIS EPOXYCAROTENOID DIOXYGENASE DEFECTIVE 1	alpha/beta-Hydrolases superfamily protein	Encodes a epidermally expressed extracellular protein that likely functions as an alpha-beta hydrolase and is required for normal cuticle formation. Homozygous mutant plants are dwarfed and have abnormal leaves, collapsed cells, reduced numbers of trichomes. The specific role of BDG is unclear: it may function in cutin biosynthesis or as a cross-linking enzyme in the cell wall itself.
AT1G64710	protein_coding			GroES-like zinc-binding dehydrogenase family protein
AT1G64890	protein_coding			Major facilitator superfamily protein
AT1G65290	protein_coding	mtACP2	mitochondrial acyl carrier protein 2	mitochondrial acyl carrier protein 2	Encodes a member of the mitochondrial acyl carrier protein (ACP) family. As part of the mitochondrial matrix, it is likely to be involved in fatty acid or lipoic acid biogenesis.
AT1G65845	protein_coding
AT1G66350	protein_coding	RGL1	RGA-like 1	RGA-like 1	Negative regulator of GA responses, member of GRAS family of transcription factors. Also belongs to the DELLA proteins that restrain the cell proliferation and expansion that drives plant growth. RGL1 may be involved in reducing ROS accumulation in response to stress by up-regulating the transcription of superoxide dismutases. Rapidly degraded in response to GA. Involved in flower and fruit devel…
AT1G66920	protein_coding			Protein kinase superfamily protein
AT1G66940	protein_coding			protein kinase-related
AT1G66970	protein_coding	SVL2	SHV3-like 2	SHV3-like 2
AT1G67210	protein_coding	ZCCHC8B	NULL	Proline-rich spliceosome-associated (PSP) family protein / zinc knuckle (CCHC-type) family protein
AT1G67265	protein_coding	RTFL21	ROTUNDIFOLIA like 21	ROTUNDIFOLIA like 21
AT1G67590	protein_coding			Remorin family protein
AT1G67700	protein_coding	HHL1	HYPERSENSITIVE TO HIGH LIGHT 1
AT1G67730	protein_coding	YBR159	NULL	beta-ketoacyl reductase 1	Encodes one of the two Arabidopsis homologues to YBR159w encoding a S. cerevisiae beta-ketoacyl reductase (KCR), which catalyzes the first reduction during VLCFA (very long chain fatty acids, >18 carbon) elongation: KCR1 (At1g67730), KCR2 (At1g24470). Complementation of the yeast ybr159Delta mutant demonstrated that the two KCR proteins are divergent and that only AtKCR1 can restore heterologous …
AT1G67750	protein_coding			Pectate lyase family protein
AT1G68238	protein_coding
AT1G68740	protein_coding	PHO1;H1	NULL	EXS (ERD1/XPR1/SYG1) family protein	Encodes PHO1;H1, a member of the PHO1 family. Involved in inorganic phosphate (Pi) transport and homeostasis. Complements pho1 mutation.
AT1G68840	protein_coding	TEM2	TEMPRANILLO 2	related to ABI3/VP1 2	Rav2 is part of a complex that has been named `regulator of the (H+)-ATPase of the vacuolar and endosomal membranes' (RAVE)
AT1G68890	protein_coding	PHYLLO	PHYLLO	magnesium ion binding;thiamin pyrophosphate binding;hydro-lyases;catalytics;2-succinyl-5-enolpyruvyl-6-hydroxy-3-cyclohexene-1-carboxylic-acid synthases	Homologous to the four eubacterial men genes involved in menanoquinone biosynthesis. Studies of mutants defective in this gene demonstrated its involvement in phylloquinone biosynthesis in Arabidopsis.
AT1G68945	protein_coding
AT1G69530	protein_coding	EXPA1	expansin A1	expansin A1	Member of Alpha-Expansin Gene Family. Naming convention from the Expansin Working Group (Kende et al, Plant Mol Bio). Involved in the formation of nematode-induced syncytia in roots of Arabidopsis thaliana.
AT1G69850	protein_coding	NTL1	NULL	nitrate transporter 1:2	Encodes an inducible component of low-affinity nitrate uptake. mRNA found primarily in root hairs and the epidermis of roots.
AT1G69870	protein_coding	NRT1.7	nitrate transporter 1.7	nitrate transporter 1.7	Encodes a low affinity nitrate transporter NRT1.7. Expressed in phloem. Responsible for source-to-sink remobilization of nitrate.
AT1G70530	protein_coding	CRK3	cysteine-rich RLK (RECEPTOR-like protein kinase) 3	cysteine-rich RLK (RECEPTOR-like protein kinase) 3	Encodes a cysteine-rich receptor-like protein kinase.
AT1G70710	protein_coding	GH9B1	glycosyl hydrolase 9B1	glycosyl hydrolase 9B1	endo-1,4-beta-glucanase. Involved in cell elongation.
AT1G70980	protein_coding	SYNC3	NULL	Class II aminoacyl-tRNA and biotin synthetases superfamily protein
AT1G71140	protein_coding	DTX14	Protein DETOXIFICATION 14	MATE efflux family protein
AT1G71220	protein_coding	UGGT	UDP-GLUCOSE:GLYCOPROTEIN GLUCOSYLTRANSFERASE	UDP-glucose:glycoprotein glucosyltransferases;transferases, transferring hexosyl groups;transferases, transferring glycosyl groups	Encodes UDP-glucose:glycoprotein glucosyltransferase. Non-receptor component required for EFR-mediated immunity. Mutants show de-repressed anthocyanin accumulation in the presence of elf18, and EFR accumulation and signalling.
AT1G71880	protein_coding	SUC1	sucrose-proton symporter 1	sucrose-proton symporter 1	Sucrose transporter gene induced in response to nematodes; member of Sucrose-proton symporter family.
AT1G72030	protein_coding	SNAT6	NULL	Acyl-CoA N-acyltransferases (NAT) superfamily protein
AT1G72160	protein_coding	PATL3	NULL	Sec14p-like phosphatidylinositol transfer family protein
AT1G72180	protein_coding	CEPR2	C-terminally encoded peptide receptor 2	Leucine-rich receptor-like protein kinase family protein
AT1G72450	protein_coding	TIFY11B	TIFY DOMAIN PROTEIN 11B	jasmonate-zim-domain protein 6	JAZ6 transcript levels rise in response to a jasmonate stimulus and a GFP:JAZ6 fusion protein localizes to the nucleus. Application of jasmonate methyl ester to Arabidopsis roots reduces the levels of a JAZ6:GUS fusion protein, presumably by stimulating ubiquitin-proteasome-mediated degradation.
AT1G72520	protein_coding	LOX4	lipoxygenase 4	PLAT/LH2 domain-containing lipoxygenase family protein
AT1G72645	protein_coding
AT1G72680	protein_coding	CAD1	cinnamyl-alcohol dehydrogenase	cinnamyl-alcohol dehydrogenase
AT1G73530	protein_coding	ORRM6	Organelle RNA Recognition Motif Protein 6	RNA-binding (RRM/RBD/RNP motifs) family protein
AT1G73600	protein_coding	NMT3	NULL	S-adenosyl-L-methionine-dependent methyltransferases superfamily protein
AT1G73630	protein_coding			EF hand calcium-binding protein family
AT1G73655	protein_coding			FKBP-like peptidyl-prolyl cis-trans isomerase family protein
AT1G73885	protein_coding
AT1G74070	protein_coding			Cyclophilin-like peptidyl-prolyl cis-trans isomerase family protein
AT1G74100	protein_coding	SOT16	sulfotransferase 16	sulfotransferase 16	encodes a desulfoglucosinolate sulfotransferase, involved in the final step of glucosinolate core structure biosynthesis. Has a broad-substrate specificity with different desulfoglucosinolates, the best substrate is indole-3-methyl-dsGS, followed by benzyl-dsGS. Expression was induced by wounding, jasmonate and ethylene stimulates.
AT1G74670	protein_coding	GASA6	GA-stimulated Arabidopsis 6	Gibberellin-regulated family protein
AT1G74710	protein_coding	SID2	SALICYLIC ACID INDUCTION DEFICIENT 2	ADC synthase superfamily protein	Encodes a protein with isochorismate synthase activity. Mutants fail to accumulate salicylic acid. Its function may be redundant with that of ICS2 (AT1G18870).
AT1G75040	protein_coding	PR5	pathogenesis-related gene 5	pathogenesis-related gene 5	Thaumatin-like protein involved in response to pathogens. mRNA level of the PR-5 gene (At1g75040)is significantly changed after cutting the inflorescence stem indicating the existence of a network of signal transducing pathways as other stress-regulated genes (At5g01410, At3g17800, At1g29930)do not response to the treatment.
AT1G75280	protein_coding			NmrA-like negative transcriptional regulator family protein	isoflavone reductase, putative, identical to SP:P52577 Isoflavone reductase homolog P3 (EC 1.3.1.-) {Arabidopsis thaliana}; contains Pfam profile PF02716: isoflavone reductase. Involved in response to oxidative stress.
AT1G75350	protein_coding	emb2184	embryo defective 2184	Ribosomal protein L31
AT1G75690	protein_coding	LQY1	LOW QUANTUM YIELD OF PHOTOSYSTEM II 1	DnaJ/Hsp40 cysteine-rich domain superfamily protein
AT1G75750	protein_coding	GASA1	GAST1 protein homolog 1	GAST1 protein homolog 1	GA-responsive GAST1 protein homolog regulated by BR and GA antagonistically. Possibly involved in cell elongation based on expression data
AT1G75900	protein_coding	GGL13	NULL	GDSL-like Lipase/Acylhydrolase superfamily protein
AT1G76110	protein_coding			HMG (high mobility group) box protein with ARID/BRIGHT DNA-binding domain
AT1G76360	protein_coding	PBL31	NULL	Protein kinase superfamily protein
AT1G76410	protein_coding	ATL8	NULL	RING/U-box superfamily protein
AT1G76590	protein_coding	PLATZ2	NULL	PLATZ transcription factor family protein
AT1G76680	protein_coding	OPR1	12-oxophytodienoate reductase 1	12-oxophytodienoate reductase 1	Encodes a member of an alpha/beta barrel fold family of FMN-containing oxidoreductases. One of the closely related 12-oxophytodienoic acid reductases. This enzyme is not expected to participate in jasmonic acid biosynthesis because during in vitro assays, it shows very little activity with the naturally occurring OPDA isomer. Shows activity towards 2,4,6-trinitrotoluene. Expressed predominately i…
AT1G76790	protein_coding	IGMT5	indole glucosinolate O-methyltransferase 5	O-methyltransferase family protein
AT1G76960	protein_coding
AT1G77210	protein_coding	STP14	sugar transport protein 14	sugar transporter 14	AtSTP14 belongs to the family of sugar transport proteins (AtSTPs)in volved in monosaccharide transport. Heterologous expression in yeast revealed that AtSTP14 is the transporter specifc for galactose and does not transport other monosaccharides such as glucose or fructose.
AT1G77690	protein_coding	LAX3	like AUX1 3	like AUX1 3	Encodes an auxin influx carrier LAX3 (Like Aux1) that promotes lateral root emergence. Auxin-induced expression of LAX3 in turn induces a selection of cell-wall-remodelling enzymes, which are likely to promote cell separation in advance of developing lateral root primordia.
AT1G77760	protein_coding	NR1	NITRATE REDUCTASE 1	nitrate reductase 1	Encodes the cytosolic minor isoform of nitrate reductase (NR). Involved in the first step of nitrate assimilation, it contributes about 15% of the nitrate reductase activity in shoots. Similar to molybdopterin oxidoreductases at the N-terminus, and to FAD/NAD-binding cytochrome reductases at the C-terminus. Cofactors: FAD, heme iron (cytochrome B-557), and molybdenum-pterin.
AT1G78060	protein_coding			Glycosyl hydrolase family protein
AT1G78180	protein_coding			Mitochondrial substrate carrier family protein
AT1G78450	protein_coding			SOUL heme-binding family protein
AT1G78490	protein_coding	CYP708A3	cytochrome P450, family 708, subfamily A, polypeptide 3	cytochrome P450, family 708, subfamily A, polypeptide 3	member of CYP708A
AT1G79850	protein_coding	uS17c	Ribosomal Protein uS17c	ribosomal protein S17	nuclear-encoded 30S chloroplast ribosomal protein S17
AT1G80130	protein_coding			Tetratricopeptide repeat (TPR)-like superfamily protein
AT1G80180	protein_coding	MASS1	MAPK SUBSTRATES IN THE STOMATAL LINEAGE 1
AT2G01140	protein_coding	PDE345	PIGMENT DEFECTIVE 345	Aldolase superfamily protein
AT2G01590	protein_coding	CRR3	CHLORORESPIRATORY REDUCTION 3	chlororespiratory reduction 3	Likely a subunit of the chloroplast NAD(P)H dehydrogenase complex, involved in PSI cyclic electron transport. Located in the membrane fraction of chloroplast. Mutant has impaired NAD(P)H dehydrogenase activity.
AT2G01890	protein_coding	PAP8	purple acid phosphatase 8	purple acid phosphatase 8	Encodes a purple acid phosphatase (PAP) belonging to the low molecular weight plant PAP group.
AT2G01918	protein_coding	PQL3	PsbQ-like 3	PsbQ-like 3	Encode a protein homologous to each PQL protein. Mutational analysis indicates that PQL3 is also required for NDH activity.
AT2G01970	protein_coding			Endomembrane protein 70 protein family
AT2G03530	protein_coding	UPS2	ureide permease 2	ureide permease 2	Mediate high-affinity uracil and 5-FU (a toxic uracil analogue) transport when expressed in yeast and Xenopus oocytes.Involved in allantoin transport.
AT2G04570	protein_coding	OSP1	Occluded Stomatal Pores 1	GDSL-like Lipase/Acylhydrolase superfamily protein
AT2G04700	protein_coding	INAP1	Imbalanced NADP Status 1	ferredoxin thioredoxin reductase catalytic beta chain family protein
AT2G05310	protein_coding
AT2G05620	protein_coding	PGR5	proton gradient regulation 5	proton gradient regulation 5	Involved in electron flow in Photosystem I. Essential for photoprotection.
AT2G05920	protein_coding	SBT1.8	subtilase 1.8	Subtilase family protein
AT2G10940	protein_coding			Bifunctional inhibitor/lipid-transfer protein/seed storage 2S albumin superfamily protein
AT2G16660	protein_coding			Major facilitator superfamily protein
AT2G16850	protein_coding	PIP3B	PLASMA MEMBRANE INTRINSIC PROTEIN 3B	plasma membrane intrinsic protein 2;8
AT2G18328	protein_coding	RL4	RAD-like 4	RAD-like 4
AT2G18560	protein_coding			UDP-Glycosyltransferase superfamily protein
AT2G19110	protein_coding	HMA4	heavy metal atpase 4	heavy metal atpase 4	Encodes a protein with similarity to Zn ATPase. Can rescue Zn deficiency in yeast and Cd resistance, suggesting a role in Zn and Cd transport.
AT2G19680	protein_coding			Mitochondrial ATP synthase subunit G protein
AT2G20390	protein_coding
AT2G20560	protein_coding	DNAJ	DNAJ protein	DNAJ heat shock family protein
AT2G20610	protein_coding	SUR1	SUPERROOT 1	Tyrosine transaminase family protein	Confers auxin overproduction. Mutants have an over-proliferation of lateral roots. Encodes a C-S lyase involved in converting S-alkylthiohydroximate to thiohydroximate in glucosinolate biosynthesis.
AT2G20670	protein_coding			Protein of unknown function (DUF506)
AT2G21280	protein_coding	SULA	NULL	NAD(P)-binding Rossmann-fold superfamily protein	A nuclear-encoded, plastid-targeted protein (AtSulA) whose overexpression causes severe yet stochastic plastid (shown in chloroplasts and leucoplasts) division defects. The protein does not appear to interact with either AtFtsZ proteins when studied in a yeast two-hybrid system.
AT2G21385	protein_coding	CGLD11	CONSERVED IN THE GREEN LINEAGE AND DIATOMS 11
AT2G21500	protein_coding			RING/U-box superfamily protein
AT2G23350	protein_coding	PABP4	POLY(A) BINDING PROTEIN 4	poly(A) binding protein 4	polyadenylate-binding protein, putative / PABP, putative.Member of the Class II family of PABP proteins. Highly and ubiquitously expressed.
AT2G23670	protein_coding	YCF37	homolog of Synechocystis YCF37	homolog of Synechocystis YCF37
AT2G23790	protein_coding	MCU3	NULL	Protein of unknown function (DUF607)
AT2G24020	protein_coding	STIC2	Suppressor of TIC40 2	Uncharacterised BCR, YbaB family COG0718
AT2G24060	protein_coding	SVR9	SUPPRESSOR OF VARIEGATION9	Translation initiation factor 3 protein
AT2G24090	protein_coding	PRPL35	plastid ribosomal protein L35	Ribosomal protein L35
AT2G25210	protein_coding	eL39z	Ribosomal Protein eL39z	Ribosomal protein L39 family protein
AT2G25620	protein_coding	DBP1	DNA-binding protein phosphatase 1	DNA-binding protein phosphatase 1	Encodes DBP1, a member of the DBP factors (DNA-binding protein phosphatases) featuring sequence-specific DNA-binding and protein phosphatase activity. DBP1 is involved in plant-potyvirus interactions. Loss-of-function of DBP1 renders resistance to potyviruses.
AT2G25840	protein_coding	OVA4	ovule abortion 4	Nucleotidylyl transferase superfamily protein
AT2G26440	protein_coding	PME12	pectin methylesterase 12	Plant invertase/pectin methylesterase inhibitor superfamily
AT2G26580	protein_coding	YAB5	YABBY5	plant-specific transcription factor YABBY family protein
AT2G27200	protein_coding	LSG1-1	yeast Lsg1 orthologue 1	P-loop containing nucleoside triphosphate hydrolases superfamily protein
AT2G27402	protein_coding
AT2G27710	protein_coding	P2y	Ribosomal Protein P2y	60S acidic ribosomal protein family
AT2G28400	protein_coding	AtS40.4	NULL	Protein of unknown function, DUF584
AT2G28790	protein_coding			Pathogenesis-related thaumatin superfamily protein
AT2G29460	protein_coding	GSTU4	glutathione S-transferase tau 4	glutathione S-transferase tau 4	Encodes glutathione transferase belonging to the tau class of GSTs. Naming convention according to Wagner et al. (2002).
AT2G30170	protein_coding	PBCP	PHOTOSYSTEM II CORE PHOSPHATASE	Protein phosphatase 2C family protein
AT2G30250	protein_coding	WRKY25	WRKY DNA-binding protein 25	WRKY DNA-binding protein 25	member of WRKY Transcription Factor; Group I. Located in nucleus. Involved in response to various abiotic stresses - especially salt stress.
AT2G30600	protein_coding			BTB/POZ domain-containing protein
AT2G31230	protein_coding	ERF15	ethylene-responsive element binding factor 15	ethylene-responsive element binding factor 15	encodes a member of the ERF (ethylene response factor) subfamily B-3 of ERF/AP2 transcription factor family. The protein contains one AP2 domain. There are 18 members in this subfamily including ATERF-1, ATERF-2, AND ATERF-5.
AT2G32250	protein_coding	FRS2	FAR1-related sequence 2	FAR1-related sequence 2
AT2G33250	protein_coding
AT2G33450	protein_coding	PRPL28	plastid ribosomal protein L28	Ribosomal L28 family
AT2G33570	protein_coding	GALS1	galactan synthase 1	Domain of unknown function (DUF23)
AT2G33855	protein_coding
AT2G34860	protein_coding	PSA2	NULL	DnaJ/Hsp40 cysteine-rich domain superfamily protein
AT2G35130	protein_coding	PPR_66	Pentatricopeptide repeat 66	Tetratricopeptide repeat (TPR)-like superfamily protein
AT2G35370	protein_coding	GDCH	glycine decarboxylase complex H	glycine decarboxylase complex H	Encodes glycine decarboxylase complex H protein. Involved in photorespiration.
AT2G35860	protein_coding	FLA16	FASCICLIN-like arabinogalactan protein 16 precursor	FASCICLIN-like arabinogalactan protein 16 precursor
AT2G36290	protein_coding			alpha/beta-Hydrolases superfamily protein
AT2G36380	protein_coding	PDR6	pleiotropic drug resistance 6	pleiotropic drug resistance 6
AT2G36620	protein_coding	RPL24A	ribosomal protein L24	ribosomal protein L24	RPL24A encodes ribosomal protein L24, homolog of cytosolic RPL24, found in archaea and higher eukaryotes. Arabidopsis has two RPL24 homologs, RPL24A (AT2G36620) and RPL24B (AT3G53020).
AT2G36835	protein_coding
AT2G37025	protein_coding	TRFL8	TRF-like 8	TRF-like 8
AT2G37040	protein_coding	PAL1	PHE ammonia lyase 1	PHE ammonia lyase 1	Encodes PAL1, a phenylalanine ammonia-lyase. Arabidopsis has four PALs: AT2G37040 (PAL1), AT3G53260 (PAL2), AT5G04230 (PAL3) and AT3G10340 (PAL4).
AT2G37080	protein_coding	RIP3	ROP interactive partner 3	ROP interactive partner 3
AT2G37710	protein_coding	RLK	receptor lectin kinase	receptor lectin kinase	Induced in response to Salicylic acid.
AT2G38210	protein_coding	PDX1L4	putative PDX1-like protein 4	putative PDX1-like protein 4
AT2G38230	protein_coding	PDX1.1	pyridoxine biosynthesis 1.1	pyridoxine biosynthesis 1.1	Encodes a protein predicted to function in tandem with PDX2 to form glutamine amidotransferase complex with involved in vitamin B6 biosynthesis.
AT2G38290	protein_coding	ATAMT2	ammonium transporter 2	ammonium transporter 2	encodes a high-affinity ammonium transporter, which is expressed in shoot and root. Expression in root and shoot is under nitrogen and carbon dioxide regulation, respectively.
AT2G38360	protein_coding	PRA1.B4	prenylated RAB acceptor 1.B4	prenylated RAB acceptor 1.B4
AT2G38400	protein_coding	AGT3	alanine:glyoxylate aminotransferase 3	alanine:glyoxylate aminotransferase 3	alanine:glyoxylate aminotransferase 2 homolog (AGT3) mRNA,
AT2G39650	protein_coding			Protein of unknown function (DUF506)
AT2G39950	protein_coding
AT2G40260	protein_coding	MYS2	MYB-SHAQKYF 1	Homeodomain-like superfamily protein
AT2G40300	protein_coding	FER4	ferritin 4	ferritin 4	Encodes FERRITIN 4, AtFER4. Ferritins are a class of 24-mer multi-meric proteins found in all kingdoms of life. Function as the main iron store in mammals. Evidence suggests that Arabidopsis ferritins are essential to protect cells against oxidative damage, but they do not constitute the major iron pool. Localize to mitochondria. Knock out mutants are not sensitive to abiotic stress.
AT2G40610	protein_coding	EXPA8	expansin A8	expansin A8	member of Alpha-Expansin Gene Family. Naming convention from the Expansin Working Group (Kende et al, 2004. Plant Mol Bio). Involved in the formation of nematode-induced syncytia in roots of Arabidopsis thaliana.
AT2G40750	protein_coding	WRKY54	WRKY DNA-binding protein 54	WRKY DNA-binding protein 54	member of WRKY Transcription Factor; Group III
AT2G40840	protein_coding	DPE2	disproportionating enzyme 2	disproportionating enzyme 2	Encodes a cytosolic protein with transglucosidase and amylomaltase activity. It is an essential component of the pathway from starch to sucrose and cellular metabolism in leaves at night. The protein binds to heteroglycans and utilizes glucose, mannose and xylose as acceptors. Fucose and galactose can also act as acceptors but less efficiently than the previous three. It was also was also recentl…
AT2G41220	protein_coding	GLU2	glutamate synthase 2	glutamate synthase 2	Encodes a gene whose sequence is similar to ferredoxin dependent glutamate synthase (Fd-GOGAT). Expression is most abundant in root.
AT2G42190	protein_coding
AT2G43018	protein_coding			conserved peptide upstream open reading frame 17	Upstream open reading frames (uORFs) are small open reading frames found in the 5' UTR of a mature mRNA, and can potentially mediate translational regulation of the largest, or major, ORF (mORF). CPuORF17 represents a conserved upstream opening reading frame relative to major ORF AT2G43020.1
AT2G43520	protein_coding	TI2	trypsin inhibitor protein 2	trypsin inhibitor protein 2	Encodes putative trypsin inhibitor protein which may function in defense against herbivory. Member of the defensin-like (DEFL) family.
AT2G43535	protein_coding			Scorpion toxin-like knottin superfamily protein	Encodes a defensin-like (DEFL) family protein.
AT2G43560	protein_coding			FKBP-like peptidyl-prolyl cis-trans isomerase family protein
AT2G43590	protein_coding			Chitinase family protein
AT2G43780	protein_coding
AT2G44210	protein_coding			Protein of Unknown Function (DUF239)
AT2G45400	protein_coding	BEN1	BRI1-5 ENHANCED 1	NAD(P)-binding Rossmann-fold superfamily protein	involved in the regulation of brassinosteroid metabolic pathway
AT2G46250	protein_coding			myosin heavy chain-related
AT2G46270	protein_coding	GBF3	G-box binding factor 3	G-box binding factor 3	encodes a bZIP G-box binding protein whose expression is induced by ABA. It has been shown to bind to Adh that contains the G-box and is induced by cold and water deprivation. GBF3 has been shown to be expressed mostly in the root and dark-grown leaves. GBF3 can act as homodimers and as heterodimers with GFB1, GBF2 and GBF4. In addition, GBF3s DNA binding activity is enhanced by GIP1, GPRI1 and G…
AT2G46430	protein_coding	CNGC3.C	NULL	cyclic nucleotide gated channel 3	cyclic nucleotide gated channel (CNGC4), downstream component of the signaling pathways leading to HR/resistance
AT2G46600	protein_coding			Calcium-binding EF-hand family protein
AT2G46690	protein_coding	SAUR32	SMALL AUXIN UPREGULATED RNA 32	SAUR-like auxin-responsive protein family
AT2G47000	protein_coding	PGP4	P-GLYCOPROTEIN 4	ATP binding cassette subfamily B4	Multidrug resistance P-glycoprotein (MDR/PGP) subfamily of ABC transporters. Functions in the basipetal redirection of auxin from the root tip. Exhibits apolar plasma membrane localization in the root cap and polar localization in tissues above.
AT2G47010	protein_coding
AT3G02110	protein_coding	scpl25	serine carboxypeptidase-like 25	serine carboxypeptidase-like 25
AT3G02150	protein_coding	TFPD	NULL	plastid transcription factor 1	a chloroplast trans-acting factor of the psbD light-responsive promoter.TCP gene involved in heterochronic control of leaf differentiation.
AT3G02640	protein_coding
AT3G03450	protein_coding	RGL2	RGA-like 2	RGA-like 2	Encodes a DELLA protein, a member of the GRAS superfamily of putative transcription factors. DELLA proteins restrain the cell proliferation and expansion that drives plant growth. Negative regulator of the response to GA in controlling seed germination. GA triggers the degradation of RGL2 protein in a process blocked by both proteasome inhibitors and serine/threonine phosphatase inhibitors. The p…
AT3G03520	protein_coding	NPC3	non-specific phospholipase C3	non-specific phospholipase C3	Lysophosphatidic acid phosphatase highly expressed during phosphate starvation and abiotic stresses. Role in lipid synthesis.
AT3G03630	protein_coding	CS26	cysteine synthase 26	cysteine synthase 26	Encodes a protein that possesses S-sulfocysteine synthase activity and lacks O-acetylserien(thiol)lyase activity.
AT3G04030	protein_coding	MYR2	NULL	Homeodomain-like superfamily protein
AT3G04110	protein_coding	GLR1.1	glutamate receptor 1.1	glutamate receptor 1.1	putative glutamate receptor (GLR1.1). Contains a functional cation - permeable pore domain. Involved in cellular cation homeostasis.
AT3G04210	protein_coding	TN13	NULL	Disease resistance protein (TIR-NBS class)
AT3G05160	protein_coding			Major facilitator superfamily protein
AT3G05200	protein_coding	ATL6	Arabidopsis toxicos en levadura 6	RING/U-box superfamily protein	Encodes a putative RING-H2 zinc finger protein ATL6 (ATL6).
AT3G05560	protein_coding	eL22z	Ribosomal Protein eL22z	Ribosomal L22e protein family
AT3G05630	protein_coding	PLDZETA2	PHOSPHOLIPASE D ZETA 2	phospholipase D P2	Encodes a member of the PXPH-PLD subfamily of phospholipase D proteins. Regulates vesicle trafficking. Required for auxin transport and distribution and hence auxin responses. This subfamily is novel structurally different from the majority of plant PLDs by having phox homology (PX) and pleckstrin homology (PH) domains. Involved regulating root development in response to nutrient limitation. Play…
AT3G05660	protein_coding	RLP33	receptor like protein 33	receptor like protein 33
AT3G05880	protein_coding	RCI2A	RARE-COLD-INDUCIBLE 2A	Low temperature and salt responsive protein family	Induced by low temperatures, dehydration and salt stress and ABA. Encodes a small (54 amino acids), highly hydrophobic protein that bears two potential transmembrane domains.
AT3G06470	protein_coding	ELO2	ELO homolog 2	GNS1/SUR4 membrane protein family
AT3G06500	protein_coding	A/N-InvC	alkaline/neutral invertase C	Plant neutral invertase family protein
AT3G06860	protein_coding	MFP2	multifunctional protein 2	multifunctional protein 2	Encodes a multifunctional protein. Involved in peroxisomal fatty acid beta oxidation. Loss-of-function mutant lacks hydroxyacyl-CoA dehydrogenase activity and have reduced levels of long-chain enoyl-CoA hydratase activity. The mutant has fewer but larger peroxisomes.
AT3G07420	protein_coding	SYNC2_ARATH	ASPARAGINYL-TRNA SYNTHETASE 2	asparaginyl-tRNA synthetase 2	Encodes an asparaginyl-tRNA synthetase.
AT3G07990	protein_coding	SCPL27	serine carboxypeptidase-like 27	serine carboxypeptidase-like 27
AT3G08510	protein_coding	PLC2	phospholipase C 2	phospholipase C 2	Phosphoinositide-specific phospholipase C (PI-PLC), catalyzes hydrolysis of phosphatidylinositol 4,5-bisphosphate into inositol 1,4,5-trisphosphate and diacylglycerol.
AT3G08740	protein_coding			elongation factor P (EF-P) family protein
AT3G09162	protein_coding
AT3G10020	protein_coding	HUP26	HYPOXIA RESPONSE UNKNOWN PROTEIN 26
AT3G11660	protein_coding	NHL1	NDR1/HIN1-like 1	NDR1/HIN1-like 1	encodes a protein whose sequence is similar to tobacco hairpin-induced gene (HIN1) and Arabidopsis non-race specific disease resistance gene (NDR1). Expression of this gene is induced by cucumber mosaic virus. Localization of the gene product is similar to that of NHL3 (plasma membrane) but it is yet inconclusive.
AT3G12580	protein_coding	HSP70-4	Heat shock 70 kDa protein 4	heat shock protein 70
AT3G13080	protein_coding	MRP3	multidrug resistance-associated protein 3	multidrug resistance-associated protein 3	encodes an ATP-dependent MRP-like ABC transporter able to transport glutathione-conjugates as well as chlorophyll catabolites. The expression of this gene is upregulated by herbicide safeners such as benoxacor and fenclorim.
AT3G13330	protein_coding	PA200	proteasome activating protein 200	proteasome activating protein 200	Encodes a protein that interacts with the 26S proteasome. Mutants are phenotypically indistinguishable from wild type plants under a variety of growth conditions. Protein levels increase upon exposure of seedlings to MG132, a specific, potent, reversible, and cell-permeable proteasome inhibitor.
AT3G13560	protein_coding			O-Glycosyl hydrolases family 17 protein
AT3G15190	protein_coding	PRPS20	plastid ribosomal protein S20	chloroplast 30S ribosomal protein S20, putative
AT3G15356	protein_coding			Legume lectin family protein
AT3G15520	protein_coding	CYP37	CYCLOPHILIN 37	Cyclophilin-like peptidyl-prolyl cis-trans isomerase family protein
AT3G15780	protein_coding
AT3G15850	protein_coding	JB67	NULL	fatty acid desaturase 5	Chloroplastic enzyme responsible for the synthesis of 16:1 fatty acids from galactolipids and sulpholipids. Uses ferredoxin as electron donor.
AT3G16080	protein_coding	eL37x	Ribosomal Protein eL37x	Zinc-binding ribosomal protein family protein
AT3G16460	protein_coding	JAL34	jacalin-related lectin 34	Mannose-binding lectin superfamily protein
AT3G16650	protein_coding	PRL2	Pleiotropic regulatory locus 2	Transducin/WD40 repeat-like superfamily protein
AT3G16750	protein_coding
AT3G17390	protein_coding	SAMS3	S-ADENOSYLMETHIONINE SYNTHETASE 3	S-adenosylmethionine synthetase family protein	S-adenosylmethionine synthetase
AT3G17820	protein_coding	GLN1;3	GLUTAMINE SYNTHETASE 1;3	glutamine synthetase 1.3	encodes a cytosolic glutamine synthetase, the enzyme has low affinity with substrate ammonium
AT3G17840	protein_coding	RLK902	receptor-like kinase 902	receptor-like kinase 902	Encodes a receptor-like kinase found at the cell surface of various tissues. Its function remains unknown.
AT3G18080	protein_coding	BGLU44	B-S glucosidase 44	B-S glucosidase 44
AT3G18710	protein_coding	PUB29	plant U-box 29	plant U-box 29	Encodes a protein containing a U-box and an ARM domain. This protein has E3 ubiquitin ligase activity based on in vitro assays.
AT3G18980	protein_coding	ETP1	EIN2 targeting protein1	EIN2 targeting protein1
AT3G20470	protein_coding	GRP5	glycine-rich protein 5	glycine-rich protein 5	encodes a glycine-rich protein that is expressed more abundantly in immature seed pods than in stems and leaves. Expression is not detected in roots or flowers.
AT3G21240	protein_coding	AT4CL2	NULL	4-coumarate:CoA ligase 2	encodes an isoform of 4-coumarate:CoA ligase (4CL), which is involved in the last step of the general phenylpropanoid pathway. The catalytic efficiency was in the following (descending) order: p-coumaric acid, caffeic acid, ferulic acid, 5-OH-ferulic acid and cinnamic acid. At4CL2 was unable to use sinapic acid as substrate.
AT3G21390	protein_coding			Mitochondrial substrate carrier family protein
AT3G21460	protein_coding	ROXY3	NULL	Glutaredoxin family protein
AT3G21560	protein_coding	UGT84A2	UDP-glucosyl transferase 84A2	UDP-Glycosyltransferase superfamily protein	Encodes a protein with sinapic acid:UDP-glucose glucosyltransferase activity. Mutants defective in this gene are hyper-fluorescent (which accumulate in their trichomes a compound that is likely to be 3',5'-dimethoxynaringenin chalcone or sinapoyltriacetic acid lactone, potential products of the concerted action of 4-coumarate CoA ligase and chalcone synthase on sinapic acid).
AT3G21690	protein_coding			MATE efflux family protein
AT3G22150	protein_coding	AEF1	ATPF EDITING FACTOR 1	Tetratricopeptide repeat (TPR)-like superfamily protein
AT3G22420	protein_coding	ZIK3	NULL	with no lysine (K) kinase 2	Encodes a member of the WNK family (9 members in all) of protein kinases, the structural design of which is clearly distinct from those of other known protein kinases, such as receptor-like kinases and mitogen-activated protein kinases. Its transcription is under the control of circadian rhythms.
AT3G22600	protein_coding	LTPG5	glycosylphosphatidylinositol-anchored lipid protein transfer 5	Bifunctional inhibitor/lipid-transfer protein/seed storage 2S albumin superfamily protein
AT3G22810	protein_coding	FL2	FORKED-LIKE2	Plant protein of unknown function (DUF828) with plant pleckstrin homology-like region
AT3G23325	protein_coding	SF3B5A	NULL	Splicing factor 3B subunit 5/RDS3 complex subunit 10
AT3G23430	protein_coding	PHO1	phosphate 1	phosphate 1	mutant is deficient in the transfer of phosphate from root epidermal and cortical cells to the xylem. encodes protein with the mainly hydrophilic N-terminal and the C-terminal containing 6 potential membrane-spanning domains.
AT3G23820	protein_coding	GAE6	UDP-D-glucuronate 4-epimerase 6	UDP-D-glucuronate 4-epimerase 6	UDP-D-glucuronate 4-epimerase
AT3G23880	protein_coding			F-box and associated interaction domains-containing protein
AT3G24495	protein_coding	MSH7	MUTS homolog 7	MUTS homolog 7	encodes a DNA mismatch repair homolog of human MutS gene, MSH6. There are four MutS genes in Arabidopsis, MSH2, MSH3, MSH6, and MSH7, which all act as heterodimers and bind to 51-mer duplexes. MSH2*MSH7 exhibit moderate affinity for a (T/G) substrate and weak binding of (+T), suggesting MSH2*MSH7 may be specialized for lesions/base mispairs not tested or for (T/G) mispairs in special contexts.
AT3G25010	protein_coding	RLP41	receptor like protein 41	receptor like protein 41
AT3G25290	protein_coding			Auxin-responsive family protein
AT3G25610	protein_coding	ALA10	Aminophospholipid ATPase10	ATPase E1-E2 type family protein / haloacid dehalogenase-like hydrolase family protein
AT3G25920	protein_coding	uL15c	Ribosomal Protein uL15c	ribosomal protein L15	encodes a plastid ribosomal protein CL15, a constituent of the large subunit of the ribosomal complex
AT3G26440	protein_coding			Protein of unknown function (DUF707)
AT3G26590	protein_coding			MATE efflux family protein
AT3G26840	protein_coding	PES2	phytyl ester synthase 2	Esterase/lipase/thioesterase family protein
AT3G27160	protein_coding	RPS21	NULL	Ribosomal protein S21 family protein	GHS1 encodes plastid ribosomal protein S21
AT3G27350	protein_coding
AT3G28270	protein_coding	AFL1	At14a-Like1	Protein of unknown function (DUF677)
AT3G28940	protein_coding	AIG2B	NULL	AIG2-like (avirulence induced gene) family protein
AT3G29320	protein_coding	PHS1	alpha-glucan phosphorylase 1	Glycosyl transferase, family 35	Encodes a plastidic alpha-glucan phosphorylase. In vitro, the enzyme has a preference for maltooligosaccharides, such as maltoheptaose.
AT3G29575	protein_coding	AFP3	ABI five binding protein 3	ABI five binding protein 3
AT3G43670	protein_coding	CuAOgamma2	COPPER AMINE OXIDASE GAMMA 2	Copper amine oxidase family protein
AT3G43800	protein_coding	GSTU27	glutathione S-transferase tau 27	glutathione S-transferase tau 27	Encodes glutathione transferase belonging to the tau class of GSTs. Naming convention according to Wagner et al. (2002).
AT3G44750	protein_coding	HDT1	NULL	histone deacetylase 3	Encodes a histone deacetylase. Controls the development of adaxial/abaxial leaf polarity. Two lines with RNAi-directed against this gene show reduced Agrobacterium-mediated DNA transformation of the roots.
AT3G44890	protein_coding	RPL9	ribosomal protein L9	ribosomal protein L9	Plastid ribosomal protein CL9
AT3G46560	protein_coding	TIM9	TRANSLOCASE OF THE INNER MEMBRANE 9	Tim10/DDP family zinc finger protein	Encodes a small zinc finger-like protein that is a component of the mitochondrial protein import apparatus.
AT3G46630	protein_coding			Protein of unknown function (DUF3223)
AT3G47070	protein_coding
AT3G47340	protein_coding	DIN6	DARK INDUCIBLE 6	glutamine-dependent asparagine synthase 1	encodes a glutamine-dependent asparagine synthetase, the predicted ASN1 peptide contains a purF-type glutamine-binding domain, and is expressed predominantly in shoot tissues, where light has a negative effect on its mRNA accumulation. Expression is induced within 3 hours of dark treatment, in senescing leaves and treatment with exogenous photosynthesis inhibitor. Induction of gene expression was…
AT3G47570	protein_coding			Leucine-rich repeat protein kinase family protein
AT3G47650	protein_coding	BSD2	BUNDLE SHEATH DEFECTIVE 2	DnaJ/Hsp40 cysteine-rich domain superfamily protein
AT3G48490	protein_coding
AT3G48740	protein_coding	SWEET11	NULL	Nodulin MtN3 family protein
AT3G49160	protein_coding			pyruvate kinase family protein	Expression of the gene is downregulated in the presence of paraquat, an inducer of photoxidative stress.
AT3G50740	protein_coding	UGT72E1	UDP-glucosyl transferase 72E1	UDP-glucosyl transferase 72E1	UGT72E1 is an UDPG:coniferyl alcohol glucosyltransferase which specifically glucosylates sinapyl- and coniferyl aldehydes. The enzyme is thought to be involved in lignin metabolism.
AT3G51160	protein_coding	SFR8	SENSITIVE TO FREEZING8	NAD(P)-binding Rossmann-fold superfamily protein	Catalyzes the first step in the de novo synthesis of GDP-L-fucose.
AT3G51180	protein_coding	AtC3H45	NULL	Zinc finger C-x8-C-x5-C-x3-H type family protein
AT3G51550	protein_coding	FER	FERONIA	Malectin/receptor-like protein kinase family protein	Encodes a synergid-expressed, plasma-membrane localized receptor-like kinase that accumulates asymetrically in the synergid membrnane at the filiform apparatus and mediates male-female gametophyte interactions during pollen tube reception.
AT3G52360	protein_coding
AT3G52370	protein_coding	FLA15	FASCICLIN-like arabinogalactan protein 15 precursor	FASCICLIN-like arabinogalactan protein 15 precursor
AT3G52400	protein_coding	SYP122	syntaxin of plants 122	syntaxin of plants 122	syntaxin protein, involved in the negative regulation of defense pathways such as programmed cell death, salicylic acid signalling pathway, jasmonic acid signalling pathway
AT3G52720	protein_coding	CAH1	CARBONIC ANHYDRASE 1	alpha carbonic anhydrase 1	Encodes a putative alpha carbonic anhydrase (CAH1) located in the chloroplast stroma. Most chloroplast proteins are encoded by the nuclear genome and imported with the help of sorting signals that are intrinsic parts of the polypeptides. CAH1 takes an alternative route through the secretory pathway, and becomes N-glycosylated before entering the chloroplast.
AT3G54400	protein_coding			Eukaryotic aspartyl protease family protein
AT3G54500	protein_coding	LNK2	NIGHT LIGHT-INDUCIBLE AND CLOCK-REGULATED GENE 2
AT3G54960	protein_coding	PDIL1-3	PDI-like 1-3	PDI-like 1-3	Encodes a protein disulfide isomerase-like (PDIL) protein, a member of a multigene family within the thioredoxin (TRX) superfamily. Transcript levels for this gene are up-regulated in response to three different chemical inducers of ER stress (dithiothreitol, beta-mercaptoethanol, and tunicamycin). Neither AtIRE1-2 nor AtbZIP60 appear to be required for this response.
AT3G55110	protein_coding	ABCG18	ATP-binding cassette G18	ABC-2 type transporter family protein
AT3G55240	protein_coding	RPGE3	NULL	Plant protein 1589 of unknown function	Overexpression leads to PEL (Pseudo-Etiolation in Light) phenotype.
AT3G55330	protein_coding	PPL1	PsbP-like protein 1	PsbP-like protein 1
AT3G55630	protein_coding	FPGS3	folylpolyglutamate synthetase 3	DHFS-FPGS homolog D
AT3G56240	protein_coding	CCH	copper chaperone	copper chaperone	CCH protein belongs to a family of eukaryotic proteins that participate in intracellular copper homeostasis by delivering this metal to the secretory pathway; mainly located along the vascular bundles of senescing leaves and petioles as well as in stem sieve elements; hypothesized to have a role in copper mobilization from decaying organs towards reproductive structures, as a result of metallopro…
AT3G56400	protein_coding	WRKY70	WRKY DNA-binding protein 70	WRKY DNA-binding protein 70	member of WRKY Transcription Factor; Group III. Function as activator of SA-dependent defense genes and a repressor of JA-regulated genes. WRKY70-controlled suppression of JA-signaling is partly executed by NPR1.
AT3G56910	protein_coding	PSRP5	plastid-specific 50S ribosomal protein 5	plastid-specific 50S ribosomal protein 5
AT3G57020	protein_coding			Calcium-dependent phosphotriesterase superfamily protein
AT3G57030	protein_coding			Calcium-dependent phosphotriesterase superfamily protein
AT3G57040	protein_coding	ATRR4	RESPONSE REGULATOR 4	response regulator 9	response regulator ARR9, A two-component response regulator-like protein with a receiver domain with a conserved aspartate residue and a possible phosphorylation site and at the N-terminal half. Appears to interact with histidine kinase like genes ATHP3 and ATHP2
AT3G57770	protein_coding	ZRK7	NULL	Protein kinase superfamily protein
AT3G59140	protein_coding	MRP14	multidrug resistance-associated protein 14	multidrug resistance-associated protein 14	member of MRP subfamily
AT3G60210	protein_coding	GroES	NULL	GroES-like family protein
AT3G60245	protein_coding	eL43y	Ribosomal Protein eL43y	Zinc-binding ribosomal protein family protein
AT3G60370	protein_coding			FKBP-like peptidyl-prolyl cis-trans isomerase family protein	Encodes an immunophilin, FKBP20-2, that belongs to the FK-506 binding protein (FKBP) subfamily functioning as peptidyl-prolyl isomerases (PPIases) in protein folding. FKBP20-2 has a unique pair of cysteines at the C terminus and was found to be reduced by thioredoxin (Trx) (itself reduced by NADPH by means of NADP-Trx reductase). The FKBP20-2 protein, which contains only two of the five amino aci…
AT3G60530	protein_coding	GATA4	GATA transcription factor 4	GATA transcription factor 4	Encodes a member of the GATA factor family of zinc finger transcription factors.
AT3G61210	protein_coding			S-adenosyl-L-methionine-dependent methyltransferases superfamily protein
AT3G61820	protein_coding			Eukaryotic aspartyl protease family protein
AT3G61890	protein_coding	HB12	homeobox 12	homeobox 12	Encodes a homeodomain leucine zipper class I (HD-Zip I) protein. Loss of function mutant has abnormally shaped leaves and stems.
AT3G62070	protein_coding
AT3G62410	protein_coding	CP12-2	CP12 domain-containing protein 2	CP12 domain-containing protein 2	CP12-2 encodes a small peptide found in the chloroplast stroma. It belongs to the CP12 gene family thought to be involved in the formation of a supramolecular complex with glyceraldehyde-3-phosphate dehydrogenase (GAPDH) and phosphoribulokinase (PRK) embedded in the Calvin cycle. CP12-2 is coordinately regulated by light with the photosynthetic GAPDH and PRK. The annotation of this gene is based …
AT3G62950	protein_coding	ROXY4	NULL	Thioredoxin superfamily protein
AT3G63460	protein_coding	SEC31B	NULL	transducin family protein / WD-40 repeat family protein
AT3G63540	protein_coding			Mog1/PsbP/DUF1795-like photosystem II reaction center PsbP family protein	Conceptual translation of this open reading frame gave the sequence of a 229-residue hypothetical protein that contains the same sequence as the mature A. thaliana chloroplast luminal 19-kDa protein linked to a putative signal sequence.
AT4G01130	protein_coding			GDSL-like Lipase/Acylhydrolase superfamily protein
AT4G01310	protein_coding	uL5c	Ribosomal Protein uL5c	Ribosomal L5P family protein
AT4G01460	protein_coding			basic helix-loop-helix (bHLH) DNA-binding superfamily protein
AT4G02260	protein_coding	RSH1	RELA/SPOT homolog 1	RELA/SPOT homolog 1
AT4G02520	protein_coding	GSTF2	glutathione S-transferase PHI 2	glutathione S-transferase PHI 2	Encodes glutathione transferase belonging to the phi class of GSTs. Naming convention according to Wagner et al. (2002). The expression of this gene is upregulated by herbicide safeners such as benoxacor and fenclorim.
AT4G02530	protein_coding	MPH2	MAINTENANCE OF PHOTOSYSTEM II UNDER HIGH LIGHT 2	chloroplast thylakoid lumen protein
AT4G02940	protein_coding	ALKBH10B	AtALKBH10B	oxidoreductase, 2OG-Fe(II) oxygenase family protein
AT4G03205	protein_coding	hemf2	NULL	Coproporphyrinogen III oxidase
AT4G03520	protein_coding	TRXm2	thioredoxin m2	Thioredoxin superfamily protein	chloroplast localized thioredoxin, similar to prokaryotic types.
AT4G03560	protein_coding	TPC1	two-pore channel 1	two-pore channel 1	Encodes a depolarization-activated Ca(2+) channel. Anti-sense experiments with this gene as well as Sucrose-H(+) symporters and complementation of yeast sucrose uptake mutant cch1 suggest that this protein mediates a voltage-activated Ca(2+ )influx. Mutants lack detectable SV channel activity suggesting TPC1 is essential component of the SV channel. Patch clamp analysis of loss of function mutati…
AT4G08230	protein_coding			glycine-rich protein
AT4G08290	protein_coding	UMAMIT20	Usually multiple acids move in and out Transporters 20	nodulin MtN21 /EamA-like transporter family protein
AT4G08390	protein_coding	SAPX	stromal ascorbate peroxidase	stromal ascorbate peroxidase	Encodes a chloroplastic stromal ascorbate peroxidase sAPX. Ascorbate peroxidases are enzymes that scavenge hydrogen peroxide in plant cells. Eight types of APX have been described for Arabidopsis: three cytosolic (APX1, APX2, APX6), two chloroplastic types (stromal sAPX, thylakoid tAPX), and three microsomal (APX3, APX4, APX5) isoforms.
AT4G08850	protein_coding	MIK2	MDIS1-INTERACTING RECEPTOR LIKE KINASE2	Leucine-rich repeat receptor-like protein kinase family protein
AT4G09510	protein_coding	CINV2	cytosolic invertase 2	cytosolic invertase 2	CINV2 appears to function as a neutral invertase based on the phenotype of a cinv1(AT1G35580)/cinv2 double mutant. It is predicted to be a cytosolic enzyme. CINV1, CINV2, and possibly other cytosolic invertases may play an important role in supplying carbon from sucrose to non-photosynthetic tissues.
AT4G10040	protein_coding	CYTC-2	cytochrome c-2	cytochrome c-2	Encodes cytochrome c. Promoter directs preferential expression in vascular tissues of cotyledons, leaves, roots, and hypocotyls, and in anthers.
AT4G11060	protein_coding	SBB1	Mitochondrial Single-stranded binding protein 1	mitochondrially targeted single-stranded DNA binding protein
AT4G11900	protein_coding			S-locus lectin protein kinase family protein
AT4G12290	protein_coding	CuAO	Copper Amine Oxidase	Copper amine oxidase family protein
AT4G12400	protein_coding	Hop3	Hop3	stress-inducible protein, putative
AT4G12490	protein_coding	AZI3	NULL	Bifunctional inhibitor/lipid-transfer protein/seed storage 2S albumin superfamily protein
AT4G12650	protein_coding	TMN12	NULL	Endomembrane protein 70 protein family
AT4G12910	protein_coding	scpl20	serine carboxypeptidase-like 20	serine carboxypeptidase-like 20
AT4G13340	protein_coding	LRX3	leucine-rich repeat/extensin 3	Leucine-rich repeat (LRR) family protein
AT4G13500	protein_coding
AT4G13575	protein_coding
AT4G13670	protein_coding	PTAC5	plastid transcriptionally active 5	plastid transcriptionally active 5
AT4G13840	protein_coding	CER26	ECERIFERUM 26	HXXXD-type acyl-transferase family protein
AT4G14040	protein_coding	SBP2	selenium-binding protein 2	selenium-binding protein 2
AT4G14365	protein_coding	XBAT34	XB3 ortholog 4 in Arabidopsis thaliana	XB3 ortholog 4 in Arabidopsis thaliana
AT4G14480	protein_coding	BLUS1	BLUE LIGHT SIGNALING1	Protein kinase superfamily protein
AT4G14870	protein_coding	SECE1	NULL	secE/sec61-gamma protein transport protein	Encodes a component of the thylakoid-localized Sec system involved in the translocation of cytoplasmic proteins into plastid.
AT4G14900	protein_coding			FRIGIDA-like protein
AT4G15430	protein_coding	OSCA1.6	REDUCED HYPEROSMOLALITY-INDUCED Ca2+ INCREASE 1.6	ERD (early-responsive to dehydration stress) family protein
AT4G15630	protein_coding	CASPL1E1	CASP-like protein 1E1	Uncharacterised protein family (UPF0497)
AT4G15670	protein_coding	ROXY14	NULL	Thioredoxin superfamily protein
AT4G15765	protein_coding			FAD/NAD(P)-binding oxidoreductase family protein
AT4G15780	protein_coding	VAMP724	vesicle-associated membrane protein 724	vesicle-associated membrane protein 724	member of VAMP72 Gene Family
AT4G15910	protein_coding	DI21	drought-induced 21	drought-induced 21	encodes a gene whose transcript level in root and leaves increases to progressive drought stress. The transcript level is also affected by changes of endogenous or exogenous abscisic acid level. It appears to be a member of plant-specific gene family that includes late embryo-abundant and zinc- IAA-induced proteins in other plants.
AT4G16000	protein_coding
AT4G16190	protein_coding	RD19c	NULL	Papain family cysteine protease
AT4G16370	protein_coding	OPT3	oligopeptide transporter	oligopeptide transporter	Encodes an oligopeptide transporter involved in metal homeostasis.
AT4G16410	protein_coding
AT4G16690	protein_coding	MES16	methyl esterase 16	methyl esterase 16	Encodes a protein shown to have carboxylesterase activity, methyl IAA esterase activity, and methyl jasmonate esterase activity in vitro. This protein does not act on MeSA, MeGA4, or MEGA9 in vitro. Although MES16 is similar to MES17, a MeIAA hydrolase, two mes16 mutant lines (SALK_151578) and (SALK_139756) do not show altered sensitivity to MeIAA in root growth assays. MES16 transcripts appear t…
AT4G16745	protein_coding			Exostosin family protein
AT4G17250	protein_coding
AT4G17560	protein_coding	bL19cz	Ribosomal Protein bL19cz	Ribosomal protein L19 family protein
AT4G17770	protein_coding	TPS5	trehalose phosphatase/synthase 5	trehalose phosphatase/synthase 5	Encodes an enzyme putatively involved in trehalose biosynthesis. The protein has a trehalose synthase (TPS)-like domain that may or may not be active as well as a trehalose phosphatase (TPP)-like domain. Phosphorylated TPS5 extracted from Arabidopsis cells binds directly to 14-3-3 isoforms.
AT4G17970	protein_coding	QUAC1	quick-activating anion channel 1	aluminum-activated, malate transporter 12	Anion transporter involved in stomatal closure. Gene has 3 splicing variants.
AT4G18030	protein_coding			S-adenosyl-L-methionine-dependent methyltransferases superfamily protein
AT4G18440	protein_coding			L-Aspartase-like family protein
AT4G19100	protein_coding	PAM68	photosynthesis affected mutant 68	Protein of unknown function (DUF3464)
AT4G19170	protein_coding	NCED4	nine-cis-epoxycarotenoid dioxygenase 4	nine-cis-epoxycarotenoid dioxygenase 4	chloroplast-targeted member of a family of enzymes similar to nine-cis-epoxycarotenoid dioxygenase
AT4G19200	protein_coding	GPRP3	GLYCINE AND PROLINE RICH PROTEIN 3	proline-rich family protein
AT4G19440	protein_coding	MTSF4	MITOCHONDRIAL TRANSCRIPT STABILITY FACTOR 4	Tetratricopeptide repeat (TPR)-like superfamily protein
AT4G19520	protein_coding			disease resistance protein (TIR-NBS-LRR class) family
AT4G20110	protein_coding	VSR7	VACUOLAR SORTING RECEPTOR 7	VACUOLAR SORTING RECEPTOR 7
AT4G21150	protein_coding	RPN2	RIBOPHORIN II	ribophorin II (RPN2) family protein
AT4G21326	protein_coding	SBT3.12	subtilase 3.12	subtilase 3.12
AT4G21400	protein_coding	CRK28	cysteine-rich RLK (RECEPTOR-like protein kinase) 28	cysteine-rich RLK (RECEPTOR-like protein kinase) 28	Encodes a cysteine-rich receptor-like protein kinase.
AT4G21445	protein_coding	CRR9	CHLORORESPIRATORY REDUCTION 9
AT4G21750	protein_coding	ATML1	MERISTEM LAYER 1	Homeobox-leucine zipper family protein / lipid-binding START domain-containing protein	Encodes a homeobox protein similar to GL2. It is expressed in both the apical and basal daughter cells of the zygote as well as their progeny. Expression is detected starting the two-celled stage of embryo development and is later restricted to the outermost, epidermal cell layer from its inception. Its promoter is highly modular with each region contributing to specific aspects of the gene's spa…
AT4G22130	protein_coding	SRF8	STRUBBELIG-receptor family 8	STRUBBELIG-receptor family 8
AT4G22290	protein_coding	SHOU4L2	NULL	Ubiquitin-specific protease family C19-related protein
AT4G22920	protein_coding	SGR1	STAY-GREEN 1	non-yellowing 1	Similar to the tomato senescence-inducible chloroplast stay-green protein 1. It is upregulated during maximal senescence in the Arabidopsis life cycle, especially in senescent leaves.
AT4G23010	protein_coding	UTR2	UDP-galactose transporter 2	UDP-galactose transporter 2
AT4G23200	protein_coding	CRK12	cysteine-rich RLK (RECEPTOR-like protein kinase) 12	cysteine-rich RLK (RECEPTOR-like protein kinase) 12	Encodes a cysteine-rich receptor-like protein kinase.
AT4G23240	protein_coding	CRK16	cysteine-rich RLK (RECEPTOR-like protein kinase) 16	cysteine-rich RLK (RECEPTOR-like protein kinase) 16	Encodes a cysteine-rich receptor-like protein kinase.
AT4G23680	protein_coding			Polyketide cyclase/dehydrase and lipid transport superfamily protein
AT4G24040	protein_coding	TRE1	trehalase 1	trehalase 1	Encodes a trehalase, member of Glycoside Hydrolase Family 37.
AT4G24090	protein_coding
AT4G24190	protein_coding	SHD	SHEPHERD	Chaperone protein htpG family protein	encodes an ortholog of GRP94, an ER-resident HSP90-like protein and is involved in regulation of meristem size and organization. Single and double mutant analyses suggest that SHD may be required for the correct folding and/or complex formation of CLV proteins. Lines carrying recessive mutations in this locus exhibits expanded shoot meristems, disorganized root meristems, and defective pollen tub…
AT4G26140	protein_coding	BGAL12	beta-galactosidase 12	beta-galactosidase 12	putative beta-galactosidase
AT4G26150	protein_coding	GNL	GNC-LIKE	cytokinin-responsive gata factor 1	Encodes a member of the GATA factor family of zinc finger transcription factors.
AT4G26520	protein_coding	FBA7	fructose-bisphosphate aldolase 7	Aldolase superfamily protein
AT4G26530	protein_coding	FBA5	fructose-bisphosphate aldolase 5	Aldolase superfamily protein
AT4G27130	protein_coding			Translation initiation factor SUI1 family protein
AT4G27300	protein_coding			S-locus lectin protein kinase family protein
AT4G27450	protein_coding	HUP54	HYPOXIA RESPONSE UNKNOWN PROTEIN 54	Aluminium induced protein with YGL and LRDR motifs
AT4G28025	protein_coding
AT4G28490	protein_coding	RLK5	RECEPTOR-LIKE PROTEIN KINASE 5	Leucine-rich receptor-like protein kinase family protein	member of Receptor kinase-like protein family
AT4G29140	protein_coding	ADS1	ACTIVATED DISEASE SUSCEPTIBILITY 1	MATE efflux family protein
AT4G29190	protein_coding	TZF3	tandem zinc finger 3	Zinc finger C-x8-C-x5-C-x3-H type family protein
AT4G29360	protein_coding			O-Glycosyl hydrolases family 17 protein
AT4G30190	protein_coding	PMA2	PLASMA MEMBRANE PROTON ATPASE 2	H(+)-ATPase 2	belongs to the P-type ATPase superfamily of cation-transporting ATPases, pumps protons out of the cell, generating a proton gradient that drives the active transport of nutrients by proton symport. has two autoinhibitory regions within the C-terminal dom
AT4G30580	protein_coding	LPAT1	lysophosphatidic acid acyltransferase 1	Phospholipid/glycerol acyltransferase family protein	Encodes a plastidic lysophosphatidic acid acyltransferase (LPAAT). Is critical for chloroplasts phosphatidic acid biosynthesis. The null allele is embryo lethal.
AT4G31290	protein_coding	GGCT2;2	gamma-glutamyl cyclotransferase 2;2	ChaC-like family protein
AT4G31560	protein_coding	HCF153	high chlorophyll fluorescence 153	high chlorophyll fluorescence 153	Encodes HCF153, a 15-KDa protein involved in the biogenesis of the cytochrome b(6)f complex. Associated with the thylakoid membrane.
AT4G31700	protein_coding	RPS6A	NULL	ribosomal protein S6	Encodes a putative ribosomal protein S6 (rps6a). RPS6A and RPS6B are fully redundant and essential during gametogenesis.
AT4G31875	protein_coding
AT4G31985	protein_coding	eL39x	Ribosomal Protein eL39x	Ribosomal protein L39 family protein
AT4G32280	protein_coding	IAA29	indole-3-acetic acid inducible 29	indole-3-acetic acid inducible 29	Auxin inducible protein.
AT4G32940	protein_coding	LEG gamma	legumain gamma	gamma vacuolar processing enzyme	Encodes a vacuolar processing enzyme belonging to a novel group of cysteine proteinases that is expressed in vegetative organs and is upregulated in association with various types of cell death and under stressed conditions. They are essential in processing seed storage proteins and for mediating the susceptible response of toxin-induced cell death.
AT4G33050	protein_coding	IQM1	IQ-motif protein 1	calmodulin-binding family protein
AT4G33220	protein_coding	PMEI-PME44	NULL	pectin methylesterase 44
AT4G33470	protein_coding	HDAC14	histone deacetylase 14	histone deacetylase 14	Encodes HDA14, a member of the histone deacetylase family proteins.
AT4G33540	protein_coding			metallo-beta-lactamase family protein
AT4G34000	protein_coding	DPBF5	DC3 PROMOTER-BINDING FACTOR 5	abscisic acid responsive elements-binding factor 3	Encodes an ABA-responsive element-binding protein with similarity to transcription factors that is expressed in response to stress and abscisic acid.
AT4G34135	protein_coding	UGT73B2	UDP-glucosyltransferase 73B2	UDP-glucosyltransferase 73B2	The At4g34135 gene encodes a flavonol 7-O-glucosyltransferase (EC 2.4.1.237) that glucosylates also with a 20 fold lower activity flavonols (kaempferol and quercetin) at the 3-O-position.
AT4G34250	protein_coding	KCS16	3-ketoacyl-CoA synthase 16	3-ketoacyl-CoA synthase 16	Encodes KCS16, a member of the 3-ketoacyl-CoA synthase family involved in the biosynthesis of VLCFA (very long chain fatty acids).
AT4G34620	protein_coding	SSR16	small subunit ribosomal protein 16	small subunit ribosomal protein 16	Encodes ribosomal protein S16, has embryo-defective lethal mutant phenotype
AT4G34710	protein_coding	SPE2	NULL	arginine decarboxylase 2	encodes a arginine decarboxylase (ADC), a rate-limiting enzyme that catalyzes the first step of polyamine (PA) biosynthesis via ADC pathway in Arabidopsis thaliana. Arabidopsis genome has two ADC paralogs, ADC1 and ADC2. ADC2 is stress-inducible (osmotic stress). Double mutant analysis showed that ADC genes are essential for the production of PA, and are required for normal seed development. Over…
AT4G34870	protein_coding	ROC5	rotamase cyclophilin 5	rotamase cyclophilin 5	belongs to cyclophilin family
AT4G34950	protein_coding	MFS1	MAJOR FACILITATOR SUPERFAMILY 1	Major facilitator superfamily protein
AT4G36220	protein_coding	FAH1	ferulic acid 5-hydroxylase 1	ferulic acid 5-hydroxylase 1	encodes ferulate 5-hydroxylase (F5H). Involved in lignin biosynthesis.
AT4G36410	protein_coding	UBC17	ubiquitin-conjugating enzyme 17	ubiquitin-conjugating enzyme 17	ubiquitin-conjugating enzyme
AT4G36680	protein_coding	RPPR7	Ribosomal Pentatricopeptide Repeat Protein 7	Tetratricopeptide repeat (TPR)-like superfamily protein
AT4G37370	protein_coding	CYP81D8	cytochrome P450, family 81, subfamily D, polypeptide 8	cytochrome P450, family 81, subfamily D, polypeptide 8	member of CYP81D
AT4G37450	protein_coding	ATAGP18	NULL	arabinogalactan protein 18	AGP18 is a lysine-rich arabinogalactan-protein (AGP) and part of a multi-gene family of glycoproteins with approx. 50 members. It falls into one subclass with AGP17 and AGP19, other lysine-rich AGPs. It is expressed in young leaves, shoots, roots and flowers.
AT4G37530	protein_coding			Peroxidase superfamily protein
AT4G37790	protein_coding	HAT22	NULL	Homeobox-leucine zipper protein family	Encodes homeobox protein HAT22, member of the HD-Zip II family.
AT4G37800	protein_coding	XTH7	xyloglucan endotransglucosylase/hydrolase 7	xyloglucan endotransglucosylase/hydrolase 7
AT4G37870	protein_coding	PEPCK	PHOSPHOENOLPYRUVATE CARBOXYKINASE	phosphoenolpyruvate carboxykinase 1	Encodes a putative phosphoenolpyruvate carboxykinase (ATP-dependent).
AT4G39770	protein_coding	TPPH	trehalose-6-phosphate phosphatase H	Haloacid dehalogenase-like hydrolase (HAD) superfamily protein
AT5G01100	protein_coding	FRB1	FRIABLE 1	O-fucosyltransferase family protein
AT5G01210	protein_coding			HXXXD-type acyl-transferase family protein
AT5G01670	protein_coding			NAD(P)-linked oxidoreductase superfamily protein
AT5G01790	protein_coding
AT5G02120	protein_coding	PDE335	PIGMENT DEFECTIVE 335	one helix protein	Encodes a one helix protein homologous to cyanobacterial high-light inducible proteins. The protein is localized to the thylakoid membrane and its transcript is transiently induced by exposure to high light conditions.
AT5G02710	protein_coding
AT5G02830	protein_coding			Tetratricopeptide repeat (TPR)-like superfamily protein
AT5G03610	protein_coding	GGL25	NULL	GDSL-like Lipase/Acylhydrolase superfamily protein
AT5G03630	protein_coding	MDAR2	NULL	Pyridine nucleotide-disulphide oxidoreductase family protein
AT5G03760	protein_coding	RAT4	RESISTANT TO AGROBACTERIUM TRANSFORMATION 4	Nucleotide-diphospho-sugar transferases superfamily protein	encodes a beta-mannan synthase that is required for agrobacterium-mediated plant genetic transformation involves a complex interaction between the bacterium and the host plant. 3' UTR is involved in transcriptional regulation and the gene is expressed in the elongation zone of the root.
AT5G03850	protein_coding	eS28y	Ribosomal Protein eS28y	Nucleic acid-binding, OB-fold-like protein
AT5G04020	protein_coding			calmodulin binding
AT5G04080	protein_coding	AthCYSTM12	Cysteine-Rich Transmembrane Module 12
AT5G04230	protein_coding	PAL3	phenyl alanine ammonia-lyase 3	phenyl alanine ammonia-lyase 3	Member of Phenylalanine ammonialyase (PAL) gene family. Differs significantly from PAL1 and PAL2 and other sequenced plant PAL genes. Arabidopsis has four PALs: AT2G37040 (PAL1), AT3G53260 (PAL2), AT5G04230 (PAL3) and AT3G10340 (PAL4).
AT5G04950	protein_coding	NAS1	nicotianamine synthase 1	nicotianamine synthase 1	Encodes a nicotianamide synthase.
AT5G05270	protein_coding	CHIL	chalcone isomerase like	Chalcone-flavanone isomerase family protein
AT5G05600	protein_coding	JOX2	Jasmonic Acid Oxidase 2	2-oxoglutarate (2OG) and Fe(II)-dependent oxygenase superfamily protein
AT5G05740	protein_coding	EGY2	ethylene-dependent gravitropism-deficient and yellow-green-like 2	ethylene-dependent gravitropism-deficient and yellow-green-like 2	S2P-like putative metalloprotease, also contain transmembrane helices near their C-termini and many of them, five of seven, contain a conserved zinc-binding motif HEXXH. Homolog of EGY1. Each of the EGY1 and EGY-like proteins share two additional highly conserved motifs, the previously reported NPDG motif (aa 442454 in EGY1, Rudner et al., 1999) and a newly defined GNLR motif (aa 171179 in EGY1).…
AT5G06290	protein_coding	2CPB	2-CYS PEROXIREDOXIN B	2-cysteine peroxiredoxin B	Encodes a 2-Cys peroxiredoxin (2-Cys PrxB) that contains two catalytic Cys residues.
AT5G06760	protein_coding	LEA4-5	Late Embryogenesis Abundant 4-5	Late Embryogenesis Abundant 4-5	Encodes LEA4-5, a member of the Late Embryogenesis Abundant (LEA) proteins which typically accumulate in response to low water availability conditions imposed during development or by the environment. Most of thediverse set of LEA proteins can be grouped according to properties such as high hydrophilicity and high content of glycine or other small amino acids in what has been termed hydrophilins.…
AT5G07030	protein_coding			Eukaryotic aspartyl protease family protein
AT5G07580	protein_coding	ERF106	NULL	Integrase-type DNA-binding superfamily protein	encodes a member of the ERF (ethylene response factor) subfamily B-3 of ERF/AP2 transcription factor family. The protein contains one AP2 domain. There are 18 members in this subfamily including ATERF-1, ATERF-2, AND ATERF-5.
AT5G07830	protein_coding	GUS2	glucuronidase 2	glucuronidase 2	Belongs to the plant glycoside hydrolase family 79. Encodes a protein with several posttranslational modification sites including O-&#946;-GlcNAc attachment sites and serine-, threonine- and tyrosine-phosphorylation sites, suggesting that this protein is extensively modified posttranslationally. The protein is predicted (WoLF PSORT program) to be membrane-associated.
AT5G07990	protein_coding	TT7	TRANSPARENT TESTA 7	Cytochrome P450 superfamily protein	Required for flavonoid 3' hydroxylase activity.
AT5G08050	protein_coding	RIQ1	NULL	Protein of unknown function (DUF1118)
AT5G08570	protein_coding			Pyruvate kinase family protein
AT5G10690	protein_coding			pentatricopeptide (PPR) repeat-containing protein / CBS domain-containing protein
AT5G10770	protein_coding			Eukaryotic aspartyl protease family protein
AT5G10840	protein_coding	TMN8	NULL	Endomembrane protein 70 protein family
AT5G11090	protein_coding			serine-rich protein-related
AT5G11790	protein_coding	NDL2	N-MYC downregulated-like 2	N-MYC downregulated-like 2
AT5G12080	protein_coding	MSL10	mechanosensitive channel of small conductance-like 10	mechanosensitive channel of small conductance-like 10
AT5G12110	protein_coding			Glutathione S-transferase, C-terminal-like;Translation elongation factor EF1B/ribosomal protein S6
AT5G13090	protein_coding	PER17	NULL
AT5G13210	protein_coding			Uncharacterised conserved protein UCP015417, vWA
AT5G13420	protein_coding	TRA2	transaldolase 2	Aldolase-type TIM barrel family protein
AT5G13750	protein_coding	ZIFL1	zinc induced facilitator-like 1	zinc induced facilitator-like 1
AT5G13890	protein_coding			Family of unknown function (DUF716)
AT5G14200	protein_coding	IMD1	isopropylmalate dehydrogenase 1	isopropylmalate dehydrogenase 1	The AtIMD1 is one out of 3 genes encoding the enzyme 3-isopropylmalate dehydrogenase involved in leucine biosynthesis in Arabidopsis. Its subcellular location has been targeted to plastids. Encodes methylthioalkylmalate dehydrogenase. Involved in glucosinolate biosynthesis, in methionine chain elongation.
AT5G14640	protein_coding	SK13	shaggy-like kinase 13	shaggy-like kinase 13
AT5G14880	protein_coding	KUP8	potassium uptake 8	Potassium transporter family protein
AT5G15490	protein_coding	UGD3	UDP-glucose dehydrogenase 3	UDP-glucose 6-dehydrogenase family protein
AT5G15830	protein_coding	bZIP3	basic leucine-zipper 3	basic leucine-zipper 3
AT5G15950	protein_coding	SAMDC2	S-adenosylmethionine decarboxylase 2	Adenosylmethionine decarboxylase family protein
AT5G16140	protein_coding			Peptidyl-tRNA hydrolase family protein
AT5G17050	protein_coding	UGT78D2	UDP-glucosyl transferase 78D2	UDP-glucosyl transferase 78D2	The At5g17050 encodes a anthocyanidin 3-O-glucosyltransferase which specifically glucosylates the 3-position of the flavonoid C-ring. Anthocyanidins such as cyanidin and pelargonidin as well as flavonols such as kaempferol and quercetin are accepted substrates.
AT5G17170	protein_coding	ENH1	enhancer of sos3-1	rubredoxin family protein
AT5G17300	protein_coding	RVE1	REVEILLE 1	Homeodomain-like superfamily protein	Myb-like transcription factor that regulates hypocotyl growth by regulating free auxin levels in a time-of-day specific manner.
AT5G17310	protein_coding	UGP2	UDP-glucose pyrophosphorylase 2	UDP-glucose pyrophosphorylase 2
AT5G17330	protein_coding	GAD1	GLUTAMATE DECARBOXYLASE 1	glutamate decarboxylase	Encodes one of two isoforms of glutamate decarboxylase.
AT5G17350	protein_coding
AT5G17460	protein_coding	DFR1	Drought and Freezing Responsive gene 1
AT5G17670	protein_coding			alpha/beta-Hydrolases superfamily protein
AT5G18030	protein_coding	SAUR21	SMALL AUXIN UP RNA 21	SAUR-like auxin-responsive protein family
AT5G18170	protein_coding	GDH1	glutamate dehydrogenase 1	glutamate dehydrogenase 1	Encodes the 43 kDa alpha-subunit of the glutamate dehydrogenase with a putative mitochondrial transit polypeptide and NAD(H)- and alpha-ketoglutarate-binding domains. Mitochondrial localization confirmed by subcellular fractionation. Combines in several ratios with GDH2 protein (GDH-beta) to form seven isoenzymes. Catalyzes the cleavage of glycine residues. May be involved in ammonia assimilation…
AT5G18520	protein_coding	CAND7	candidate G-protein Coupled Receptor 7	Lung seven transmembrane receptor family protein
AT5G19250	protein_coding			Glycoprotein membrane precursor GPI-anchored
AT5G19440	protein_coding			NAD(P)-binding Rossmann-fold superfamily protein	similar to Eucalyptus gunnii alcohol dehydrogenase of unknown physiological function (GI:1143445), apple tree, PIR:T16995; NOT a cinnamyl-alcohol dehydrogenase
AT5G19530	protein_coding	ACL5	ACAULIS 5	S-adenosyl-L-methionine-dependent methyltransferases superfamily protein	Encodes a spermine synthase. Required for internode elongation and vascular development, specifically in the mechanism that defines the boundaries between veins and nonvein regions. This mechanism may be mediated by polar auxin transport. Though ACL5 has been shown to function as a spermine synthase in E. coli, an ACL5 knockout has no effect on the endogenous levels of free and conjugated polyami…
AT5G20220	protein_coding			zinc knuckle (CCHC-type) family protein
AT5G20230	protein_coding	SAG14	SENESCENCE ASSOCIATED GENE 14	blue-copper-binding protein	Al-stress-induced gene
AT5G20250	protein_coding	RS6	raffinose synthase 6	Raffinose synthase family protein	encodes a member of glycosyl hydrolase family 36. Expression is induced within 3 hours of dark treatment, in senescing leaves and treatment with exogenous photosynthesis inhibitor. Induction of gene expression was suppressed in excised leaves supplied with sugar. The authors suggest that the gene's expression pattern is responding to the level of sugar in the cell.
AT5G20480	protein_coding	EFR	EF-TU receptor	EF-TU receptor	Encodes a predicted leucine-rich repeat receptor kinase (LRR-RLK). Functions as the receptor for bacterial PAMP (pathogen associated molecular patterns) EF-Tu.
AT5G20950	protein_coding	BGLC1	NULL	Glycosyl hydrolase family protein
AT5G21430	protein_coding	NdhU	NADH dehydrogenase-like complex U	Chaperone DnaJ-domain superfamily protein
AT5G21940	protein_coding
AT5G22340	protein_coding
AT5G22390	protein_coding			Protein of unknown function (DUF3049)
AT5G22740	protein_coding	CSLA2	CELLULOSE SYNTHASE-LIKE A 2	cellulose synthase-like A02	encodes a beta-mannan synthase based on in vitro enzyme assays from heterologously expressed protein
AT5G22860	protein_coding			Serine carboxypeptidase S28 family protein
AT5G23020	protein_coding	MAM3	NULL	2-isopropylmalate synthase 2	methylthioalkymalate synthase-like. Also known as 2-isopropylmalate synthase (IMS2). encodes a methylthioalkylmalate synthase involved in the biosynthesis of aliphatic glucosinolates which accepts all the omega-methylthio-2-oxoalkanoic acids needed to form the known C3 to C8 glucosinolates in Arabidopsis.
AT5G23420	protein_coding	HMGB6	high-mobility group box 6	high-mobility group box 6	Encodes HMGB6, a protein belonging to the subgroup of HMGB (high mobility group B) proteins. Localized in the nucleus. Binds to supercoiled DNA in vitro. HMGB6 is phosphorylated by protein kinase CK2alpha within its acidic C-terminal domain.
AT5G23850	protein_coding			Arabidopsis thaliana protein of unknown function (DUF821)
AT5G24000	protein_coding			Protein of unknown function (DUF819)
AT5G24150	protein_coding	SQP1	NULL	FAD/NAD(P)-binding oxidoreductase family protein	squalene monooxygenase gene homolog
AT5G24314	protein_coding	TAC7	NULL	plastid transcriptionally active7
AT5G24380	protein_coding	YSL2	YELLOW STRIPE like 2	YELLOW STRIPE like 2	closest Arabidopsis homolog of Zea maize metal-phytosiderophore/metal-nicotianamine transporter ZmYS1
AT5G24530	protein_coding	DMR6	DOWNY MILDEW RESISTANT 6	2-oxoglutarate (2OG) and Fe(II)-dependent oxygenase superfamily protein	Encodes a putative 2OG-Fe(II) oxygenase that is defense-associated but required for susceptibility to downy mildew.
AT5G25265	protein_coding	HPAT1	hydroxyproline O-arabinosylatransferase 1
AT5G25840	protein_coding			Protein of unknown function (DUF1677)
AT5G26220	protein_coding	GGCT2;1	gamma-glutamyl cyclotransferase 2;1	ChaC-like family protein
AT5G26340	protein_coding	STP13	SUGAR TRANSPORT PROTEIN 13	Major facilitator superfamily protein	Encodes a protein with high affinity, hexose-specific/H+ symporter activity. The activity of the transporter appears to be negatively regulated by phosphorylation. Importantly, microarray analysis, as well as the study of the expression of this gene in mutants involved in programmed cell death (PCD) demonstrated a tight correlation between this gene's expression and PCD.
AT5G27390	protein_coding			Mog1/PsbP/DUF1795-like photosystem II reaction center PsbP family protein
AT5G27820	protein_coding	uL18m	NULL	Ribosomal L18p/L5e family protein
AT5G28050	protein_coding	GSDA	guanosine deaminase	Cytidine/deoxycytidylate deaminase family protein
AT5G28770	protein_coding	BZO2H3	NULL	bZIP transcription factor family protein	bZIP protein BZO2H3 mRNA, partial cds
AT5G33290	protein_coding	XGD1	xylogalacturonan deficient 1	xylogalacturonan deficient 1	Acts as a xylogalacturonan xylosyltransferase within the XGA biosynthesis pathway. Involved in pectin biosynthesis.
AT5G36160	protein_coding	TAT2	Tyr Aminotransferase 2	Tyrosine transaminase family protein
AT5G36220	protein_coding	CYP91A1	CYTOCHROME P450 91A1	cytochrome p450 81d1	member of CYP81D
AT5G36910	protein_coding	THI2.2	thionin 2.2	thionin 2.2	Encodes a thionin that is expressed at a low basal level in seedlings and shows circadian variation. Predicted to encode a PR (pathogenesis-related) protein. Belongs to the plant thionin (PR-13) family with the following members: At1g66100, At5g36910, At1g72260, At2g15010, At1g12663, At1g12660.
AT5G38980	protein_coding
AT5G39790	protein_coding	PTST	Protein targeting to starch	5'-AMP-activated protein kinase-related	Encodes a chloroplast localized protein with starch binding activity that may be involved in carbohydrate metabolism.
AT5G40780	protein_coding	LHT1	lysine histidine transporter 1	lysine histidine transporter 1	Encodes LHT1 (lysine histidine transporter), a high-affinity transporter for cellular amino acid uptake in both root epidermis and leaf mesophyll.
AT5G42200	protein_coding	ATL23	Arabidopsis Toxicos en Levadura 23	RING/U-box superfamily protein
AT5G42440	protein_coding			Protein kinase superfamily protein
AT5G42570	protein_coding			B-cell receptor-associated 31-like
AT5G42720	protein_coding			Glycosyl hydrolase family 17 protein
AT5G43060	protein_coding	RD21B	esponsive to dehydration 21B	Granulin repeat cysteine protease family protein
AT5G43330	protein_coding	c-NAD-MDH2	cytosolic-NAD-dependent malate dehydrogenase 2	Lactate/malate dehydrogenase family protein
AT5G44400	protein_coding	AtBBE26	NULL	FAD-binding Berberine family protein
AT5G44510	protein_coding	TAO1	target of AVRB operation1	target of AVRB operation1	Encodes TAO1 (Target of AvrB Operation), a TIR-NB-LRR protein that contributes to disease resistance induced by the Pseudomonas syringae effector AvrB.
AT5G44580	protein_coding	PROSCOOP10	NULL
AT5G44660	protein_coding
AT5G45260	protein_coding	SLH1	SENSITIVE TO LOW HUMIDITY 1	Disease resistance protein (TIR-NBS-LRR class)	Confers resistance to Ralstonia solanacearum. Similar to NBLS-TIR resistance genes,and also contains similarity to transcription factors. Interacts with pathogen effector protein AvrPop2.
AT5G45280	protein_coding	PAE11	pectin acetylesterase 11	Pectinacetylesterase family protein
AT5G45380	protein_coding	DUR3	DEGRADATION OF UREA 3	solute:sodium symporters;urea transmembrane transporters
AT5G45510	protein_coding			Leucine-rich repeat (LRR) family protein
AT5G46800	protein_coding	BOU	A BOUT DE SOUFFLE	Mitochondrial substrate carrier family protein	Seedling lethal mutation; Mitochondrial Carnitine Acyl Carrier-Like Protein
AT5G47190	protein_coding	PRPL19	plastid ribosomal proteins of the 50S subunit 19	Ribosomal protein L19 family protein
AT5G47435	protein_coding			formyltetrahydrofolate deformylase, putative	encodes one of the two putative formyltetrahydrofolate deformylase. Located in the mitochondrion. Involved in photorespiratory tetrahydrofolate cycle.
AT5G47500	protein_coding	PME5	pectin methylesterase 5	Pectin lyase-like superfamily protein
AT5G47910	protein_coding	RBOHD	respiratory burst oxidase homologue D	respiratory burst oxidase homologue D	NADPH/respiratory burst oxidase protein D (RbohD).Interacts with AtrbohF gene to fine tune the spatial control of ROI production and hypersensitive response to cell in and around infection site.
AT5G48250	protein_coding	BBX8	B-box domain protein 8	B-box type zinc finger protein with CCT domain
AT5G48490	protein_coding	DIR1-like	DIR1-like	Bifunctional inhibitor/lipid-transfer protein/seed storage 2S albumin superfamily protein
AT5G48545	protein_coding	HINT3	histidine triad nucleotide-binding 3	histidine triad nucleotide-binding 3	Encodes a protein that has adenylylsulfate sulfohydrolase activity (E.C. 3.6.2.1) in vitro.
AT5G48850	protein_coding	SDI1	SULPHUR DEFICIENCY-INDUCED 1	Tetratricopeptide repeat (TPR)-like superfamily protein	homologous to the wheat sulphate deficiency-induced gene sdi1. Expression in root and leaf is induced by sulfur starvation. Knockout mutants retained higher root and leaf sulfate concentrations, indicating a role in regulation of stored sulfate pools.
AT5G49440	protein_coding
AT5G49450	protein_coding	bZIP1	basic leucine-zipper 1	basic leucine-zipper 1
AT5G50915	protein_coding	CKG	CYTOKININ-RESPONSIVE GROWTH REGULATOR	basic helix-loop-helix (bHLH) DNA-binding superfamily protein
AT5G51060	protein_coding	RHD2	ROOT HAIR DEFECTIVE 2	NADPH/respiratory burst oxidase protein D	RHD2 (along with RHD3 and RHD4) is required for normal root hair elongation. Has NADPH oxidase activity. Gene is expressed in the elongation and differention zone in trichoblasts and elongating root hairs. RDH2 is localized to the growing tips of root hair cells. It is required for the production of reactive oxygen species in response to extracellular ATP stimulus. The increase in ROS production …
AT5G51550	protein_coding	EXL3	EXORDIUM like 3	EXORDIUM like 3
AT5G51560	protein_coding			Leucine-rich repeat protein kinase family protein
AT5G51830	protein_coding	FRK7	Fructokinase 7	pfkB-like carbohydrate kinase family protein
AT5G52120	protein_coding	PP2-A14	phloem protein 2-A14	phloem protein 2-A14
AT5G52960	protein_coding	DUF3143	NULL
AT5G52970	protein_coding			thylakoid lumen 15.0 kDa protein
AT5G53370	protein_coding	PMEPCRF	pectin methylesterase PCR fragment F	pectin methylesterase PCR fragment F
AT5G53580	protein_coding	PLR1	pyridoxal reductase 1	NAD(P)-linked oxidoreductase superfamily protein
AT5G54670	protein_coding	KATC	KINESIN-LIKE PROTEIN IN ARABIDOPSIS THALIANA C	kinesin 3	Encodes a truncated KatC polypeptide (KatC(207-754)), which includes the carboxyl-terminal region of KatC. This was expressed in Escherichia coli and was shown to possess microtubule-stimulated ATPase activity.
AT5G54960	protein_coding	PDC2	pyruvate decarboxylase-2	pyruvate decarboxylase-2	pyruvate decarboxylase-2
AT5G55450	protein_coding	AtLTP4.4	NULL	Bifunctional inhibitor/lipid-transfer protein/seed storage 2S albumin superfamily protein
AT5G55480	protein_coding	SVL1	SHV3-like 1	SHV3-like 1	Glycerophosphoryl diester phosphodiesterase-like protein involved in cell wall cellulose accumulation and pectin linking. Impacts root hair, trichome and epidermal cell development.
AT5G56000	protein_coding	Hsp81.4	HEAT SHOCK PROTEIN 81.4	HEAT SHOCK PROTEIN 81.4
AT5G56100	protein_coding			glycine-rich protein / oleosin
AT5G56550	protein_coding	OXS3	OXIDATIVE STRESS 3	oxidative stress 3	Encodes OXIDATIVE STRESS 3 (OXS3)&#65292; involved in tolerance to heavy metals and oxidative stress.
AT5G56850	protein_coding
AT5G57340	protein_coding
AT5G57565	protein_coding			Protein kinase superfamily protein
AT5G57660	protein_coding	COL5	CONSTANS-like 5	CONSTANS-like 5
AT5G57930	protein_coding	emb1629	embryo defective 1629	Arabidopsis thaliana protein of unknown function (DUF794)	ACCUMULATION OF PHOTOSYSTEM ONE 2
AT5G58370	protein_coding	EngB-3	NULL	P-loop containing nucleoside triphosphate hydrolases superfamily protein
AT5G59690	protein_coding			Histone superfamily protein
AT5G60450	protein_coding	ARF4	auxin response factor 4	auxin response factor 4	Encodes a member of the ARF family of transcription factors which mediate auxin responses. ARF4 appears to have redundant function with ETT(ARF3) in specifying abaxial cell identity.
AT5G61000	protein_coding	RPA70D	NULL	Replication factor-A protein 1-related
AT5G61330	protein_coding			rRNA processing protein-related
AT5G61480	protein_coding	TDR	TDIF receptor	Leucine-rich repeat protein kinase family protein
AT5G61520	protein_coding			Major facilitator superfamily protein
AT5G63030	protein_coding	GRXC1	glutaredoxin C1	Thioredoxin superfamily protein
AT5G63120	protein_coding	RH30	RNA Helicase 30	P-loop containing nucleoside triphosphate hydrolases superfamily protein
AT5G63310	protein_coding	NDPK2	nucleoside diphosphate kinase 2	nucleoside diphosphate kinase 2	Maintains intracellular dNTP levels except ATP. Plays a role in response to oxidative stress and UV. Involved in phytochrome-mediated light signaling. Participates in auxin-regulated processes, partly through the modulation of auxin transport. H-bonding with His-197 inside the nucleotide-binding pocket is critical for NDPK2 functioning.
AT5G63410	protein_coding			Leucine-rich repeat protein kinase family protein
AT5G63550	protein_coding			DEK domain-containing chromatin associated protein
AT5G63850	protein_coding	AAP4	amino acid permease 4	amino acid permease 4	Amino acid transporter whose expression is downregulated by dehydration.
AT5G64140	protein_coding	RPS28	ribosomal protein S28	ribosomal protein S28	Encodes a putative ribosomal protein S28.
AT5G64460	protein_coding			Phosphoglycerate mutase family protein
AT5G64870	protein_coding	FLOT3	Flotillin3	SPFH/Band 7/PHB domain-containing membrane-associated protein family
AT5G65220	protein_coding	uL29c	Ribosomal Protein uL29c	Ribosomal L29 family protein
AT5G65660	protein_coding			hydroxyproline-rich glycoprotein family protein
AT5G65750	protein_coding	E1-OGDH2	NULL	2-oxoglutarate dehydrogenase, E1 component
AT5G66170	protein_coding	STR18	sulfurtransferase 18	sulfurtransferase 18	Encodes a thiosulfate sulfurtransferase/rhodanese.
AT5G66400	protein_coding	RAB18	RESPONSIVE TO ABA 18	Dehydrin family protein	Belongs to the dehydrin protein family, which contains highly conserved stretches of 7-17 residues that are repetitively scattered in their sequences, the K-, S-, Y- and lysine rich segments. ABA- and drought-induced glycine-rice dehydrin protein. The ABA-induced expression of RAB18 was reduced following ACC application, indicating that ethylene inhibits the ABA signaling pathway. RAB18 is also e…
AT5G66650	protein_coding	MCU6	NULL	Protein of unknown function (DUF607)
ATCG00020	protein_coding	PSBA	photosystem II reaction center protein A	photosystem II reaction center protein A	Encodes chlorophyll binding protein D1, a part of the photosystem II reaction center core
ATCG00280	protein_coding	PSBC	photosystem II reaction center protein C	photosystem II reaction center protein C	chloroplast gene encoding a CP43 subunit of the photosystem II reaction center. promoter contains a blue-light responsive element.
ATCG00490	protein_coding	RBCL	NULL	ribulose-bisphosphate carboxylases	large subunit of RUBISCO. Protein is tyrosine-phosphorylated and its phosphorylation state is modulated in response to ABA in Arabidopsis thaliana seeds.
