# Supplementary material for: Mutations in the floral regulator gene HUA2 restore flowering to the Arabidopsis trehalose 6-phosphate synthase1 (tps1) mutant
Source: Plant Physiol. 2025 Jun 5;198(2):kiaf225. doi: 10.1093/plphys/kiaf225 (PMC12198769; doi:10.1093/plphys/kiaf225)
Supplement: kiaf225_Supplementary_Data [file kiaf225_supplementary_data.zip › Zeng_rev2_Supplementary_Table_S4.xlsx]

## Sheet: Sheet1
Supplementary Table S4.Flowering time and leaf number of different genotypes. RLN, rosette leaf number; CLN, cauline leaf number; TLN, total leaf number; n, number of individuals; DTF, days to flowering time; SD, standard deviation; NA, not applicable.
Experiment 1
Genotype	RLN	CLN	TLN	SD(TLN)	TLN range	n	DTF	SD(DTF)	DTF range
Col-0	12.9	2.35	15.25	1.09	14-18	20	25.95	1.32	24-28
tps1-2 GVG::TPS1	>100	NA	>100	NA	NA	20	>100	NA	NA
hua2-11	11.3	2.9	14.2	1.1	12-17	20	32.15	2.08	29-36
hua2-12	18.9	3	21.9	1.86	20-25	20	46.5	1.57	44-50
hua2-13	22.5	3	25.5	1.73	23-28	20	50.9	1.77	49-54
Experiment 2
Genotype	RLN	CLN	TLN	SD(TLN)	TLN range	n	DTF	SD(DTF)	DTF range
Col-0	12.9	2.35	15.25	1.09	14-18	20	25.95	1.32	24-28
tps1-2 GVG::TPS1	>100	NA	>100	NA	NA	20	>100	NA	NA
hua2-4	9.2	3.05	12.25	0.94	10-13	20	19.65	0.7	19-20
hua2-4 tps1-2 GVG::TPS1	20.7	3.45	24.15	3.31	18-30	20	48.15	6.25	42-54
Experiment 3
Genotype	RLN	CLN	TLN	SD(TLN)	TLN range	n	DTF	SD(DTF)	DTF range
Col-0	11.25	2.2	13.45	0.83	11-14	20	25.2	1.15	24-28
tps1-2 GVG::TPS1	>100	NA	>100	NA	NA	20	>100	NA	NA
hua2-4	8.3	2.2	10.5	0.76	9-12	20	19.65	0.48	19-20
soc1-2	22.75	4.15	26.9	2.29	24-30	20	36.4	0.59	35-37
ft-10	28.1	6.47	34.57	2.67	32-37	10	46.21	1.91	44-49
flc-3	13.9	3.05	16.95	1.52	12-19	20	28.8	1.28	27-30
hua2-4 tps1-2 GVG::TPS1	21.45	3.35	24.8	1.72	20-26	20	45.2	4.89	34-50
soc1-2 hua2-4 tps1-2 GVG::TPS1	23.7	4.8	28.4	3.26	23-30	20	47.05	5.07	37-53
flc-3 hua2-4 tps1-2 GVG::TPS1	16.95	4.25	21.2	1.72	19-25	20	40	0.84	39-42
Experiment 4
Genotype	RLN	CLN	TLN	SD(TLN)	TLN range	n	DTF	SD(DTF)	DTF range
Col-0	11.25	2.2	13.45	0.83	11-14	20	25.2	1.15	24-28
tps1-2 GVG::TPS1	>100	NA	>100	NA	NA	20	>100	NA	NA
flc-3	13.9	3.05	16.95	1.52	12-19	20	28.8	1.28	27-30
flc-3 tps1-2 GVG::TPS1	27.5	3.8	31.3	1.52	29-34	20	68.9	3.55	59-73
